# Supplementary material for: Crystal structure of 2-[(E)-2-(4-bromo­phen­yl)diazen-1-yl]-4,5-bis­(4-meth­oxy­phen­yl)-1H-imidazole: the first example of a structurally characterized tri­aryl­azo­imid­azole
Source: Acta Crystallogr E Crystallogr Commun. 2021 Feb 26;77(Pt 3):305–8. doi: 10.1107/S2056989021002024 (PMC8061115; doi:10.1107/S2056989021002024)
Supplement: Supplementary file 1 [file e-77-00305-sup1.cif]

##############################################################################
#                                                                            #
# This CIF contains the data in a paper accepted for publication in          #
# Acta Crystallographica Section E. It conforms to the requirements of       #
# Notes for Authors for Acta Crystallographica Section E, and has been       #
# peer reviewed under the auspices of the IUCr Commission on Journals.       #
#                                                                            #
# Full details of the Crystallographic Information File format               #
# are given in the paper "The Crystallographic Information File (CIF):       #
# a New Standard Archive File for Crystallography" by S. R. Hall, F. H.      #
# Allen and I. D. Brown [Acta Cryst. (1991), A47, 655-685].                  #
#                                                                            #
# The current version of the core CIF dictionary is obtainable from          #
# ftp://ftp.iucr.org/pub/cif_core.dic.                                       #
#                                                                            #
# Software is freely available for graphical display of the structure(s)     #
# in this CIF. For information consult the CIF software page                 #
# http://www.iucr.org/resources/cif/software.                                #
#                                                                            #
# This file may be used for bona fide research purposes within the           #
# scientific community so long as proper attribution is given to the journal # 
# article from which it was obtained.                                        #
#                                                                            #
##############################################################################
data_I
_audit_creation_method     SHELXL-2015
_journal_date_recd_electronic     2021-01-19
_journal_date_accepted     2021-02-20
_journal_name_full     'Acta Crystallographica, Section E'
_journal_year     2021
_journal_volume     77
_journal_issue      3
_journal_page_first     305
_journal_page_last     308
_journal_paper_category     GO
_journal_paper_doi     10.1107/S2056989021002024
_journal_coeditor_code     YK2143
_publ_contact_author_name     'Ayalew Temesgen'
_publ_contact_author_address
;
College of Natural and Computational Sciences, University of Gondar,
196 Gondar, Ethiopia
;
_publ_contact_author_email     'Ayalew.t@uog.edu.et'
_publ_contact_author_fax     ?
_publ_contact_author_phone     ?
_publ_section_title
;\
Crystal structure of
2-[(<i>E</i>)-2-(4-bromophenyl)diazen-1-yl]-4,5-bis(4-methoxyphenyl)-\
1<i>H</i>-imidazole: the first example of structurally characterized
triarylazoimidazole
;
loop_
    _publ_author_name
    _publ_author_footnote
    _publ_author_address
    'Temesgen, Ayalew' .
;
Chemistry Department, College of Natural and Computational Sciences,
University of Gondar, 196 Gondar,
Ethiopia
;
    'Tskhovrebov, Alexander G.' .
;
N.N. Semenov Federal Research Center for Chemical Physics,
Russian Academy of Sciences, Ul. Kosygina 4, Moscow, Russian Federation
Peoples' Friendship University of Russia, 6 Miklukho-Maklaya Street, Moscow,
117198, Russian Federation
;
    'Vologzhanina, Anna V.' .
;
Nesmeyanov Institute of Organoelement Compounds, Russian Academy of Sciences,
Moscow, Vavilova str., 28
Russian Federation
;
    'Le, Tuan A.' .
;
Faculty of Chemistry, VNU University of Science, Vietnam National University,
Hanoi, 334 Nguyen Trai, Hanoi, 100000,
Vietnam
;
    'Khrustalev, Victor N.' .
;
Peoples' Friendship University of Russia, 6 Miklukho-Maklaya Street, Moscow,
117198, Russian Federation
;
_publ_section_synopsis
;
The molecule of the title compound adopts a <i>trans</i> configuration with
respect to the azo double bond.
;
_chemical_name_systematic
;\
2-[(<i>E</i>)-2-(4-Bromophenyl)diazen-1-yl]-4,5-bis(4-methoxyphenyl)-1<i>H</i>-\
imidazole
;
_chemical_name_common     ?
_chemical_formula_moiety     'C23 H19 Br N4 O2'
_chemical_formula_sum     'C23 H19 Br N4 O2'
_chemical_formula_iupac     'C23 H19 Br N4 O2'
_chemical_formula_weight     463.32
_chemical_melting_point     ?
_space_group_crystal_system     monoclinic
_space_group_name_H-M_alt     'P 21/c'
_space_group_name_Hall     '-P 2ybc'
loop_
    _space_group_symop_operation_xyz
    'x, y, z'
    '-x, y+1/2, -z+1/2'
    '-x, -y, -z'
    'x, -y-1/2, z-1/2'
_cell_length_a     10.7812(9)
_cell_length_b     12.7877(11)
_cell_length_c     15.4575(13)
_cell_angle_alpha     90
_cell_angle_beta     109.635(2)
_cell_angle_gamma     90
_cell_volume     2007.2(3)
_cell_formula_units_Z     4
_cell_measurement_reflns_used     2288
_cell_measurement_theta_min     2.56
_cell_measurement_theta_max     25.42
_cell_measurement_temperature     120(2)
_exptl_crystal_description     plate
_exptl_crystal_colour     orange
_exptl_crystal_size_max     0.33
_exptl_crystal_size_mid     0.21
_exptl_crystal_size_min     0.08
_exptl_crystal_density_diffrn     1.533
_exptl_crystal_density_meas     ?
_exptl_crystal_density_method     ?
_exptl_crystal_F_000     944
_exptl_absorpt_coefficient_mu     2.076
_exptl_absorpt_correction_type     multi-scan
_exptl_absorpt_process_details
;
(SADABS; Krause <i>et al.</i>,  2015)
;
_exptl_absorpt_correction_T_min     0.597
_exptl_absorpt_correction_T_max     0.746
_exptl_special_details
;
SADABS-2014/5 (Bruker, 2014/5) was used for absorption correction.
wR2(int) was 0.0815 before and 0.0536 after correction.
The Ratio of minimum to maximum transmission is 0.8000.
The \l/2 correction factor is 0.00150.
;
_diffrn_ambient_temperature     120(2)
_diffrn_source     ?
_diffrn_radiation_type     MoK\a
_diffrn_radiation_wavelength     0.71073
_diffrn_measurement_device_type     'Bruker APEXII CCD'
_diffrn_measurement_method     '\f and \w scans'
_diffrn_detector_area_resol_mean     ?
_diffrn_reflns_number     22147
_diffrn_reflns_av_R_equivalents     0.0839
_diffrn_reflns_av_unetI/netI     0.0893
_diffrn_reflns_theta_min     2.006
_diffrn_reflns_theta_max     30.473
_diffrn_reflns_theta_full     25.242
_diffrn_measured_fraction_theta_max     0.993
_diffrn_measured_fraction_theta_full     1.000
_diffrn_reflns_limit_h_min     -14
_diffrn_reflns_limit_h_max     15
_diffrn_reflns_limit_k_min     -18
_diffrn_reflns_limit_k_max     18
_diffrn_reflns_limit_l_min     -21
_diffrn_reflns_limit_l_max     21
_refine_special_details     ?
_reflns_number_total     6069
_reflns_number_gt     3449
_reflns_threshold_expression     'I > 2\s(I)'
_refine_ls_structure_factor_coef     Fsqd
_refine_ls_matrix_type     full
_refine_ls_R_factor_all     0.1165
_refine_ls_R_factor_gt     0.0521
_refine_ls_wR_factor_gt     0.1034
_refine_ls_wR_factor_ref     0.1222
_refine_ls_goodness_of_fit_ref     1.004
_refine_ls_restrained_S_all     1.004
_refine_ls_number_reflns     6069
_refine_ls_number_parameters     276
_refine_ls_number_restraints     0
_refine_ls_hydrogen_treatment     mixed
_refine_ls_weighting_scheme     calc
_refine_ls_weighting_details
                      'w=1/[\s^2^(Fo^2^)+(0.0498P)^2^] where P=(Fo^2^+2Fc^2^)/3'
_atom_sites_solution_hydrogens     mixed
_atom_sites_solution_primary     difmap
_atom_sites_solution_secondary     difmap
_refine_ls_shift/su_max     0.000
_refine_ls_shift/su_mean     0.000
_refine_diff_density_max     0.443
_refine_diff_density_min     -0.615
_refine_ls_extinction_method     none
_refine_ls_extinction_coef     .
loop_
    _atom_type_symbol
    _atom_type_description
    _atom_type_scat_dispersion_real
    _atom_type_scat_dispersion_imag
    _atom_type_scat_source
    'C' 'C' 0.0033 0.0016
                         'International Tables Vol C Tables 4.2.6.8 and 6.1.1.4'
    'H' 'H' 0.0000 0.0000
                         'International Tables Vol C Tables 4.2.6.8 and 6.1.1.4'
    'Br' 'Br' -0.2901 2.4595
                         'International Tables Vol C Tables 4.2.6.8 and 6.1.1.4'
    'N' 'N' 0.0061 0.0033
                         'International Tables Vol C Tables 4.2.6.8 and 6.1.1.4'
    'O' 'O' 0.0106 0.0060
                         'International Tables Vol C Tables 4.2.6.8 and 6.1.1.4'
_computing_data_collection
;
APEX3 (Bruker, 2018)
;
_computing_cell_refinement
;
SAINT (Bruker, 2013)
;
_computing_data_reduction
;
SAINT (Bruker, 2013)
;
_computing_structure_solution
;
SHELXT (Sheldrick, 2015a)
;
_computing_structure_refinement
;
SHELXL (Sheldrick, 2015b)
;
_computing_molecular_graphics
;
SHELXTL (Sheldrick, 2008)
;
_computing_publication_material
;
SHELXTL (Sheldrick, 2008)
;
loop_
    _atom_site_type_symbol
    _atom_site_label
    _atom_site_fract_x
    _atom_site_fract_y
    _atom_site_fract_z
    _atom_site_U_iso_or_equiv
    _atom_site_adp_type
    _atom_site_calc_flag
    _atom_site_occupancy
    _atom_site_disorder_assembly
    _atom_site_disorder_group
    Br Br1 0.27445(4) 0.40711(3) -0.14822(2) 0.04431(14) Uani d 1 . .
    O O1 -0.01642(18) 0.55364(14) 0.68807(12) 0.0212(4) Uani d 1 . .
    O O2 0.84035(18) 0.33604(14) 0.90163(12) 0.0249(4) Uani d 1 . .
    N N1 0.2914(2) 0.39235(17) 0.42224(15) 0.0191(5) Uani d 1 . .
    H H1 0.222(3) 0.410(2) 0.387(2) 0.023 Uiso d 1 . .
    N N2 0.5047(2) 0.35277(17) 0.47136(14) 0.0194(5) Uani d 1 . .
    N N3 0.4041(2) 0.36812(17) 0.30966(15) 0.0204(5) Uani d 1 . .
    N N4 0.2927(2) 0.38470(16) 0.24827(15) 0.0215(5) Uani d 1 . .
    C C1 0.3985(3) 0.36862(19) 0.39831(17) 0.0176(5) Uani d 1 . .
    C C2 0.4641(3) 0.37005(19) 0.54552(17) 0.0162(5) Uani d 1 . .
    C C3 0.3314(3) 0.39603(19) 0.51634(17) 0.0178(5) Uani d 1 . .
    C C4 0.2423(3) 0.43346(19) 0.56408(17) 0.0163(5) Uani d 1 . .
    C C5 0.2757(3) 0.5239(2) 0.61663(17) 0.0192(6) Uani d 1 . .
    H H5 0.3570 0.5577 0.6235 0.023 Uiso calc 1 . .
    C C6 0.1921(3) 0.56603(19) 0.65933(17) 0.0177(6) Uani d 1 . .
    H H6 0.2161 0.6281 0.6949 0.021 Uiso calc 1 . .
    C C7 0.0742(3) 0.51714(19) 0.64976(17) 0.0175(5) Uani d 1 . .
    C C8 0.0393(3) 0.4255(2) 0.59788(18) 0.0203(6) Uani d 1 . .
    H H8 -0.0416 0.3915 0.5918 0.024 Uiso calc 1 . .
    C C9 0.1230(3) 0.38447(19) 0.55551(17) 0.0190(6) Uani d 1 . .
    H H9 0.0990 0.3223 0.5202 0.023 Uiso calc 1 . .
    C C10 0.0165(3) 0.6508(2) 0.7369(2) 0.0321(7) Uani d 1 . .
    H H10A 0.0296 0.7048 0.6958 0.048 Uiso calc 1 . .
    H H10B 0.0978 0.6422 0.7895 0.048 Uiso calc 1 . .
    H H10C -0.0552 0.6717 0.7588 0.048 Uiso calc 1 . .
    C C11 0.5584(3) 0.36163(19) 0.64007(17) 0.0175(5) Uani d 1 . .
    C C12 0.5186(3) 0.34390(19) 0.71556(18) 0.0195(6) Uani d 1 . .
    H H12 0.4273 0.3382 0.7065 0.023 Uiso calc 1 . .
    C C13 0.6090(3) 0.3342(2) 0.80404(18) 0.0201(6) Uani d 1 . .
    H H13 0.5800 0.3203 0.8545 0.024 Uiso calc 1 . .
    C C14 0.7421(3) 0.34526(19) 0.81732(17) 0.0199(6) Uani d 1 . .
    C C15 0.7843(3) 0.3655(2) 0.74336(18) 0.0208(6) Uani d 1 . .
    H H15 0.8753 0.3754 0.7531 0.025 Uiso calc 1 . .
    C C16 0.6935(3) 0.3714(2) 0.65562(18) 0.0200(6) Uani d 1 . .
    H H16 0.7232 0.3822 0.6050 0.024 Uiso calc 1 . .
    C C17 0.7997(3) 0.3123(2) 0.97884(18) 0.0289(7) Uani d 1 . .
    H H17A 0.7433 0.2501 0.9652 0.043 Uiso calc 1 . .
    H H17B 0.7506 0.3716 0.9911 0.043 Uiso calc 1 . .
    H H17C 0.8775 0.2989 1.0329 0.043 Uiso calc 1 . .
    C C18 0.2974(3) 0.38963(19) 0.15723(18) 0.0198(6) Uani d 1 . .
    C C19 0.4131(3) 0.3895(2) 0.13582(18) 0.0234(6) Uani d 1 . .
    H H19 0.4961 0.3872 0.1835 0.028 Uiso calc 1 . .
    C C20 0.4069(3) 0.3928(2) 0.04512(19) 0.0270(7) Uani d 1 . .
    H H20 0.4851 0.3907 0.0298 0.032 Uiso calc 1 . .
    C C21 0.2842(3) 0.3992(2) -0.02354(18) 0.0272(7) Uani d 1 . .
    C C22 0.1682(3) 0.4025(2) -0.0033(2) 0.0294(7) Uani d 1 . .
    H H22 0.0853 0.4075 -0.0508 0.035 Uiso calc 1 . .
    C C23 0.1765(3) 0.3983(2) 0.08831(19) 0.0250(6) Uani d 1 . .
    H H23 0.0984 0.4014 0.1037 0.030 Uiso calc 1 . .
loop_
    _atom_site_aniso_label
    _atom_site_aniso_U_11
    _atom_site_aniso_U_22
    _atom_site_aniso_U_33
    _atom_site_aniso_U_12
    _atom_site_aniso_U_13
    _atom_site_aniso_U_23
    Br1 0.0599(3) 0.0551(2) 0.01949(15) 0.01172(18) 0.01531(15) 0.00843(14)
    O1 0.0173(10) 0.0258(10) 0.0236(10) -0.0033(8) 0.0110(8) -0.0072(8)
    O2 0.0192(11) 0.0302(11) 0.0220(10) -0.0016(8) 0.0025(8) 0.0041(8)
    N1 0.0171(12) 0.0223(12) 0.0187(11) 0.0021(10) 0.0073(10) 0.0012(9)
    N2 0.0197(13) 0.0231(12) 0.0192(11) 0.0024(9) 0.0116(10) 0.0030(9)
    N3 0.0207(13) 0.0200(11) 0.0223(11) 0.0010(9) 0.0098(10) 0.0001(9)
    N4 0.0229(13) 0.0228(12) 0.0212(11) -0.0008(9) 0.0105(10) -0.0023(9)
    C1 0.0159(14) 0.0201(13) 0.0200(13) 0.0009(10) 0.0103(11) -0.0004(10)
    C2 0.0165(14) 0.0168(12) 0.0180(12) -0.0010(10) 0.0096(11) 0.0015(9)
    C3 0.0200(14) 0.0182(13) 0.0170(12) 0.0008(11) 0.0089(11) 0.0011(10)
    C4 0.0156(14) 0.0189(13) 0.0157(12) 0.0033(10) 0.0068(11) 0.0025(9)
    C5 0.0158(14) 0.0244(14) 0.0180(12) -0.0027(11) 0.0062(11) 0.0012(10)
    C6 0.0177(14) 0.0189(13) 0.0167(12) -0.0004(10) 0.0062(11) -0.0008(9)
    C7 0.0159(14) 0.0224(14) 0.0162(12) 0.0029(11) 0.0080(11) 0.0024(10)
    C8 0.0159(14) 0.0224(14) 0.0235(13) -0.0059(10) 0.0080(11) -0.0009(10)
    C9 0.0214(15) 0.0171(14) 0.0204(13) 0.0001(10) 0.0095(12) -0.0023(10)
    C10 0.0271(18) 0.0387(18) 0.0361(18) -0.0066(14) 0.0181(15) -0.0197(14)
    C11 0.0213(15) 0.0138(12) 0.0204(13) 0.0017(10) 0.0108(11) 0.0014(10)
    C12 0.0167(14) 0.0206(14) 0.0228(13) 0.0000(11) 0.0087(11) 0.0022(10)
    C13 0.0216(15) 0.0205(14) 0.0200(13) 0.0005(11) 0.0094(12) 0.0015(10)
    C14 0.0197(15) 0.0154(13) 0.0210(13) -0.0009(10) 0.0021(11) 0.0008(10)
    C15 0.0176(15) 0.0185(13) 0.0289(14) 0.0020(11) 0.0112(12) 0.0030(11)
    C16 0.0179(15) 0.0199(13) 0.0251(14) 0.0019(11) 0.0112(12) 0.0025(10)
    C17 0.0272(17) 0.0354(17) 0.0201(14) -0.0006(13) 0.0027(13) 0.0011(12)
    C18 0.0239(16) 0.0168(13) 0.0215(13) -0.0027(11) 0.0113(12) 0.0003(10)
    C19 0.0246(16) 0.0261(15) 0.0205(13) 0.0041(12) 0.0087(12) 0.0030(11)
    C20 0.0264(17) 0.0315(16) 0.0271(15) 0.0039(13) 0.0141(13) 0.0044(12)
    C21 0.0401(19) 0.0242(15) 0.0184(13) 0.0012(13) 0.0113(13) 0.0024(11)
    C22 0.0322(18) 0.0274(16) 0.0235(14) -0.0054(13) 0.0028(13) -0.0007(12)
    C23 0.0203(15) 0.0297(16) 0.0245(14) -0.0048(12) 0.0069(12) -0.0008(12)
_geom_special_details
;
 All esds (except the esd in the dihedral angle between two l.s. planes)
 are estimated using the full covariance matrix.  The cell esds are taken
 into account individually in the estimation of esds in distances, angles
 and torsion angles; correlations between esds in cell parameters are only
 used when they are defined by crystal symmetry.  An approximate (isotropic)
 treatment of cell esds is used for estimating esds involving l.s. planes.
;
loop_
    _geom_bond_atom_site_label_1
    _geom_bond_atom_site_label_2
    _geom_bond_site_symmetry_2
    _geom_bond_distance
    _geom_bond_publ_flag
    Br1 C21 . 1.897(3) ?
    O1 C7 . 1.382(3) ?
    O1 C10 . 1.435(3) ?
    O2 C14 . 1.381(3) ?
    O2 C17 . 1.435(3) ?
    N1 C1 . 1.360(3) ?
    N1 C3 . 1.372(3) ?
    N1 H1 . 0.80(3) ?
    N2 C1 . 1.326(3) ?
    N2 C2 . 1.375(3) ?
    N3 N4 . 1.274(3) ?
    N3 C1 . 1.392(3) ?
    N4 C18 . 1.427(3) ?
    C2 C3 . 1.388(4) ?
    C2 C11 . 1.477(4) ?
    C3 C4 . 1.474(4) ?
    C4 C5 . 1.390(3) ?
    C4 C9 . 1.397(4) ?
    C5 C6 . 1.392(4) ?
    C5 H5 . 0.9500 ?
    C6 C7 . 1.379(4) ?
    C6 H6 . 0.9500 ?
    C7 C8 . 1.399(3) ?
    C8 C9 . 1.384(4) ?
    C8 H8 . 0.9500 ?
    C9 H9 . 0.9500 ?
    C10 H10A . 0.9800 ?
    C10 H10B . 0.9800 ?
    C10 H10C . 0.9800 ?
    C11 C12 . 1.390(4) ?
    C11 C16 . 1.400(4) ?
    C12 C13 . 1.393(4) ?
    C12 H12 . 0.9500 ?
    C13 C14 . 1.387(4) ?
    C13 H13 . 0.9500 ?
    C14 C15 . 1.389(4) ?
    C15 C16 . 1.382(4) ?
    C15 H15 . 0.9500 ?
    C16 H16 . 0.9500 ?
    C17 H17A . 0.9800 ?
    C17 H17B . 0.9800 ?
    C17 H17C . 0.9800 ?
    C18 C23 . 1.383(4) ?
    C18 C19 . 1.393(4) ?
    C19 C20 . 1.382(4) ?
    C19 H19 . 0.9500 ?
    C20 C21 . 1.392(4) ?
    C20 H20 . 0.9500 ?
    C21 C22 . 1.388(5) ?
    C22 C23 . 1.389(4) ?
    C22 H22 . 0.9500 ?
    C23 H23 . 0.9500 ?
loop_
    _geom_angle_atom_site_label_1
    _geom_angle_atom_site_label_2
    _geom_angle_atom_site_label_3
    _geom_angle_site_symmetry_1
    _geom_angle_site_symmetry_3
    _geom_angle
    _geom_angle_publ_flag
    C7 O1 C10 . . 115.6(2) ?
    C14 O2 C17 . . 116.8(2) ?
    C1 N1 C3 . . 107.6(2) ?
    C1 N1 H1 . . 125(2) ?
    C3 N1 H1 . . 127(2) ?
    C1 N2 C2 . . 105.0(2) ?
    N4 N3 C1 . . 113.0(2) ?
    N3 N4 C18 . . 113.9(2) ?
    N2 C1 N1 . . 111.8(2) ?
    N2 C1 N3 . . 121.8(2) ?
    N1 C1 N3 . . 126.2(2) ?
    N2 C2 C3 . . 110.5(2) ?
    N2 C2 C11 . . 120.5(2) ?
    C3 C2 C11 . . 129.1(2) ?
    N1 C3 C2 . . 105.0(2) ?
    N1 C3 C4 . . 121.1(2) ?
    C2 C3 C4 . . 133.5(2) ?
    C5 C4 C9 . . 118.6(2) ?
    C5 C4 C3 . . 118.6(2) ?
    C9 C4 C3 . . 122.8(2) ?
    C4 C5 C6 . . 121.2(3) ?
    C4 C5 H5 . . 119.4 ?
    C6 C5 H5 . . 119.4 ?
    C7 C6 C5 . . 119.6(2) ?
    C7 C6 H6 . . 120.2 ?
    C5 C6 H6 . . 120.2 ?
    C6 C7 O1 . . 124.0(2) ?
    C6 C7 C8 . . 120.1(2) ?
    O1 C7 C8 . . 115.9(2) ?
    C9 C8 C7 . . 119.8(2) ?
    C9 C8 H8 . . 120.1 ?
    C7 C8 H8 . . 120.1 ?
    C8 C9 C4 . . 120.8(2) ?
    C8 C9 H9 . . 119.6 ?
    C4 C9 H9 . . 119.6 ?
    O1 C10 H10A . . 109.5 ?
    O1 C10 H10B . . 109.5 ?
    H10A C10 H10B . . 109.5 ?
    O1 C10 H10C . . 109.5 ?
    H10A C10 H10C . . 109.5 ?
    H10B C10 H10C . . 109.5 ?
    C12 C11 C16 . . 117.8(2) ?
    C12 C11 C2 . . 122.6(2) ?
    C16 C11 C2 . . 119.6(2) ?
    C11 C12 C13 . . 121.8(3) ?
    C11 C12 H12 . . 119.1 ?
    C13 C12 H12 . . 119.1 ?
    C14 C13 C12 . . 119.0(2) ?
    C14 C13 H13 . . 120.5 ?
    C12 C13 H13 . . 120.5 ?
    O2 C14 C13 . . 123.9(2) ?
    O2 C14 C15 . . 115.7(2) ?
    C13 C14 C15 . . 120.4(2) ?
    C16 C15 C14 . . 119.9(3) ?
    C16 C15 H15 . . 120.1 ?
    C14 C15 H15 . . 120.1 ?
    C15 C16 C11 . . 121.1(2) ?
    C15 C16 H16 . . 119.4 ?
    C11 C16 H16 . . 119.4 ?
    O2 C17 H17A . . 109.5 ?
    O2 C17 H17B . . 109.5 ?
    H17A C17 H17B . . 109.5 ?
    O2 C17 H17C . . 109.5 ?
    H17A C17 H17C . . 109.5 ?
    H17B C17 H17C . . 109.5 ?
    C23 C18 C19 . . 120.3(2) ?
    C23 C18 N4 . . 115.2(2) ?
    C19 C18 N4 . . 124.4(2) ?
    C20 C19 C18 . . 119.9(3) ?
    C20 C19 H19 . . 120.0 ?
    C18 C19 H19 . . 120.0 ?
    C19 C20 C21 . . 119.0(3) ?
    C19 C20 H20 . . 120.5 ?
    C21 C20 H20 . . 120.5 ?
    C22 C21 C20 . . 121.8(3) ?
    C22 C21 Br1 . . 118.8(2) ?
    C20 C21 Br1 . . 119.4(2) ?
    C21 C22 C23 . . 118.3(3) ?
    C21 C22 H22 . . 120.8 ?
    C23 C22 H22 . . 120.8 ?
    C18 C23 C22 . . 120.6(3) ?
    C18 C23 H23 . . 119.7 ?
    C22 C23 H23 . . 119.7 ?
loop_
    _geom_torsion_atom_site_label_1
    _geom_torsion_atom_site_label_2
    _geom_torsion_atom_site_label_3
    _geom_torsion_atom_site_label_4
    _geom_torsion_site_symmetry_1
    _geom_torsion_site_symmetry_2
    _geom_torsion_site_symmetry_3
    _geom_torsion_site_symmetry_4
    _geom_torsion
    _geom_torsion_publ_flag
    C1 N3 N4 C18 . . . . 177.1(2) ?
    C2 N2 C1 N1 . . . . -1.7(3) ?
    C2 N2 C1 N3 . . . . 173.7(2) ?
    C3 N1 C1 N2 . . . . 2.4(3) ?
    C3 N1 C1 N3 . . . . -172.7(2) ?
    N4 N3 C1 N2 . . . . 180.0(2) ?
    N4 N3 C1 N1 . . . . -5.3(4) ?
    C1 N2 C2 C3 . . . . 0.4(3) ?
    C1 N2 C2 C11 . . . . -178.7(2) ?
    C1 N1 C3 C2 . . . . -2.0(3) ?
    C1 N1 C3 C4 . . . . 171.9(2) ?
    N2 C2 C3 N1 . . . . 1.0(3) ?
    C11 C2 C3 N1 . . . . 180.0(2) ?
    N2 C2 C3 C4 . . . . -171.7(3) ?
    C11 C2 C3 C4 . . . . 7.2(5) ?
    N1 C3 C4 C5 . . . . -115.9(3) ?
    C2 C3 C4 C5 . . . . 55.9(4) ?
    N1 C3 C4 C9 . . . . 61.2(3) ?
    C2 C3 C4 C9 . . . . -127.0(3) ?
    C9 C4 C5 C6 . . . . -0.6(4) ?
    C3 C4 C5 C6 . . . . 176.6(2) ?
    C4 C5 C6 C7 . . . . 0.2(4) ?
    C5 C6 C7 O1 . . . . -178.9(2) ?
    C5 C6 C7 C8 . . . . 0.4(4) ?
    C10 O1 C7 C6 . . . . 2.6(4) ?
    C10 O1 C7 C8 . . . . -176.7(2) ?
    C6 C7 C8 C9 . . . . -0.6(4) ?
    O1 C7 C8 C9 . . . . 178.7(2) ?
    C7 C8 C9 C4 . . . . 0.1(4) ?
    C5 C4 C9 C8 . . . . 0.4(4) ?
    C3 C4 C9 C8 . . . . -176.7(2) ?
    N2 C2 C11 C12 . . . . -158.2(2) ?
    C3 C2 C11 C12 . . . . 22.9(4) ?
    N2 C2 C11 C16 . . . . 21.6(3) ?
    C3 C2 C11 C16 . . . . -157.2(3) ?
    C16 C11 C12 C13 . . . . -1.1(4) ?
    C2 C11 C12 C13 . . . . 178.8(2) ?
    C11 C12 C13 C14 . . . . 1.7(4) ?
    C17 O2 C14 C13 . . . . 0.8(4) ?
    C17 O2 C14 C15 . . . . -178.4(2) ?
    C12 C13 C14 O2 . . . . -179.2(2) ?
    C12 C13 C14 C15 . . . . -0.1(4) ?
    O2 C14 C15 C16 . . . . 177.1(2) ?
    C13 C14 C15 C16 . . . . -2.1(4) ?
    C14 C15 C16 C11 . . . . 2.7(4) ?
    C12 C11 C16 C15 . . . . -1.2(4) ?
    C2 C11 C16 C15 . . . . 179.0(2) ?
    N3 N4 C18 C23 . . . . 174.5(2) ?
    N3 N4 C18 C19 . . . . -7.5(4) ?
    C23 C18 C19 C20 . . . . -3.2(4) ?
    N4 C18 C19 C20 . . . . 178.9(2) ?
    C18 C19 C20 C21 . . . . 1.8(4) ?
    C19 C20 C21 C22 . . . . 0.1(4) ?
    C19 C20 C21 Br1 . . . . 178.5(2) ?
    C20 C21 C22 C23 . . . . -0.6(4) ?
    Br1 C21 C22 C23 . . . . -179.0(2) ?
    C19 C18 C23 C22 . . . . 2.8(4) ?
    N4 C18 C23 C22 . . . . -179.2(2) ?
    C21 C22 C23 C18 . . . . -0.8(4) ?
loop_
    _geom_hbond_atom_site_label_D
    _geom_hbond_atom_site_label_H
    _geom_hbond_atom_site_label_A
    _geom_hbond_site_symmetry_A
    _geom_hbond_distance_DH
    _geom_hbond_distance_HA
    _geom_hbond_distance_DA
    _geom_hbond_angle_DHA
    N1 H1 O1 3_566 0.80(3) 2.17(3) 2.963(3) 169(3)
_shelx_space_group_comment
;
The symmetry employed for this shelxl refinement is uniquely defined
by the following loop, which should always be used as a source of
symmetry information in preference to the above space-group names.
They are only intended as comments.
;
_shelx_estimated_absorpt_T_min     0.547
_shelx_estimated_absorpt_T_max     0.851
_shelx_hkl_file
;
   1   0   0  336.97   10.30
  -2   0   0 1645.44   46.80
   2   0   0 1583.84   47.10
  -3   0   0  117.69    4.80
   3   0   0  111.29    5.10
   4   0   0 1183.98   36.20
  -4   0   0 1190.98   35.60
   5   0   0   88.19    5.20
  -5   0   0   77.09    4.60
   6   0   0   70.19    5.70
  -6   0   0   56.19    4.50
  -7   0   0  463.45   16.50
   7   0   0  464.05   17.30
  -8   0   0    4.50    2.80
   8   0   0    0.80    3.10
  -9   0   0  259.47   11.90
   9   0   0  275.57   12.80
 -10   0   0   78.19    7.20
  10   0   0   77.99    7.90
 -11   0   0    9.50    4.30
  11   0   0    4.90    4.60
 -12   0   0    1.40    4.30
  12   0   0   -0.90    4.20
  13   0   0    3.70    4.90
 -13   0   0   -6.10    4.50
  14   0   0    3.40    6.00
   0  -1   0   -1.40    0.10
   0   1   0   -1.30    0.20
  -1  -1   0  419.76   13.00
   1  -1   0  467.65   13.00
   1  -1   0  461.45   13.30
   1   1   0  474.75   13.00
  -1   1   0  378.56   13.00
  -2  -1   0  402.36   12.20
   2  -1   0  412.66   12.00
   2  -1   0  383.16   12.60
   2   1   0  379.56   12.30
  -2   1   0  386.26   12.20
   3  -1   0   10.50    1.90
  -3  -1   0   14.40    1.70
  -3   1   0   14.30    1.90
   3   1   0   10.70    1.70
  -4  -1   0  275.67    9.70
   4  -1   0  270.27   10.40
   4   1   0  271.17   10.00
  -4   1   0  279.87    9.80
   5  -1   0   45.70    4.50
  -5  -1   0   43.80    3.60
  -5   1   0   39.50    3.70
   5   1   0   39.10    3.90
   6  -1   0  116.19    6.80
  -6  -1   0  122.09    6.30
  -6   1   0  121.09    6.40
   6   1   0  120.69    6.90
  -7  -1   0   34.70    4.20
   7  -1   0   33.40    4.40
  -7   1   0   40.80    4.50
   7   1   0   32.80    4.40
  -8  -1   0  112.49    7.10
   8  -1   0  126.79    8.40
  -8   1   0  113.69    7.30
   8   1   0  122.99    7.70
   9  -1   0    5.80    4.00
  -9  -1   0    9.60    3.70
  -9   1   0    3.50    3.40
   9   1   0   12.00    4.10
 -10  -1   0   -5.20    3.30
  10  -1   0    5.30    3.90
  10   1   0    4.70    4.10
 -10   1   0    1.90    3.60
 -11  -1   0    3.90    4.00
  11  -1   0    0.70    3.90
  11   1   0    0.60    4.20
 -11   1   0    2.60    3.80
  12  -1   0    3.00    5.00
 -12  -1   0    0.00    4.30
  12   1   0   11.00    4.80
 -12   1   0    4.30    4.60
  13  -1   0    0.10    5.20
 -13  -1   0   -0.40    4.60
  13   1   0    4.00    5.30
 -13   1   0    2.70    5.00
  14  -1   0   -0.30    6.00
  14   1   0   -3.20    5.90
   0  -2   0  794.62   23.60
   0  -2   0  826.42   23.60
   0  -2   0  807.82   24.20
   0   2   0  811.52   24.20
   1  -2   0  137.69    4.80
   1  -2   0  141.69    4.90
   1   2   0  145.79    4.40
   1   2   0  143.09    4.90
  -1   2   0  136.09    5.10
   2  -2   0  247.28    8.40
   2  -2   0  228.28    7.80
  -2  -2   0  230.08    7.80
  -2   2   0  255.37    8.40
   2   2   0  222.58    7.70
   3  -2   0  313.87   10.70
  -3  -2   0  291.37    9.90
   3  -2   0  295.07    9.60
   3   2   0  284.57   10.00
  -3   2   0  302.97   10.20
   4  -2   0  136.19    6.90
  -4  -2   0  158.28    6.30
  -4   2   0  148.59    6.40
   4   2   0  150.98    6.40
  -5  -2   0   52.49    3.90
   5  -2   0   54.99    4.90
   5   2   0   56.79    4.60
  -5   2   0   55.99    4.20
  -6  -2   0   18.90    3.00
   6  -2   0   26.30    4.00
   6   2   0   31.60    3.90
  -6   2   0   26.90    3.60
  -7  -2   0   27.60    3.80
   7  -2   0   48.20    5.40
  -7   2   0   46.50    4.90
   7   2   0   43.10    4.70
  -8  -2   0    2.00    2.70
   8  -2   0    3.70    3.50
   8   2   0    3.00    2.80
  -8   2   0    5.70    3.20
   9  -2   0   16.30    4.40
  -9  -2   0   10.70    3.70
  -9   2   0   13.80    4.00
   9   2   0   21.60    4.20
 -10  -2   0   -9.20    2.80
  10  -2   0    4.20    3.90
 -10   2   0   -0.20    3.70
  10   2   0   -2.40    3.70
  11  -2   0    9.50    4.70
 -11  -2   0   13.00    4.50
 -11   2   0    9.00    4.50
  11   2   0   15.90    5.30
  12  -2   0   -0.60    5.00
 -12  -2   0    2.40    4.50
 -12   2   0    1.60    4.40
  12   2   0    0.40    4.50
  13  -2   0   -3.10    5.40
 -13  -2   0    8.10    5.00
  13   2   0    0.20    5.20
 -13   2   0   -5.70    4.40
  14  -2   0    8.30    6.50
  14   2   0    2.50    6.10
   0  -3   0    1.00    0.40
   0  -3   0    2.00    1.10
   0  -3   0    1.00    0.40
   0   3   0   -1.70    1.10
   1  -3   0 3458.85  100.69
  -1  -3   0 3641.64  101.19
   1  -3   0 3436.46  100.99
   1   3   0 3516.05  100.59
   1   3   0 3536.75  101.09
  -1   3   0 3531.35  101.19
   2  -3   0  283.77    9.80
   2  -3   0  306.87   10.30
  -2  -3   0  314.37   10.10
  -2   3   0  305.67   10.20
   2   3   0  310.37    9.50
   3  -3   0  176.98    6.40
   3  -3   0  181.48    7.30
  -3  -3   0  164.58    6.60
   3   3   0  166.48    6.30
  -3   3   0  181.68    7.00
  -4  -3   0  232.48    8.70
   4  -3   0  226.58    8.20
   4  -3   0  238.48    9.50
  -4   3   0  226.88    8.80
   4   3   0  220.88    8.50
  -5  -3   0  181.88    7.70
   5  -3   0  187.68    8.50
  -5   3   0  184.98    8.00
   5   3   0  174.98    7.70
  -6  -3   0  189.98    8.20
   6  -3   0  178.98    8.90
   6   3   0  171.18    8.20
  -6   3   0  186.98    8.40
   7  -3   0   21.90    3.90
  -7  -3   0   18.20    3.40
   7   3   0   19.20    3.60
  -7   3   0   10.90    3.30
   8  -3   0  348.47   14.80
  -8  -3   0  316.97   13.20
  -8   3   0  337.07   13.70
   8   3   0  313.47   13.40
  -9  -3   0    0.40    3.20
   9  -3   0   -2.20    3.80
   9   3   0    7.40    3.70
  -9   3   0    1.90    3.40
  10  -3   0   20.90    5.40
 -10  -3   0   10.30    4.00
 -10   3   0   13.90    4.40
  10   3   0   15.40    4.90
  11  -3   0    9.00    4.70
 -11  -3   0    8.40    4.30
 -11   3   0    6.10    4.50
  11   3   0    4.20    4.60
 -12  -3   0    1.80    4.10
  12  -3   0    9.70    5.20
  12   3   0    8.40    4.60
 -12   3   0    4.20    4.70
  13  -3   0    6.70    5.50
 -13  -3   0    4.30    4.70
 -13   3   0    4.20    5.00
  13   3   0    8.50    5.90
  14  -3   0    4.70    6.00
  14   3   0  -11.40    5.00
   0  -4   0 9999.00  276.07
   0  -4   0 9497.85  279.77
   0  -4   0 9718.43  276.57
   0   4   0 9535.25  279.07
   1  -4   0  808.02   25.50
  -1  -4   0  882.01   24.40
   1  -4   0  854.51   25.10
   1   4   0  841.82   25.70
   1   4   0  854.01   24.30
  -1   4   0  831.72   25.70
   2  -4   0  451.05   14.60
   2  -4   0  463.65   14.50
   2   4   0  454.15   13.60
   2   4   0  454.35   14.70
  -2   4   0  441.56   14.80
  -3  -4   0    3.40    1.70
   3  -4   0    2.80    1.70
   3  -4   0    1.30    1.30
   3   4   0    3.80    1.20
  -3   4   0    3.30    1.90
  -4  -4   0  142.89    6.40
   4  -4   0  141.99    6.00
   4  -4   0  142.79    7.10
  -4   4   0  156.68    6.80
   4   4   0  140.69    6.00
   5  -4   0   55.19    3.80
   5  -4   0   55.89    5.00
  -5  -4   0   56.59    4.30
   5   4   0   56.59    4.10
  -5   4   0   59.39    4.40
  -6  -4   0    8.50    2.70
   6  -4   0   15.80    3.40
   6   4   0   14.30    2.90
  -6   4   0   10.50    3.10
   7  -4   0  232.28   11.10
  -7  -4   0  217.48    9.90
   7   4   0  220.38   10.00
  -7   4   0  218.58   10.20
   8  -4   0   -0.70    3.50
  -8  -4   0    1.90    3.00
  -8   4   0    0.60    3.40
   8   4   0    4.20    3.30
   9  -4   0   60.99    7.30
  -9  -4   0   74.59    6.90
  -9   4   0   62.19    6.60
   9   4   0   88.09    7.30
 -10  -4   0   44.50    6.00
  10  -4   0   45.10    6.30
  10   4   0   38.10    5.80
 -10   4   0   31.90    5.60
 -11  -4   0   -0.20    4.00
  11  -4   0    0.40    4.30
 -11   4   0   12.20    4.90
  11   4   0    2.40    4.10
 -12  -4   0   -0.40    4.40
  12  -4   0    7.90    5.10
 -12   4   0    4.80    5.20
  12   4   0    5.20    4.90
  13  -4   0    8.80    6.80
 -13  -4   0   -3.10    4.80
 -13   4   0    3.70    5.30
  13   4   0   -4.00    5.10
  14  -4   0   -3.60    6.70
  14   4   0   10.30    6.40
   0  -5   0    1.40    1.40
   0  -5   0    0.50    0.60
   0   5   0    0.80    1.80
  -1  -5   0  109.39    3.40
   1  -5   0  102.59    5.00
   1  -5   0  106.69    4.30
   1   5   0  104.19    3.30
  -1   5   0  101.99    5.20
   1   5   0  107.69    5.10
   2  -5   0   42.50    3.00
   2  -5   0   43.40    3.30
  -2   5   0   54.29    4.20
   2   5   0   43.80    3.40
   2   5   0   46.70    2.20
   3  -5   0   55.99    4.00
   3  -5   0   62.49    3.80
   3   5   0   54.69    4.10
   3   5   0   58.99    3.00
  -3   5   0   63.39    4.30
  -4  -5   0    1.60    2.10
   4  -5   0   -0.60    1.50
   4  -5   0    3.30    2.20
  -4   5   0    0.60    2.40
   4   5   0    2.20    1.50
   5  -5   0   52.29    3.80
  -5  -5   0   44.80    4.30
   5  -5   0   49.90    5.00
   5   5   0   54.49    3.80
  -5   5   0   42.10    4.40
   6  -5   0    0.60    2.60
  -6  -5   0   -1.90    2.10
   6  -5   0    0.40    1.90
  -6   5   0    5.20    2.60
   6   5   0    1.10    2.00
   7  -5   0   22.20    4.30
  -7  -5   0   22.80    4.10
   7   5   0   24.80    3.80
  -7   5   0   32.40    4.70
  -8  -5   0    2.40    3.10
   8  -5   0    0.60    3.30
  -8   5   0    6.30    3.80
   8   5   0    6.50    3.30
  -9  -5   0   49.60    5.90
   9  -5   0   47.90    6.80
   9   5   0   55.39    6.10
  -9   5   0   58.69    6.80
 -10  -5   0    6.20    4.40
  10  -5   0    6.10    4.80
 -10   5   0   13.50    4.90
  10   5   0    8.40    4.20
  11  -5   0   -3.60    4.20
 -11  -5   0    1.60    4.30
 -11   5   0   -3.70    4.30
  11   5   0    3.10    4.20
  12  -5   0    6.30    5.30
 -12  -5   0   -1.20    4.70
  12   5   0   -2.10    4.50
 -12   5   0   -6.10    4.50
  13  -5   0    9.10    6.20
 -13  -5   0   -3.60    4.80
 -13   5   0   -1.00    5.30
  13   5   0   -3.40    5.10
   0  -6   0  268.47    8.60
   0  -6   0  296.57   10.60
   0   6   0  289.07   10.60
  -1  -6   0   13.70    2.40
   1  -6   0   13.90    2.50
   1  -6   0   14.00    1.70
   1   6   0   13.70    2.60
  -1   6   0   13.80    2.80
   2  -6   0  674.93   22.00
   2  -6   0  663.63   21.50
   2   6   0  708.83   20.20
   2   6   0  700.73   22.20
  -2   6   0  697.53   22.50
   3  -6   0  252.47    9.70
   3  -6   0  256.87    9.90
   3   6   0  261.17    8.40
   3   6   0  248.48   10.00
  -3   6   0  253.37   10.20
   4  -6   0  112.69    5.70
   4  -6   0  108.79    6.30
   4   6   0  105.29    6.00
  -4   6   0  114.59    6.40
   4   6   0  116.19    4.90
   5  -6   0   62.09    4.40
   5  -6   0   75.29    5.40
  -5   6   0   68.99    5.30
   5   6   0   65.09    5.10
   5   6   0   70.99    4.30
  -6  -6   0   17.10    3.60
   6  -6   0   18.50    4.00
   6  -6   0   14.50    3.00
  -6   6   0   14.20    3.60
   6   6   0   19.90    3.10
  -7  -6   0  115.49    7.80
   7  -6   0  139.99    8.80
   7  -6   0  142.79    7.20
   7   6   0  135.59    7.40
  -7   6   0  138.09    8.50
   8  -6   0   12.90    4.60
  -8  -6   0    6.20    3.60
   8   6   0    4.20    3.40
  -8   6   0   11.10    4.30
  -9  -6   0   21.10    4.70
   9  -6   0   15.40    5.30
  -9   6   0   16.50    4.80
   9   6   0   19.70    4.50
  10  -6   0   -3.50    3.90
 -10  -6   0   -2.70    3.80
 -10   6   0   -4.90    4.30
  10   6   0    4.40    4.00
  11  -6   0    8.90    5.70
 -11  -6   0   10.10    4.80
  11   6   0   11.10    4.80
 -11   6   0    9.10    5.20
 -12  -6   0    6.50    5.10
  12  -6   0    9.30    6.40
 -12   6   0   -2.00    5.30
  12   6   0    0.60    4.90
 -13  -6   0    5.40    5.60
  13  -6   0    9.80    7.20
  13   6   0    8.50    5.90
 -13   6   0   18.30    6.40
   0  -7   0    3.00    0.80
   0   7   0    2.20    2.30
  -1  -7   0 1666.13   50.09
   1  -7   0 1540.55   48.20
   1  -7   0 1695.73   49.90
   1   7   0 1704.03   49.99
  -1   7   0 1677.93   50.09
   2  -7   0   77.59    4.80
   2  -7   0   76.79    4.30
   2   7   0   79.89    2.70
   2   7   0   83.49    5.50
  -2   7   0   70.09    5.20
   3  -7   0   58.29    4.40
   3  -7   0   63.49    4.40
  -3   7   0   70.69    5.60
   3   7   0   70.89    3.10
   3   7   0   64.99    5.20
   4  -7   0    9.90    2.50
   4  -7   0    7.00    2.60
   4   7   0   10.10    2.90
   4   7   0    8.30    1.70
  -4   7   0   14.90    3.50
   5  -7   0   30.50    3.70
   5  -7   0   28.10    4.10
   5   7   0   25.20    3.90
   5   7   0   28.10    2.90
  -5   7   0   28.50    4.20
   6  -7   0  130.79    7.10
   6  -7   0  127.59    8.10
   6   7   0  124.39    7.60
  -6   7   0  135.79    8.40
   6   7   0  127.09    6.40
   7  -7   0   11.20    4.10
   7  -7   0    7.90    3.00
  -7   7   0    4.50    3.50
   7   7   0    4.40    3.40
   7   7   0    3.60    2.80
  -8  -7   0  148.79    9.20
   8  -7   0  147.89    9.90
  -8   7   0  145.79    9.70
   8   7   0  146.59    8.30
  -9  -7   0   18.50    5.00
   9  -7   0   17.30    5.40
   9   7   0   11.40    3.90
  -9   7   0   11.20    5.00
 -10  -7   0   69.39    7.70
  10  -7   0   79.79    8.60
 -10   7   0   65.79    7.80
  10   7   0   59.69    6.80
  11  -7   0    4.80    6.00
 -11  -7   0   -0.80    4.60
 -11   7   0    4.10    5.30
  11   7   0   -2.50    4.20
 -12  -7   0   -1.30    4.80
  12  -7   0    2.30    6.30
 -12   7   0   -5.90    5.00
  12   7   0   -5.20    4.70
  13  -7   0    4.30    6.80
 -13  -7   0   -2.20    5.20
  13   7   0   -2.80    5.10
 -13   7   0   -6.80    5.50
   0  -8   0  255.47   10.80
   0   8   0  276.87   11.30
  -1  -8   0  204.38    9.30
   1  -8   0  230.98    9.40
   1  -8   0  200.58    7.30
   1   8   0  221.88    9.50
  -1   8   0  203.38    9.40
   2  -8   0    2.10    2.10
  -2  -8   0    1.00    2.60
   2  -8   0    3.20    1.60
   2   8   0    3.30    2.80
  -2   8   0    2.90    2.70
   3  -8   0    2.00    1.90
   3  -8   0    1.90    2.10
  -3   8   0   -2.00    3.00
   3   8   0    5.70    2.70
   3   8   0    2.90    1.00
   4  -8   0    4.10    2.50
   4  -8   0    1.90    2.40
   4   8   0    7.20    1.60
  -4   8   0    2.50    3.40
   4   8   0    9.90    3.40
   5  -8   0   53.89    5.30
   5  -8   0   57.79    5.10
  -5   8   0   51.89    5.60
   5   8   0   55.39    3.90
   5   8   0   48.80    5.20
   6  -8   0   20.20    4.30
   6  -8   0   32.90    4.30
   6   8   0   37.40    3.60
   6   8   0   31.20    4.80
  -6   8   0   30.40    4.80
   7  -8   0   19.40    3.80
   7  -8   0   23.40    4.80
   7   8   0   21.60    3.60
  -7   8   0   15.60    4.90
   7   8   0   29.80    4.90
   8  -8   0   11.20    4.20
   8  -8   0    9.40    3.30
   8   8   0    4.80    3.60
   8   8   0    4.80    3.10
  -8   8   0    1.10    4.00
   9  -8   0    6.00    4.90
  -9   8   0    0.90    4.80
   9   8   0   -0.70    3.70
   9   8   0    6.60    3.60
  10  -8   0   21.40    6.30
 -10   8   0   15.40    5.80
  10   8   0    8.80    4.40
  10   8   0   14.50    4.70
  11  -8   0    1.80    5.60
  11   8   0   12.90    4.90
 -11   8   0    4.70    5.50
  11   8   0    6.00    4.50
  12  -8   0   -2.70    6.20
 -12   8   0   -3.70    5.50
  12   8   0    4.00    4.80
  12   8   0   -4.10    4.70
  13   8   0   -2.40    4.70
 -13   8   0    4.10    6.30
   0  -9   0   -3.70    2.00
   0   9   0    4.20    3.20
   1  -9   0  346.17   13.40
  -1  -9   0  326.77   13.30
   1  -9   0  326.37   10.50
  -1   9   0  328.07   13.40
   1   9   0  329.77   13.30
  -2  -9   0    2.00    2.60
   2  -9   0    2.50    1.70
   2  -9   0   -1.20    2.30
   2   9   0    3.40    3.20
  -2   9   0   -0.70    3.10
   3  -9   0  160.78    8.10
  -3  -9   0  163.98    9.00
   3  -9   0  137.89    7.00
  -3   9   0  163.58    9.20
   3   9   0  156.18    8.60
   4  -9   0  107.89    6.90
   4  -9   0  107.49    6.50
   4   9   0  111.29    7.20
   4   9   0  109.59    4.50
  -4   9   0  118.19    8.30
   5  -9   0   96.39    6.70
   5  -9   0  104.79    7.20
   5   9   0   88.69    6.90
   5   9   0  105.19    5.00
  -5   9   0   92.89    8.10
   6  -9   0   58.09    6.20
   6  -9   0   66.79    6.10
  -6   9   0   72.69    7.30
   6   9   0   58.99    6.20
   6   9   0   61.89    4.50
   7  -9   0    2.80    3.80
   7  -9   0    0.40    3.10
   7   9   0    4.10    3.70
  -7   9   0    2.10    4.50
   7   9   0    2.50    2.70
   8  -9   0   28.80    5.80
   8  -9   0   26.90    4.70
  -8   9   0   31.40    6.00
   8   9   0   30.40    5.40
   8   9   0   28.70    4.50
   9  -9   0    3.90    5.00
   9   9   0    5.70    4.30
   9   9   0    5.10    4.20
  -9   9   0    5.40    5.40
  10  -9   0   18.90    6.40
 -10   9   0   -0.20    5.30
  10   9   0    3.70    4.70
  11  -9   0    5.30    6.10
  11   9   0    2.20    4.70
 -11   9   0   -1.90    5.80
  12  -9   0    5.60    6.80
 -12   9   0   10.70    6.70
  12   9   0    7.50    5.10
   0 -10   0   60.19    5.90
   0  10   0   61.59    6.10
  -1 -10   0   -0.30    3.00
   1 -10   0   -0.10    2.90
   1 -10   0   -2.20    0.90
  -1  10   0   -1.30    3.20
   1  10   0    1.90    3.30
   2 -10   0  284.37   10.40
   2 -10   0  324.77   12.90
  -2 -10   0  291.87   13.10
  -2  10   0  312.87   13.50
   2  10   0  300.87   13.20
   3 -10   0   44.00    4.10
   3 -10   0   44.70    5.20
  -3 -10   0   43.30    5.40
  -3  10   0   40.90    5.70
   3  10   0   44.40    5.70
   4 -10   0   -2.30    2.80
  -4 -10   0    0.20    3.10
   4 -10   0   -2.50    2.30
  -4  10   0    3.20    4.20
   4  10   0   -2.40    3.00
   5 -10   0   78.79    6.80
   5 -10   0   85.69    6.70
  -5  10   0   81.39    8.00
   5  10   0   88.29    7.80
   6 -10   0   26.40    4.80
   6 -10   0   25.80    4.60
  -6  10   0   14.20    5.20
   6  10   0   24.70    5.20
   7 -10   0   54.19    6.60
   7 -10   0   54.89    6.00
  -7  10   0   40.20    6.70
   7  10   0   43.60    5.90
   8 -10   0   38.50    5.40
   8 -10   0   27.80    5.80
   8  10   0   32.30    5.70
  -8  10   0   26.30    6.30
   9 -10   0   23.30    6.30
   9  10   0   23.50    5.50
  -9  10   0   19.10    5.90
  10 -10   0    3.10    5.90
  10  10   0    0.90    4.30
 -10  10   0    4.00    5.80
  11 -10   0    8.10    6.50
 -11  10   0   -3.10    5.70
  11  10   0    8.90    5.30
  12 -10   0    0.10    6.70
 -12  10   0    8.50    6.80
  12  10   0    6.20    5.30
   0 -11   0    6.20    3.30
   0  11   0   -4.10    3.30
   1 -11   0  125.39    8.40
  -1 -11   0  119.79    8.10
  -1  11   0  130.39    8.70
   1  11   0  143.59    9.30
   2 -11   0   28.70    4.90
  -2 -11   0   18.00    4.30
  -2  11   0   18.90    4.80
   2  11   0   21.80    4.70
   3 -11   0    0.70    2.10
  -3 -11   0   -0.80    3.20
   3 -11   0    8.00    3.50
   3  11   0   10.10    4.20
  -3  11   0   -1.50    4.30
   4 -11   0   17.80    4.20
  -4 -11   0   27.00    5.10
   4 -11   0   25.20    3.80
  -4  11   0   18.80    5.00
   4  11   0   17.40    5.00
   5 -11   0    4.70    3.50
   5 -11   0    1.50    3.00
  -5 -11   0    6.20    4.10
   5  11   0    8.00    4.30
  -5  11   0    1.60    4.80
  -6 -11   0   14.10    4.90
   6 -11   0   26.60    4.70
   6 -11   0   28.80    4.90
   6  11   0   20.00    5.30
  -6  11   0   24.60    6.20
   7 -11   0    2.00    4.10
   7 -11   0   -4.30    3.00
  -7 -11   0   -2.10    4.70
   7  11   0    1.50    4.20
  -7  11   0    5.90    5.20
  -8 -11   0    9.40    5.10
   8 -11   0   12.40    5.30
  -8  11   0   27.20    7.00
   8  11   0   13.40    5.40
   9 -11   0   11.30    5.70
  -9 -11   0   -3.00    4.40
   9  11   0    6.70    4.90
  -9  11   0    6.30    6.00
 -10 -11   0    9.10    6.10
  10 -11   0    8.90    6.30
 -10  11   0    8.60    6.60
  10  11   0    9.70    5.50
  11 -11   0   12.70    7.00
 -11 -11   0    3.40    5.80
 -11  11   0   -6.70    6.00
  11  11   0    7.70    5.50
   0 -12   0    2.80    3.80
   0  12   0   -0.10    4.20
  -1 -12   0    9.80    3.80
   1 -12   0    5.50    3.60
  -1  12   0    1.40    4.20
   1  12   0    7.20    4.40
   2 -12   0   22.30    4.60
  -2 -12   0   15.00    4.50
   2  12   0   16.90    4.90
  -2  12   0   19.90    5.70
  -3 -12   0   -4.60    3.00
   3 -12   0    0.20    3.20
  -3  12   0   -0.80    4.10
   3  12   0   -3.30    4.10
   4 -12   0   11.60    4.10
  -4 -12   0   10.20    5.00
   4  12   0   10.60    5.00
  -4  12   0   12.30    5.00
  -5 -12   0   12.90    5.30
   5 -12   0    2.50    3.10
   5 -12   0    2.40    3.60
  -5  12   0    5.10    5.30
   5  12   0    4.10    4.40
   6 -12   0    1.00    3.70
   6 -12   0   -2.50    3.60
  -6 -12   0   -1.80    4.70
  -6  12   0   -0.50    5.30
   6  12   0    2.20    4.70
   7 -12   0    0.80    4.20
   7 -12   0   -0.30    3.70
  -7 -12   0    7.60    4.90
  -7  12   0    0.90    5.40
   7  12   0   -2.20    4.20
   8 -12   0    3.50    4.70
  -8 -12   0    1.10    5.60
  -8  12   0    6.40    6.10
   8  12   0   -1.50    4.70
  -9 -12   0   10.30    6.60
   9 -12   0   28.40    6.70
   9  12   0   31.90    6.50
  -9  12   0   14.60    7.10
  10 -12   0   -2.00    5.80
 -10 -12   0   14.70    6.50
 -10  12   0   12.40    7.10
  10  12   0   11.20    5.70
   0 -13   0    4.10    4.30
   0  13   0   11.40    5.20
   1 -13   0   60.69    7.30
  -1 -13   0   65.89    7.50
  -1  13   0   46.10    7.00
   1  13   0   65.99    8.20
  -2 -13   0   -1.20    4.00
   2 -13   0   -0.30    3.50
  -2  13   0    2.20    4.70
   2  13   0    6.00    4.70
  -3 -13   0   57.49    7.40
   3 -13   0   78.79    7.90
  -3  13   0   65.29    7.80
   3  13   0   61.79    7.40
   4 -13   0    6.80    4.50
  -4 -13   0    3.40    4.90
  -4  13   0    8.00    5.70
   4  13   0   -1.50    4.80
  -5 -13   0    1.40    4.50
   5 -13   0    4.00    4.20
   5  13   0    3.30    4.40
  -5  13   0    6.90    5.80
   6 -13   0   23.90    5.40
  -6 -13   0   22.70    6.30
  -6  13   0   14.00    6.00
   6  13   0   25.50    6.00
   7 -13   0    4.70    4.40
  -7 -13   0    5.40    5.90
  -7  13   0    2.00    5.90
   7  13   0   10.70    5.20
  -8 -13   0    6.60    6.10
  -8  13   0   -4.80    5.90
   8  13   0    0.50    5.10
  -9 -13   0   -3.40    5.80
  -9  13   0   15.30    7.40
   9  13   0   10.00    5.80
 -10 -13   0    4.50    5.70
  10  13   0    2.30    5.50
 -10  13   0   -9.60    6.10
   0 -14   0    7.60    5.10
   0  14   0    7.70    5.60
   1 -14   0   -0.10    3.70
  -1 -14   0    1.90    4.20
   1  14   0   -5.30    4.50
  -1  14   0   -1.00    5.30
   2 -14   0   34.20    6.10
  -2 -14   0   42.20    6.70
   2  14   0   38.20    6.70
  -2  14   0   54.29    8.20
   3 -14   0   17.00    5.20
  -3 -14   0    3.70    4.50
  -3  14   0   12.70    6.50
   3  14   0    6.70    5.70
   4 -14   0   -0.30    4.50
  -4 -14   0    8.40    5.50
   4  14   0    0.20    5.40
  -4  14   0    2.00    5.30
  -5 -14   0   10.10    5.40
   5 -14   0   20.70    5.50
   5  14   0    1.80    4.80
  -5  14   0   -2.90    5.30
  -6 -14   0    9.00    5.40
   6 -14   0    6.50    4.70
   6  14   0   -1.10    5.20
  -6  14   0   -4.00    5.60
   7 -14   0   28.50    6.20
  -7 -14   0   14.60    6.60
  -7  14   0   18.20    7.20
   7  14   0   29.40    7.00
  -8 -14   0    6.00    5.90
   8  14   0    3.00    5.50
  -8  14   0    6.00    7.00
  -9 -14   0    2.70    6.40
  -9  14   0   -0.80    7.00
   9  14   0   -0.80    5.30
   0 -15   0    5.30    5.10
   0  15   0    3.70    6.10
   1 -15   0    7.40    5.20
  -1 -15   0    5.50    5.30
   1  15   0    3.90    5.70
  -1  15   0    9.20    5.70
  -2 -15   0   -5.50    4.60
   2 -15   0   -2.60    4.50
  -2  15   0   -2.60    6.00
   2  15   0    6.90    6.10
  -3 -15   0    6.90    5.10
   3 -15   0    7.50    5.10
  -3  15   0   11.50    6.60
   3  15   0    6.40    5.90
   4 -15   0   -4.30    4.50
  -4 -15   0   -2.90    5.10
   4  15   0    3.40    5.80
  -4  15   0   -6.10    5.30
   5 -15   0    5.20    5.10
  -5 -15   0    3.30    5.50
  -5  15   0    4.10    6.60
   5  15   0    0.60    5.80
   6 -15   0   -1.90    4.40
  -6 -15   0    0.70    5.50
  -6  15   0  -10.60    5.40
   6  15   0   11.10    6.30
  -7 -15   0   -2.20    5.60
   7  15   0   -1.30    5.60
  -7  15   0    0.90    6.80
  -8 -15   0    1.60    5.90
  -8  15   0   12.70    7.70
   8  15   0    2.40    5.50
   0 -16   0    4.50    5.30
   0  16   0   -4.10    6.00
   1 -16   0    1.80    5.30
  -1 -16   0   -5.10    5.10
  -1  16   0    0.00    6.70
   1  16   0   -1.70    6.10
  -2 -16   0    6.00    5.30
   2 -16   0   10.30    5.80
  -2  16   0   17.90    7.20
   2  16   0    9.50    6.50
  -3 -16   0    3.90    5.90
   3 -16   0    2.60    4.90
   3  16   0    1.90    6.30
  -3  16   0    9.20    7.30
   4 -16   0   11.00    5.80
  -4 -16   0    6.10    6.40
  -4  16   0    7.00    7.50
   4  16   0    0.10    5.50
   5 -16   0   25.30    6.60
  -5 -16   0    2.60    5.50
  -5  16   0   36.30    8.90
   5  16   0   11.40    7.00
  -6 -16   0   -3.50    5.30
   6 -16   0   10.70    5.70
   6  16   0    9.50    6.00
  -6  16   0    6.10    7.30
   0 -17   0    0.40    5.60
   0  17   0    5.70    6.90
  -1 -17   0   10.20    5.90
   1 -17   0   22.60    6.50
  -1  17   0   14.80    7.20
   1  17   0   23.80    7.50
   2 -17   0    2.50    4.80
  -2 -17   0    7.00    5.70
  -2  17   0   -1.80    6.20
   2  17   0    2.30    6.00
   3 -17   0    9.20    5.80
  -3 -17   0   14.70    6.90
   3  17   0   18.10    7.50
  -3  17   0    6.80    7.70
  -4 -17   0   -2.30    6.20
   4 -17   0    3.20    5.60
   4  17   0    0.80    6.50
  -4  17   0    7.60    6.90
  -5 -17   0    3.40    6.10
   5 -17   0    5.60    5.70
  -5  17   0  -12.40    6.90
   5  17   0    6.70    7.00
   0 -18   0   -4.50    4.70
   0  18   0   -1.70    7.80
   1 -18   0   10.60    5.90
  -1 -18   0    3.60    6.20
   1  18   0   -5.50    6.90
  -1  18   0   -6.90    7.00
   2 -18   0   -5.00    5.30
  -2 -18   0   -7.00    6.10
   2  18   0    0.70    7.30
  -2  18   0    0.60    7.80
  14   0  -1   -0.40    5.90
  13   0  -1   -1.50    4.50
 -13   0   1    2.90    4.60
 -12   0   1    1.80    4.10
  12   0  -1    6.60    5.00
  11   0  -1   -6.90    3.80
 -11   0   1    0.10    3.80
 -10   0   1    1.80    3.30
  10   0  -1    0.80    3.40
   9   0  -1    8.30    3.90
  -9   0   1   -4.90    2.50
  -8   0   1    1.10    2.50
   8   0  -1   -1.00    2.60
  -7   0   1    2.00    2.10
   7   0  -1    1.00    2.60
  -6   0   1   -0.80    1.70
   6   0  -1   -1.50    2.20
  -5   0   1   -0.90    1.50
   5   0  -1   -1.20    1.60
   4   0  -1    0.00    1.40
  -4   0   1   -3.10    1.10
  -3   0   1   -1.30    1.00
   2   0  -1   -0.80    0.80
  -2   0   1   -0.40    0.70
   1   0  -1   -0.60    0.30
   0   0  -1    0.00    0.20
   0   0   1   -0.20    0.10
   0   0  -1   -0.10    0.10
   0   0   1    0.00    0.10
   0   0  -1    0.10    0.10
   0   0   1    0.00    0.20
  -1   0  -1   -1.10    0.60
   1   0   1   -0.30    0.60
   2   0   1   -2.00    0.90
  -2   0  -1   -0.50    1.00
   3   0   1   -0.40    1.20
  -3   0  -1    0.70    1.40
  -4   0  -1   -0.80    1.60
   4   0   1   -0.30    1.60
  -5   0  -1    3.20    2.10
   5   0   1   -0.90    1.80
   6   0   1   -0.90    2.30
  -6   0  -1    3.00    2.60
  -7   0  -1   -1.30    2.60
   7   0   1    2.70    2.90
   8   0   1   -1.20    2.80
  -8   0  -1    1.80    2.90
   9   0   1   -0.30    3.60
  -9   0  -1    2.00    3.30
  10   0   1   -0.50    3.90
 -10   0  -1    3.80    3.80
  11   0   1   -2.70    3.80
 -11   0  -1   -0.60    4.10
  12   0   1    6.00    4.70
 -12   0  -1    2.40    4.50
 -13   0  -1    3.70    5.10
  13   0   1    6.00    5.90
 -14   0  -1   -2.10    5.50
  14   0   1    5.80    6.40
  14  -1  -1   17.70    6.30
  14   1  -1   18.20    6.30
  13  -1  -1    0.30    5.40
 -13  -1   1    5.70    4.80
  13   1  -1    6.90    5.60
 -13   1   1    0.30    4.70
 -12  -1   1   18.80    5.00
  12  -1  -1   11.10    4.80
 -12   1   1   12.80    4.70
  12   1  -1   12.10    5.20
 -11  -1   1   46.90    6.00
  11  -1  -1   28.00    6.20
  11   1  -1   42.70    6.50
 -11   1   1   44.80    5.90
 -10  -1   1   30.70    4.80
  10  -1  -1   29.40    5.70
  10   1  -1   30.60    5.70
 -10   1   1   31.80    5.00
  -9  -1   1  102.89    7.00
   9  -1  -1  112.19    8.40
   9   1  -1  118.59    8.30
  -9   1   1  100.89    7.00
   8  -1  -1    2.30    2.90
  -8  -1   1    2.70    2.60
   8   1  -1    1.20    3.00
  -8   1   1   -0.30    2.60
  -7  -1   1  156.28    7.40
   7  -1  -1  157.28    8.20
   7   1  -1  152.08    8.10
  -7   1   1  136.69    7.20
   6  -1  -1    1.00    2.10
  -6  -1   1    1.60    1.80
  -6   1   1   -0.70    1.80
   6   1  -1    0.90    2.00
   5  -1  -1   35.70    3.70
  -5  -1   1   45.30    3.30
   5   1  -1   41.80    3.90
  -5   1   1   38.40    3.30
   4  -1  -1  266.67   10.00
  -4  -1   1  272.97    9.20
  -4   1   1  269.47    9.30
   4   1  -1  268.27    9.70
   3  -1  -1  161.78    6.30
  -3  -1   1  154.58    5.50
  -3   1   1  152.48    5.70
   3   1  -1  155.88    6.10
  -2  -1   1 1579.74   43.50
   2  -1  -1 1477.95   43.90
   2  -1  -1 1485.85   43.90
   2   1  -1 1501.65   43.80
  -2   1   1 1510.55   43.60
   1  -1  -1    8.50    0.80
   1  -1  -1    6.60    0.90
   1   1  -1    8.50    0.70
   1   1  -1    9.40    0.70
  -1   1   1   10.00    0.80
   0  -1  -1   36.10    1.50
   0  -1  -1   35.80    1.20
   0  -1  -1   34.00    1.50
   0   1   1   27.70    1.20
   0   1  -1   36.30    1.50
   1  -1   1   12.00    1.10
  -1  -1  -1    9.30    1.00
   1  -1   1    8.30    0.60
   1   1   1    9.00    0.90
  -1   1  -1   10.80    1.20
  -1   1  -1   10.10    0.60
   2  -1   1   94.39    4.10
  -2  -1  -1   93.89    3.90
   2   1   1   90.19    4.00
  -2   1  -1   93.49    4.00
   3  -1   1  426.26   14.20
  -3  -1  -1  437.86   14.00
  -3   1  -1  426.36   14.00
   3   1   1  423.86   14.10
  -4  -1  -1  110.39    5.40
   4  -1   1  105.89    5.70
  -4   1  -1  113.39    5.60
   4   1   1  114.49    5.60
   5  -1   1   98.19    5.80
  -5  -1  -1   89.39    5.10
   5   1   1  101.49    5.90
  -5   1  -1   91.19    5.30
   6  -1   1   60.39    5.60
  -6  -1  -1   63.59    5.20
   6   1   1   55.69    5.20
  -6   1  -1   53.39    4.90
  -7  -1  -1   16.30    3.30
   7  -1   1   19.90    4.20
   7   1   1   12.50    3.30
  -7   1  -1   14.20    3.50
  -8  -1  -1   -2.40    2.70
   8  -1   1    0.20    3.00
   8   1   1    0.10    3.20
  -8   1  -1    5.80    3.20
  -9  -1  -1    9.50    3.90
   9  -1   1   12.70    4.50
   9   1   1    5.90    4.10
  -9   1  -1   10.70    4.10
  10  -1   1   30.40    5.50
 -10  -1  -1   28.20    5.10
  10   1   1   18.30    5.10
 -10   1  -1   14.70    4.50
  11  -1   1    2.10    4.50
 -11  -1  -1   -0.90    4.10
 -11   1  -1   -0.10    4.10
  11   1   1    0.40    4.30
  12  -1   1   23.80    6.50
 -12  -1  -1   28.30    6.10
  12   1   1   32.30    6.60
 -12   1  -1   42.30    6.70
  13  -1   1    6.00    5.20
 -13  -1  -1    9.90    5.30
  13   1   1    2.80    5.00
 -13   1  -1    0.90    5.20
  14  -1   1   -6.70    5.40
 -14  -1  -1    1.20    5.50
  14   1   1   -1.90    5.20
 -14   1  -1    3.90    5.70
  14  -2  -1    5.90    5.60
  14   2  -1    1.70    5.70
 -13  -2   1    8.20    4.90
  13  -2  -1    1.90    5.80
 -13   2   1    7.50    4.80
  13   2  -1    3.70    5.30
  12  -2  -1    4.80    4.60
 -12  -2   1    1.90    3.90
 -12   2   1   -5.00    3.60
  12   2  -1    4.70    4.90
  11  -2  -1    2.30    4.50
 -11  -2   1    3.90    3.90
 -11   2   1    5.10    4.10
  11   2  -1    0.10    4.10
 -10  -2   1  178.98    9.80
  10  -2  -1  190.68   11.30
  10   2  -1  166.28   10.10
 -10   2   1  187.28   10.20
   9  -2  -1   51.89    6.30
  -9  -2   1   34.00    4.70
  -9   2   1   53.49    5.50
   9   2  -1   52.79    6.00
   8  -2  -1  119.99    8.10
  -8  -2   1  119.59    6.80
   8   2  -1  117.49    7.70
  -8   2   1  122.79    7.10
  -7  -2   1   -1.60    2.00
   7  -2  -1    2.00    2.80
  -7   2   1   -1.40    2.30
   7   2  -1    3.20    2.50
  -6  -2   1  237.98    9.30
   6  -2  -1  240.48   10.30
   6   2  -1  225.68    9.70
  -6   2   1  252.57    9.60
   5  -2  -1   42.30    4.10
  -5  -2   1   47.00    3.30
  -5   2   1   37.60    3.40
   5   2  -1   43.70    3.80
   4  -2  -1  258.37   10.20
  -4  -2   1  287.47    9.60
   4   2  -1  286.97   10.00
  -4   2   1  278.37    9.70
   3  -2  -1  540.95   17.10
   3  -2  -1  531.15   17.40
  -3  -2   1  547.25   16.80
   3   2  -1  557.34   17.00
  -3   2   1  568.34   17.00
   2  -2  -1 1036.00   30.50
   2  -2  -1 1022.30   30.50
  -2  -2   1 1050.79   30.30
  -2   2   1 1010.90   30.30
   2   2  -1 1036.10   30.10
   1  -2  -1    9.50    0.90
   1  -2  -1    7.60    1.20
   1   2  -1   10.70    1.00
  -1   2   1    6.90    1.00
   1   2  -1   10.70    1.40
   0  -2  -1  243.48    8.00
   0  -2  -1  243.58    7.30
   0   2   1  250.27    7.30
   0   2  -1  256.07    7.60
   0   2   1  259.67    8.00
   0   2  -1  249.38    8.00
   1  -2   1  354.46   10.50
   1  -2   1  341.57   10.70
  -1  -2  -1  341.97   10.90
  -1   2  -1  346.97   11.00
   1   2   1  343.97   10.40
   2  -2   1  210.08    7.90
  -2  -2  -1  228.88    7.80
   2  -2   1  236.08    7.20
  -2   2  -1  226.38    8.00
   2   2   1  227.28    7.70
   3  -2   1   32.60    3.00
   3  -2   1   33.90    2.10
  -3  -2  -1   35.80    2.90
  -3   2  -1   32.20    2.80
   3   2   1   36.80    3.00
   4  -2   1  111.29    5.70
  -4  -2  -1   99.69    5.20
  -4   2  -1   98.69    5.40
   4   2   1  104.69    5.30
  -5  -2  -1  406.36   14.40
   5  -2   1  432.96   15.30
   5   2   1  402.36   14.60
  -5   2  -1  396.16   14.40
  -6  -2  -1    1.60    2.40
   6  -2   1   -4.60    1.90
   6   2   1   -0.40    1.90
  -6   2  -1   -3.80    2.20
   7  -2   1    9.40    3.20
  -7  -2  -1    3.80    2.80
   7   2   1    6.90    3.00
  -7   2  -1    6.00    2.90
  -8  -2  -1    3.50    3.10
   8  -2   1    5.70    3.30
   8   2   1    4.00    3.30
  -8   2  -1    2.20    3.10
  -9  -2  -1    1.40    3.30
   9  -2   1    8.40    4.40
  -9   2  -1    6.40    3.80
   9   2   1    7.00    3.50
  10  -2   1   -3.30    3.50
 -10  -2  -1    6.20    3.90
 -10   2  -1   -2.50    3.80
  10   2   1    4.90    3.70
 -11  -2  -1    5.40    4.40
  11  -2   1    1.90    4.60
  11   2   1    5.60    4.20
 -11   2  -1    2.40    4.30
  12  -2   1   16.50    6.20
 -12  -2  -1   21.40    5.90
 -12   2  -1   21.90    5.90
  12   2   1   10.70    5.20
  13  -2   1    4.60    5.30
 -13  -2  -1    5.20    5.00
  13   2   1    4.50    5.00
 -13   2  -1    0.20    5.00
  14  -2   1    9.20    6.80
 -14  -2  -1    6.30    5.70
  14   2   1   -0.10    5.80
 -14   2  -1   -1.00    5.60
  14  -3  -1    4.00    6.60
  14   3  -1   -8.80    5.30
  13  -3  -1    2.40    5.10
 -13  -3   1   -6.60    4.20
  13   3  -1   -6.90    4.90
 -13   3   1    0.20    4.50
  12  -3  -1    3.90    5.30
 -12  -3   1   16.70    5.00
  12   3  -1   10.40    5.30
 -12   3   1   11.70    4.80
  11  -3  -1   19.80    5.20
 -11  -3   1   17.30    4.60
 -11   3   1   19.10    4.90
  11   3  -1   16.40    5.20
  10  -3  -1   30.70    5.80
 -10  -3   1   24.30    4.60
  10   3  -1   24.90    5.10
 -10   3   1   27.10    4.90
  -9  -3   1   86.89    6.70
   9  -3  -1  110.39    8.50
   9   3  -1   72.69    6.80
  -9   3   1   79.49    6.80
  -8  -3   1    2.60    2.60
   8  -3  -1    6.40    3.50
   8   3  -1    1.80    2.90
  -8   3   1    2.00    3.00
   7  -3  -1   -1.20    2.50
  -7  -3   1   -1.60    2.00
  -7   3   1    1.10    2.60
   7   3  -1   -1.90    2.40
   6  -3  -1   33.00    4.30
  -6   3   1   21.20    3.10
   6   3  -1   33.50    3.70
  -5  -3   1  105.69    5.20
   5  -3  -1  103.59    6.00
   5   3  -1  112.39    5.60
  -5   3   1  107.29    5.50
   4  -3  -1   37.20    3.60
  -4  -3   1   36.50    3.00
   4  -3  -1   38.20    3.00
  -4   3   1   38.60    3.20
   4   3  -1   45.50    3.20
   3  -3  -1   14.60    1.90
   3  -3  -1   12.90    2.10
  -3  -3   1   15.10    1.90
   3   3  -1   17.00    1.80
  -3   3   1   18.50    2.20
   2  -3  -1 1027.60   30.70
   2  -3  -1 1015.20   30.90
  -2   3   1 1055.69   30.90
   2   3  -1 1036.60   30.70
   2   3  -1 1051.29   30.30
   1  -3  -1 2402.06   68.89
   1  -3  -1 2503.65   68.49
   1   3  -1 2242.08   68.09
  -1   3   1 2397.86   68.79
   1   3  -1 2373.56   68.79
   0  -3  -1   87.79    3.90
   0   3  -1  105.29    4.40
   0   3  -1   89.99    3.30
   0   3   1   86.39    3.90
   1  -3   1  124.29    4.60
  -1  -3  -1  120.09    4.90
   1  -3   1  113.79    4.60
   1   3   1  114.29    4.90
  -1   3  -1  153.08    5.60
   1   3   1  121.19    4.10
  -2  -3  -1   63.09    3.50
   2  -3   1   63.69    3.00
   2  -3   1   72.89    3.60
  -2   3  -1   69.39    3.80
   2   3   1   66.39    3.10
  -3  -3  -1   13.10    2.00
   3  -3   1   17.30    1.80
   3  -3   1    9.20    2.00
  -3   3  -1   14.20    2.30
   3   3   1   14.20    2.00
  -4  -3  -1   43.60    3.70
   4  -3   1   34.50    2.60
   4  -3   1   28.30    3.40
   4   3   1   35.30    3.20
  -4   3  -1   34.10    3.60
   5  -3   1   22.30    3.30
  -5  -3  -1   20.50    3.10
  -5   3  -1   30.10    3.50
   5   3   1   28.70    3.40
  -6  -3  -1    3.40    2.30
   6  -3   1    3.50    2.70
   6   3   1    2.00    2.30
  -6   3  -1    0.30    2.60
   7  -3   1   21.50    4.30
  -7  -3  -1   20.00    3.80
  -7   3  -1   21.10    4.20
   7   3   1   19.20    3.90
   8  -3   1   15.50    4.60
  -8  -3  -1   12.90    3.80
  -8   3  -1   11.00    4.00
   8   3   1   12.80    3.40
  -9  -3  -1    2.90    3.60
   9  -3   1    5.40    3.90
   9   3   1    1.10    3.60
  -9   3  -1    1.00    3.70
  10  -3   1    9.80    4.80
 -10  -3  -1    7.40    4.00
  10   3   1   -1.30    3.80
 -10   3  -1    0.90    4.10
  11  -3   1    3.60    4.40
 -11  -3  -1    1.10    4.20
  11   3   1    4.50    4.30
 -11   3  -1   11.30    4.80
 -12  -3  -1   31.80    6.20
  12  -3   1   21.10    6.20
  12   3   1   33.70    6.70
 -12   3  -1   26.00    6.00
  13  -3   1   -1.50    5.60
 -13  -3  -1   -3.40    4.80
 -13   3  -1    9.10    5.60
  13   3   1    3.00    5.60
  14  -3   1   -8.60    6.20
 -14  -3  -1    2.20    7.20
 -14   3  -1   -5.90    5.30
  14   3   1   11.60    6.50
  14  -4  -1   -5.90    6.30
  14   4  -1   -6.10    5.40
 -13  -4   1    8.60    5.40
  13  -4  -1   12.40    6.70
  13   4  -1    9.00    5.70
 -13   4   1    7.70    5.10
 -12  -4   1   -3.30    4.10
  12  -4  -1    1.30    4.70
  12   4  -1    4.60    5.00
 -12   4   1   -1.00    4.40
  11  -4  -1   -0.30    4.70
 -11  -4   1    1.10    3.80
  11   4  -1   -3.00    3.90
 -11   4   1    1.50    4.20
 -10  -4   1   73.59    7.10
  10  -4  -1  101.49    9.30
 -10   4   1  105.79    8.50
  10   4  -1   94.99    8.00
   9  -4  -1   50.29    6.60
  -9  -4   1   54.39    5.70
  -9   4   1   45.50    5.50
   9   4  -1   51.59    5.90
   8  -4  -1   81.89    7.30
  -8  -4   1   71.59    6.00
   8   4  -1   71.29    6.10
  -8   4   1   78.49    6.70
  -7  -4   1   -0.60    2.20
   7  -4  -1    7.20    3.40
  -7   4   1    1.60    2.70
   7   4  -1    2.70    2.40
   6  -4  -1  117.39    6.90
  -6  -4   1  120.19    6.30
  -6   4   1  118.59    6.50
   6   4  -1  110.29    6.10
   5  -4  -1  124.49    6.00
  -5  -4   1  128.09    6.00
   5  -4  -1  123.59    6.60
   5   4  -1  124.39    5.90
  -5   4   1  122.59    6.10
   4  -4  -1    1.50    1.60
  -4  -4   1    3.10    1.70
   4  -4  -1    2.50    2.00
  -4   4   1    4.70    1.80
   4   4  -1    1.50    1.40
   3  -4  -1    6.10    1.70
   3  -4  -1    4.70    1.60
  -3   4   1    3.40    1.70
   3   4  -1    6.00    1.30
   3   4  -1    2.80    1.60
   2  -4  -1   33.00    2.40
   2  -4  -1   35.00    2.90
   2   4  -1   33.10    2.00
  -2   4   1   30.60    2.90
   2   4  -1   34.70    2.60
   1  -4  -1  666.13   21.00
   1  -4  -1  691.43   20.00
   1   4  -1  678.53   19.90
  -1   4   1  688.93   21.00
   1   4  -1  681.73   21.00
   0  -4   1   80.49    3.10
   0  -4  -1   84.49    4.10
   0   4  -1   83.99    4.20
   0   4   1   85.79    4.00
  -1  -4  -1  475.05   15.00
  -1  -4  -1  475.15   13.40
   1  -4   1  454.35   14.20
   1  -4   1  447.36   14.50
   1   4   1  462.65   13.40
  -1   4  -1  441.26   14.90
   1   4   1  466.75   14.90
  -2  -4  -1  111.89    5.00
   2  -4   1  101.99    4.40
   2  -4   1  107.79    4.70
  -2   4  -1  104.99    5.30
   2   4   1  108.09    4.00
   3  -4   1  257.77    9.60
   3  -4   1  248.98    8.70
  -3  -4  -1  256.27    9.60
   3   4   1  257.07    8.80
  -3   4  -1  248.28    9.60
  -4  -4  -1  117.99    6.20
   4  -4   1  134.49    5.40
   4  -4   1  135.89    6.90
   4   4   1  130.69    5.90
  -4   4  -1  121.39    6.50
   5  -4   1   53.19    5.00
  -5  -4  -1   61.79    4.80
   5  -4   1   63.29    3.70
  -5   4  -1   65.99    5.40
   5   4   1   56.69    4.50
  -6  -4  -1    5.50    2.80
   6  -4   1   -1.00    2.60
  -6   4  -1   -0.10    2.70
   6   4   1    2.60    2.30
   7  -4   1   30.00    4.90
  -7  -4  -1   24.20    4.40
   7   4   1   23.30    3.80
  -7   4  -1   18.00    4.00
  -8  -4  -1   10.80    3.80
   8  -4   1   26.60    5.10
   8   4   1   15.60    3.90
  -8   4  -1   23.10    4.70
   9  -4   1    6.60    4.00
  -9  -4  -1    8.70    4.20
   9   4   1    2.80    3.70
  -9   4  -1   14.10    4.70
 -10  -4  -1   15.60    4.90
  10  -4   1   13.10    5.40
  10   4   1   22.20    5.00
 -10   4  -1   13.90    4.70
 -11  -4  -1   -1.10    4.30
  11  -4   1    0.60    4.80
  11   4   1   -0.30    4.40
 -11   4  -1   -7.10    4.10
 -12  -4  -1    6.60    5.00
  12  -4   1   12.70    5.70
  12   4   1    6.50    5.00
 -12   4  -1    7.20    5.10
 -13  -4  -1   -0.70    5.30
  13  -4   1   -0.30    6.10
 -13   4  -1    2.50    5.50
  13   4   1    1.10    5.60
  14  -5  -1   27.00    8.50
  14   5  -1   23.60    6.80
  13  -5  -1   -0.20    6.30
  13   5  -1   -2.50    5.00
 -13   5   1    2.80    5.40
 -12  -5   1    4.40    4.60
  12  -5  -1    4.60    5.60
 -12   5   1   -0.80    4.60
  12   5  -1   -5.80    4.40
 -11  -5   1   31.70    5.70
  11  -5  -1   25.10    5.80
  11   5  -1   36.70    6.00
 -11   5   1   36.50    6.10
 -10  -5   1   15.40    4.50
  10  -5  -1   18.40    5.50
  10   5  -1   16.90    4.70
 -10   5   1   14.00    4.70
   9  -5  -1  256.27   12.90
  -9  -5   1  241.38   11.20
   9   5  -1  235.78   11.40
  -9   5   1  215.78   11.40
  -8  -5   1    0.60    2.80
   8  -5  -1    6.20    3.70
   8   5  -1    4.70    3.20
  -8   5   1    1.90    3.40
   7  -5  -1  100.59    7.20
  -7  -5   1  111.39    6.60
  -7   5   1  104.49    7.00
   7   5  -1  110.39    6.70
   6  -5  -1   20.50    3.90
  -6  -5   1   19.70    3.30
   6  -5  -1   20.30    3.10
   6   5  -1   19.80    3.00
  -6   5   1   25.80    3.90
   5  -5  -1   75.09    4.90
  -5  -5   1   85.49    5.10
   5  -5  -1   79.99    5.60
  -5   5   1   79.59    5.30
   5   5  -1   78.59    4.60
   4  -5  -1   21.70    2.90
   4  -5  -1   27.60    3.00
   4   5  -1   26.60    2.50
   4   5  -1   24.30    3.10
  -4   5   1   22.00    3.30
   3  -5  -1  241.38    9.10
   3  -5  -1  227.88    8.90
   3   5  -1  236.68    8.10
   3   5  -1  241.48    9.00
  -3   5   1  259.27    9.50
   2  -5  -1  231.18    8.50
   2  -5  -1  213.48    7.70
   2   5  -1  213.18    8.30
   2   5  -1  217.18    7.10
  -2   5   1  235.98    8.80
   1  -5  -1   33.60    1.90
   1  -5  -1   36.30    3.10
   1   5  -1   33.60    3.10
  -1   5   1   35.30    3.30
   1   5  -1   34.00    1.80
   0  -5   1   47.00    2.20
   0  -5   1   46.10    3.20
   0  -5  -1   48.80    3.30
   0   5   1   44.00    3.40
   0   5  -1   48.90    3.50
   1  -5   1    9.30    1.40
  -1  -5  -1    8.20    1.90
   1  -5   1   10.10    1.90
   1   5   1    8.30    2.20
  -1   5  -1    6.40    2.00
   2  -5   1   43.60    3.10
   2  -5   1   43.00    3.10
   2   5   1   42.80    2.10
   2   5   1   48.20    3.60
  -2   5  -1   49.50    4.20
   3  -5   1   80.49    4.20
   3  -5   1   69.09    4.50
  -3  -5  -1   70.59    4.50
  -3   5  -1   77.39    4.90
   3   5   1   69.79    3.50
   4  -5   1   79.49    5.30
  -4  -5  -1   82.49    5.30
   4  -5   1   72.89    4.20
  -4   5  -1   81.99    5.50
   4   5   1   79.89    4.20
  -5  -5  -1    2.60    2.40
   5  -5   1    2.20    1.70
   5  -5   1   -0.90    1.90
  -5   5  -1   -7.50    2.30
   5   5   1    1.10    1.80
   6  -5   1  109.89    7.40
   6  -5   1  103.09    5.50
  -6  -5  -1   95.99    6.60
   6   5   1   96.19    5.80
  -6   5  -1  101.39    6.90
   7  -5   1    7.20    3.50
  -7  -5  -1    7.80    3.10
   7   5   1   12.30    3.20
  -7   5  -1    4.80    3.40
   8  -5   1    4.70    4.20
  -8  -5  -1    5.20    3.60
  -8   5  -1    5.50    3.90
   8   5   1   10.90    3.60
  -9  -5  -1    3.50    4.00
   9  -5   1    5.80    4.10
   9   5   1    4.10    3.50
  -9   5  -1    1.70    4.20
  10  -5   1    6.00    5.10
 -10  -5  -1    2.40    4.40
 -10   5  -1    5.30    4.90
  10   5   1    5.60    3.90
 -11  -5  -1    9.00    5.10
  11  -5   1   11.50    5.30
  11   5   1   14.40    5.20
 -11   5  -1   18.20    5.70
 -12  -5  -1   22.70    6.30
  12  -5   1   34.20    7.20
  12   5   1   36.30    6.60
 -12   5  -1   14.00    5.80
 -13  -5  -1   -3.00    5.10
  13  -5   1    5.30    6.60
 -13   5  -1    2.60    5.60
  13   5   1   -8.80    5.10
  13  -6  -1   -1.40    6.10
 -13   6   1   -0.20    5.00
  13   6  -1  -10.10    4.60
  12  -6  -1    6.80    6.10
 -12  -6   1    1.50    4.80
  12   6  -1    0.60    4.60
 -12   6   1   -3.00    4.60
 -11  -6   1    7.80    4.80
  11  -6  -1    8.90    5.70
  11   6  -1   11.20    4.90
 -11   6   1    1.90    4.60
 -10  -6   1    9.20    4.30
  10  -6  -1   10.70    5.20
 -10   6   1    5.80    4.50
  10   6  -1    7.80    4.20
   9  -6  -1    6.40    4.50
  -9  -6   1   10.50    4.10
  -9   6   1   13.30    4.60
   9   6  -1    1.70    3.20
   8  -6  -1   30.00    5.40
  -8  -6   1   31.10    4.80
   8   6  -1   26.70    4.20
  -8   6   1   18.70    4.70
   7  -6  -1    2.40    2.50
   7  -6  -1    0.60    2.70
  -7  -6   1   -2.90    2.70
   7   6  -1    0.30    2.30
  -7   6   1   -0.20    3.00
   6  -6  -1    5.30    3.00
   6  -6  -1    3.90    2.30
  -6   6   1    3.10    2.90
   6   6  -1    8.30    2.40
   6   6  -1    4.40    2.70
   5  -6  -1    2.40    2.40
   5  -6  -1    5.00    2.30
   5   6  -1    4.60    2.50
   5   6  -1    1.20    1.80
  -5   6   1    0.20    2.30
   4  -6  -1   50.29    4.40
   4  -6  -1   56.29    4.30
   4   6  -1   58.89    4.20
  -4   6   1   53.29    4.70
   4   6  -1   61.99    3.40
   3  -6  -1   78.79    4.40
   3  -6  -1   79.99    4.80
  -3   6   1   66.79    5.10
   3   6  -1   69.19    3.40
   3   6  -1   60.69    4.60
   2  -6  -1    5.60    2.00
   2  -6  -1    9.20    1.60
   2   6  -1    8.60    2.30
  -2   6   1    6.20    2.30
   2   6  -1    8.20    1.10
   1  -6  -1  170.88    7.30
   1  -6  -1  170.48    5.50
   1   6  -1  159.68    7.20
   1   6  -1  157.58    5.30
  -1   6   1  167.68    7.20
   0  -6   1   58.49    3.80
   0  -6   1   54.99    2.50
   0  -6  -1   53.69    3.80
   0   6   1   53.39    4.00
   0   6  -1   59.19    4.10
   1  -6   1    6.00    1.40
  -1  -6  -1    8.50    2.20
   1  -6   1    4.80    1.80
   1   6   1    5.40    2.20
  -1   6  -1   10.20    2.50
  -2  -6  -1   18.00    2.80
   2  -6   1   23.30    2.50
   2  -6   1   17.00    2.40
   2   6   1   19.80    2.80
   2   6   1   17.60    1.30
  -2   6  -1   17.60    3.00
   3  -6   1   10.40    2.30
   3  -6   1    5.50    1.80
   3   6   1    3.50    2.40
   3   6   1    6.50    1.30
  -3   6  -1    4.70    2.40
   4  -6   1  111.59    6.60
   4  -6   1  125.19    5.90
   4   6   1  119.49    6.70
  -4   6  -1  131.09    7.00
   4   6   1  127.09    5.40
   5  -6   1   55.69    5.50
   5  -6   1   49.40    3.90
  -5  -6  -1   43.80    4.60
   5   6   1   43.90    3.70
  -5   6  -1   54.79    5.50
   6  -6   1    2.50    2.10
   6  -6   1    1.70    3.00
  -6  -6  -1    3.40    3.20
   6   6   1    3.90    2.30
  -6   6  -1   -3.10    3.10
  -7  -6  -1    9.30    3.60
   7  -6   1    3.30    3.60
  -7   6  -1   11.20    4.20
   7   6   1    5.50    3.00
   8  -6   1   -1.00    3.70
  -8  -6  -1   -1.70    2.90
   8   6   1   -1.10    2.80
  -8   6  -1   -0.60    4.00
  -9  -6  -1   14.90    4.60
   9  -6   1   13.20    4.80
  -9   6  -1    9.80    4.90
   9   6   1   17.10    4.40
  10  -6   1    7.70    5.20
 -10  -6  -1   17.30    5.30
  10   6   1   13.70    4.60
 -10   6  -1   15.80    5.70
 -11  -6  -1   15.30    5.20
  11  -6   1   10.20    6.00
 -11   6  -1   15.00    5.70
  11   6   1   12.70    5.00
 -12  -6  -1    8.30    5.40
  12  -6   1   -3.40    6.10
 -12   6  -1    5.20    5.60
  12   6   1    8.80    5.50
 -13  -6  -1    6.40    5.90
  13  -6   1    1.70    6.80
 -13   6  -1   -5.80    5.20
  13   6   1    4.60    5.70
  13  -7  -1   -2.20    5.80
  13   7  -1    0.40    5.30
 -13   7   1   -3.00    5.60
  12  -7  -1   -2.70    5.80
 -12   7   1    2.10    5.20
  12   7  -1   -0.90    3.80
  12   7  -1   -1.60    4.70
  11  -7  -1    4.10    5.90
  11   7  -1    1.00    4.10
 -11   7   1    2.80    4.80
  10  -7  -1   32.30    7.10
 -10   7   1   40.80    6.40
  10   7  -1   46.10    5.90
   9  -7  -1   -2.10    4.00
   9   7  -1    1.50    3.50
   9   7  -1    3.80    3.40
  -9   7   1   -4.60    3.90
   8  -7  -1   27.00    5.20
  -8   7   1   29.30    5.20
   8   7  -1   15.70    3.90
   8   7  -1   26.90    4.60
   7  -7  -1   36.40    5.30
   7  -7  -1   34.00    4.50
   7   7  -1   46.30    4.40
   7   7  -1   33.70    4.80
  -7   7   1   34.80    5.10
   6  -7  -1    4.90    3.30
   6  -7  -1   13.00    3.20
   6   7  -1   12.00    3.20
   6   7  -1    5.90    2.40
  -6   7   1    7.00    3.60
   5  -7  -1  174.68    8.60
   5  -7  -1  169.28    8.20
   5   7  -1  166.48    8.30
  -5   7   1  195.08    9.10
   5   7  -1  160.98    7.00
   4  -7  -1   23.30    3.40
   4  -7  -1   26.00    3.40
  -4   7   1   24.60    3.70
   4   7  -1   26.90    2.40
   4   7  -1   20.60    3.20
   3  -7  -1   31.40    3.70
   3  -7  -1   27.40    2.90
  -3   7   1   26.20    3.70
   3   7  -1   26.50    2.10
   3   7  -1   28.40    3.80
   2  -7  -1  106.39    5.90
   2  -7  -1  115.59    4.70
  -2   7   1  114.89    6.50
   2   7  -1  105.49    6.20
   2   7  -1  105.89    4.00
  -1  -7   1  970.80   28.20
   1  -7  -1  992.20   28.30
  -1  -7   1  969.10   30.70
   1  -7  -1  945.71   30.50
  -1   7   1  968.40   30.60
   1   7  -1  976.10   30.60
   0  -7  -1  147.29    6.90
   0  -7   1  139.69    5.00
   0  -7   1  133.99    6.60
   0   7   1  132.09    6.80
   0   7  -1  142.49    7.00
  -1  -7  -1   74.19    4.90
   1  -7   1   73.89    4.50
   1  -7   1   73.29    3.70
   1   7   1   66.69    4.90
  -1   7  -1   66.39    5.30
  -2  -7  -1   62.59    4.80
   2  -7   1   59.79    4.30
   2  -7   1   59.69    3.90
  -2   7  -1   63.39    5.00
   2   7   1   59.49    4.70
   3  -7   1   75.79    5.00
   3  -7   1   69.69    4.70
  -3   7  -1   76.99    5.60
   3   7   1   77.79    3.30
   3   7   1   79.89    5.60
   4  -7   1    6.40    2.50
   4  -7   1    0.80    1.90
   4   7   1    0.50    1.40
  -4   7  -1   -2.50    2.50
   4   7   1    1.70    2.70
   5  -7   1   16.00    2.90
   5  -7   1   13.70    3.60
  -5   7  -1   14.50    3.90
   5   7   1   14.20    2.40
   5   7   1   13.50    3.50
   6  -7   1   24.10    3.50
   6  -7   1   30.40    4.90
  -6  -7  -1   27.60    4.60
   6   7   1   33.40    3.70
  -6   7  -1   27.00    4.60
  -7  -7  -1    3.50    3.60
   7  -7   1   -2.60    2.20
   7  -7   1    4.40    3.80
  -7   7  -1   -3.70    3.60
   7   7   1    0.10    2.50
  -8  -7  -1   21.20    5.10
   8  -7   1   17.60    4.70
  -8   7  -1    7.60    4.00
   8   7   1   12.70    3.60
   9  -7   1   25.70    6.20
  -9  -7  -1   35.90    6.20
   9   7   1   28.10    4.80
  -9   7  -1   32.00    6.10
  10  -7   1   -0.60    5.20
 -10  -7  -1   -6.00    4.00
  10   7   1    1.10    3.90
 -10   7  -1   -1.80    4.60
 -11  -7  -1   11.30    5.70
  11  -7   1   13.50    6.40
 -11   7  -1    5.10    5.50
  11   7   1   -1.50    4.50
  12  -7   1   19.60    7.40
 -12  -7  -1   -0.10    5.30
 -12   7  -1   13.10    6.40
  12   7   1    2.60    5.10
  13  -7   1    6.50    7.40
 -13  -7  -1   -4.80    5.50
  13   7   1   -1.10    5.30
 -13   7  -1   -5.70    5.50
  13  -8  -1   -2.10    6.60
 -13   8   1    8.30    6.10
  13   8  -1   -1.10    8.80
  12  -8  -1    1.00    5.70
 -12   8   1   -0.20    5.40
  12   8  -1    5.40    4.50
  12   8  -1    4.20    4.80
  11  -8  -1    6.00    5.80
 -11   8   1    4.90    5.20
  11   8  -1   10.30    4.60
  11   8  -1    5.50    4.50
  10  -8  -1   24.90    6.00
  10   8  -1   25.30    5.20
  10   8  -1   20.00    4.90
 -10   8   1   25.70    6.00
   9  -8  -1   12.00    5.00
  -9   8   1    8.70    5.00
   9   8  -1   12.10    4.10
   9   8  -1   18.40    4.10
   8  -8  -1  125.69    9.20
   8  -8  -1  124.89    8.10
   8   8  -1  120.49    7.50
  -8   8   1  119.39    9.10
   8   8  -1  117.59    8.10
   7  -8  -1   -2.30    2.60
   7  -8  -1   -3.60    3.20
   7   8  -1    5.60    2.80
   7   8  -1    4.20    3.40
  -7   8   1    0.70    4.00
   6  -8  -1   42.00    5.00
   6  -8  -1   47.80    5.10
   6   8  -1   34.90    4.60
  -6   8   1   39.10    5.60
   6   8  -1   44.80    3.90
   5  -8  -1    7.60    3.10
   5  -8  -1   14.20    3.30
   5   8  -1   11.50    3.50
   5   8  -1   12.20    2.30
  -5   8   1   13.60    4.00
   4  -8  -1   20.10    3.60
   4  -8  -1   15.00    2.90
  -4   8   1   15.60    3.90
   4   8  -1   16.00    3.40
   4   8  -1   19.20    2.10
   3  -8  -1   24.30    2.80
   3  -8  -1   24.30    3.70
   3   8  -1   21.60    1.80
  -3   8   1   10.20    3.30
   3   8  -1   26.30    4.00
   2  -8  -1   16.90    3.10
   2  -8  -1   26.00    2.30
   2   8  -1   25.70    1.60
   2   8  -1   28.40    3.90
  -2   8   1   24.70    3.80
  -1  -8   1  383.56   14.00
   1  -8  -1  360.66   11.00
   1  -8  -1  362.76   13.80
  -1  -8   1  369.96   11.00
  -1   8   1  366.86   13.90
   1   8  -1  346.87   13.70
   0  -8  -1   21.20    3.40
   0  -8   1   26.90    3.50
   0  -8   1   26.70    2.00
   0   8   1   21.40    3.60
   0   8  -1   29.40    4.10
   1  -8   1   22.00    3.20
   1  -8   1   32.30    2.70
  -1  -8  -1   31.40    3.80
   1   8   1   22.20    3.90
  -1   8  -1   37.20    4.70
   2  -8   1   19.10    2.60
  -2  -8  -1   16.10    3.20
   2  -8   1   12.40    2.90
  -2   8  -1   15.90    3.90
   2   8   1   17.40    3.60
   3  -8   1  220.58    9.50
  -3  -8  -1  219.38   10.30
   3  -8   1  229.98    9.50
   3   8   1  223.78    7.10
  -3   8  -1  229.98   10.40
   3   8   1  221.88   10.00
   4  -8   1  131.89    7.00
   4  -8   1  122.99    7.30
   4   8   1  121.49    5.10
   4   8   1  125.99    7.60
  -4   8  -1  129.89    8.20
   5  -8   1   31.10    4.70
   5  -8   1   36.50    4.20
   5   8   1   30.40    4.70
   5   8   1   41.10    3.30
  -5   8  -1   35.70    5.20
   6  -8   1    7.90    3.60
   6  -8   1    1.00    2.40
   6   8   1    1.70    2.10
   6   8   1    0.30    3.40
  -6   8  -1    1.50    4.20
   7  -8   1   43.60    4.80
   7  -8   1   35.80    5.60
   7   8   1   40.80    4.30
  -7   8  -1   34.90    5.50
   7   8   1   34.60    5.20
   8  -8   1   27.70    5.40
   8   8   1   27.60    5.40
   8   8   1   30.00    4.40
  -8   8  -1   22.40    5.70
   9  -8   1   -1.20    4.10
  -9   8  -1    0.40    4.20
   9   8   1   -3.20    3.40
   9   8   1   -1.10    3.70
  10  -8   1    5.70    5.70
 -10   8  -1   24.80    6.60
  10   8   1    9.80    4.50
  11  -8   1    2.90    6.10
  11   8   1    7.50    4.90
 -11   8  -1   11.50    6.10
  12  -8   1   14.60    7.10
 -12   8  -1    9.50    6.30
  12   8   1    1.00    4.80
  12  -9  -1    1.80    6.60
 -12   9   1    0.30    5.70
  12   9  -1    9.00    5.00
  11  -9  -1   -1.10    5.90
 -11   9   1   11.50    6.10
  11   9  -1    4.90    4.60
  10  -9  -1   18.60    6.30
 -10   9   1   10.60    5.70
  10   9  -1   15.70    4.80
  10   9  -1   16.60    5.20
   9  -9  -1  104.49    9.60
   9   9  -1   74.59    7.60
   9   9  -1   87.29    7.10
  -9   9   1   90.59    8.90
   8  -9  -1   -0.50    3.90
   8  -9  -1   -0.20    3.40
  -8   9   1    4.00    4.20
   8   9  -1    4.90    3.10
   8   9  -1    7.80    4.00
   7  -9  -1   11.30    4.10
   7  -9  -1   18.00    4.00
   7   9  -1   18.20    3.30
  -7   9   1   15.40    4.90
   7   9  -1   10.60    4.10
   6  -9  -1    0.90    3.10
   6  -9  -1    2.10    2.90
  -6   9   1    4.30    4.20
   6   9  -1    2.60    2.20
   6   9  -1    3.00    3.20
   5  -9  -1   -1.90    2.40
   5  -9  -1   -0.50    2.80
   5   9  -1    0.30    1.70
  -5   9   1    4.90    4.00
   5   9  -1    2.90    3.40
   4  -9  -1   38.70    4.70
   4  -9  -1   40.50    4.00
  -4   9   1   37.50    5.10
   4   9  -1   37.50    2.80
   4   9  -1   38.80    4.80
   3  -9  -1    3.40    1.90
   3  -9  -1   -0.10    2.30
  -3   9   1   -1.10    3.50
   3   9  -1    0.60    1.00
   3   9  -1   -2.30    3.00
   2  -9  -1   19.10    2.00
  -2  -9   1   13.20    3.30
   2  -9  -1   17.20    3.40
   2   9  -1   23.20    4.20
  -2   9   1   21.20    4.00
   1  -9  -1    2.20    0.70
  -1  -9   1    5.00    2.70
   1  -9  -1    3.50    2.60
  -1   9   1    2.10    3.20
   1   9  -1    1.20    2.80
   0  -9   1   20.50    3.80
   0  -9  -1   19.10    3.50
   0  -9   1   19.80    1.90
   0   9  -1   26.80    4.50
   0   9   1   21.80    4.00
   1  -9   1    3.20    1.50
  -1  -9  -1    1.20    2.60
   1  -9   1   -0.10    2.10
  -1   9  -1   -3.20    2.60
   1   9   1    6.70    3.40
   2  -9   1    3.80    1.90
  -2  -9  -1   -0.40    2.80
   2  -9   1   -1.40    2.50
   2   9   1   -1.40    2.90
  -2   9  -1    7.10    3.50
   3  -9   1    3.00    2.40
  -3  -9  -1    1.20    2.90
   3  -9   1    5.60    2.70
   3   9   1   -2.10    3.10
  -3   9  -1    2.60    3.70
   4  -9   1   57.69    5.40
   4  -9   1   64.89    5.50
  -4  -9  -1   53.49    5.90
   4   9   1   54.89    5.90
   4   9   1   46.20    2.90
  -4   9  -1   52.09    6.00
   5  -9   1   30.10    4.30
   5  -9   1   32.70    4.80
  -5  -9  -1   34.20    5.50
   5   9   1   43.30    3.20
  -5   9  -1   43.80    5.90
   5   9   1   34.20    5.00
   6  -9   1    3.30    3.50
   6  -9   1    5.10    2.80
   6   9   1    7.60    3.90
  -6   9  -1    3.80    3.90
   6   9   1   15.40    2.80
   7  -9   1    6.30    3.20
   7  -9   1    6.60    4.30
  -7   9  -1   10.30    5.10
   7   9   1    6.20    4.30
   7   9   1    5.60    2.90
   8  -9   1    6.60    4.70
   8   9   1   -0.10    3.50
   8   9   1    0.50    3.40
  -8   9  -1    7.80    5.10
   9  -9   1   10.50    5.30
   9   9   1   18.40    5.40
  -9   9  -1   17.60    5.70
  10  -9   1    2.60    5.60
  10   9   1    2.20    4.60
 -10   9  -1   -2.40    5.50
  11  -9   1    5.50    6.40
 -11   9  -1    6.20    6.20
  11   9   1    6.40    4.80
 -12  -9  -1   -3.40    8.00
  12  -9   1    8.80    7.20
 -12   9  -1   -2.70    6.00
  12   9   1   10.30    5.40
  12 -10  -1    4.30    6.70
 -12  10   1   -3.40    6.00
  12  10  -1    2.80    4.70
  11 -10  -1    6.40    6.30
 -11  10   1    0.70    5.70
  11  10  -1    0.90    4.40
  10 -10  -1    4.20    5.40
  10  10  -1    4.10    4.50
 -10  10   1   -2.20    5.20
   9 -10  -1   54.69    7.70
   9 -10  -1   56.79    6.50
  -9  10   1   59.29    8.30
   9  10  -1   41.90    6.40
   8 -10  -1   -1.20    4.20
   8 -10  -1   -0.40    3.60
   8  10  -1    3.10    3.90
  -8  10   1   -1.60    4.60
   7 -10  -1   12.30    4.50
   7 -10  -1   10.50    3.80
  -7  10   1    2.00    4.50
   7  10  -1    8.30    4.10
   6 -10  -1   73.39    6.70
   6 -10  -1   66.09    6.50
  -6  10   1   63.09    7.30
   6  10  -1   63.19    7.00
   5 -10  -1   25.60    4.30
   5  10  -1   22.10    4.90
  -5  10   1   20.10    4.90
   4 -10  -1    2.60    2.30
   4 -10  -1    5.20    3.30
  -4  10   1    0.80    4.10
   4  10  -1   -1.90    3.60
   3 -10  -1   36.10    3.20
  -3 -10   1   25.90    4.50
   3 -10  -1   34.90    5.10
   3  10  -1   37.20    5.30
  -3  10   1   31.20    5.40
   2 -10  -1   26.70    2.20
   2 -10  -1   31.10    4.80
  -2 -10   1   32.40    5.00
   2  10  -1   23.10    4.80
  -2  10   1   14.50    4.20
  -1 -10   1   20.60    3.90
   1 -10  -1   20.40    4.30
  -1  10   1   16.40    4.00
   1  10  -1   24.20    4.50
   0 -10  -1  106.99    7.40
   0 -10   1  102.39    7.10
   0 -10   1  101.19    4.00
   0  10   1   97.29    7.20
   0  10  -1   99.69    7.70
  -1 -10  -1    4.30    3.00
   1 -10   1   10.40    2.00
   1 -10   1    8.50    3.40
  -1  10  -1    4.30    3.60
   1  10   1    3.50    3.30
   2 -10   1   -2.70    2.30
  -2 -10  -1    7.10    3.20
   2 -10   1    1.30    1.90
   2  10   1    0.40    3.20
  -2  10  -1   -2.10    3.30
   3 -10   1   37.00    4.10
  -3 -10  -1   25.00    4.70
   3 -10   1   25.10    4.20
   3  10   1   28.30    5.20
  -3  10  -1   26.90    5.40
   4 -10   1   -4.60    2.50
  -4 -10  -1   -3.80    3.10
   4 -10   1   -1.30    2.70
  -4  10  -1    3.00    4.30
   4  10   1    0.80    3.60
  -5 -10  -1   -0.90    3.40
   5 -10   1    6.50    3.20
   5 -10   1    5.80    3.20
  -5  10  -1    7.80    4.20
   5  10   1   -1.30    3.30
  -6 -10  -1    2.30    4.20
   6 -10   1   -0.90    3.40
   6 -10   1    2.50    3.10
  -6  10  -1   -0.80    4.40
   6  10   1   -0.10    3.90
   7 -10   1   17.80    4.00
  -7 -10  -1   16.00    5.50
   7 -10   1   27.60    5.50
   7  10   1   12.50    5.00
  -7  10  -1   24.80    6.30
   8 -10   1    7.70    4.60
  -8 -10  -1    1.60    4.70
   8  10   1    3.40    4.20
  -8  10  -1    9.80    5.70
  -9 -10  -1   44.00    7.10
   9 -10   1   42.60    7.50
  -9  10  -1   45.20    8.10
   9  10   1   54.59    7.40
  10 -10   1    3.80    5.80
 -10 -10  -1    1.30    5.20
  10  10   1    6.00    5.00
 -10  10  -1    1.30    5.80
  11 -10   1    5.40    6.70
 -11 -10  -1   11.70    6.00
  11  10   1    1.50    4.80
 -11  10  -1    0.00    6.00
  11 -11  -1   -4.50    5.90
  11  11  -1    3.30    4.90
 -11  11   1    2.50    6.40
  10 -11  -1    2.50    5.80
 -10  11   1    2.10    6.10
  10  11  -1   15.30    5.50
   9 -11  -1   -1.40    5.00
  -9  11   1    5.80    5.90
   9  11  -1    9.20    4.80
   8 -11  -1    5.50    4.60
   8 -11  -1   10.90    4.40
   8  11  -1   -0.90    4.20
  -8  11   1   18.00    6.20
   7 -11  -1   31.20    5.30
   7 -11  -1   40.50    5.90
   7  11  -1   49.80    6.80
  -7  11   1   46.90    7.30
   6 -11  -1    7.30    3.70
   6 -11  -1    3.50    3.60
   6  11  -1    0.20    3.80
  -6  11   1    6.00    4.80
   5 -11  -1   45.50    5.90
   5 -11  -1   43.60    4.70
   5  11  -1   45.20    5.80
  -5  11   1   24.30    5.40
   4 -11  -1    2.60    3.50
   4 -11  -1   -0.10    2.30
  -4 -11   1    0.10    3.40
   4  11  -1   -1.30    3.80
  -4  11   1    0.40    4.50
  -3 -11   1    1.10    3.40
   3 -11  -1    0.90    1.70
   3 -11  -1    4.90    3.30
  -3  11   1   -1.70    4.50
   3  11  -1   -0.60    3.50
  -2 -11   1   -0.40    3.00
   2 -11  -1    1.70    3.50
  -2  11   1    0.20    3.70
   2  11  -1   -2.60    3.70
  -1 -11   1  187.98   10.00
   1 -11  -1  199.08   10.30
   1  11  -1  198.48   10.50
  -1  11   1  182.68   10.70
   0 -11  -1  202.28   10.60
   0 -11   1  218.28   10.60
   0  11   1  199.38   11.20
   0  11  -1  214.38   11.40
   1 -11   1   19.10    4.00
  -1 -11  -1   22.00    4.40
   1  11   1   24.80    5.40
  -1  11  -1    8.40    4.10
   2 -11   1   57.39    4.30
   2 -11   1   60.99    6.30
  -2 -11  -1   59.09    6.80
   2  11   1   44.20    5.80
  -2  11  -1   63.49    7.00
   3 -11   1   51.59    4.70
   3 -11   1   38.00    5.30
  -3 -11  -1   39.20    5.60
   3  11   1   34.60    5.50
  -3  11  -1   49.80    6.90
   4 -11   1   47.10    5.10
   4 -11   1   49.00    5.70
  -4 -11  -1   50.59    6.50
   4  11   1   40.10    5.80
  -4  11  -1   44.30    6.90
   5 -11   1   37.00    5.20
  -5 -11  -1   23.80    5.40
   5 -11   1   34.90    5.10
  -5  11  -1   21.10    5.80
   5  11   1   30.80    5.80
  -6 -11  -1    9.00    4.70
   6 -11   1    8.20    3.90
   6 -11   1   16.10    4.70
   6  11   1   10.20    4.40
  -6  11  -1   16.30    6.10
  -7 -11  -1    3.30    5.10
   7 -11   1    3.40    4.30
   7 -11   1    9.20    3.90
   7  11   1    5.60    4.70
  -7  11  -1    1.00    5.10
   8 -11   1    8.00    5.10
  -8 -11  -1    7.50    5.10
   8  11   1    9.00    5.30
  -8  11  -1   16.30    6.40
   9 -11   1   27.80    6.70
  -9 -11  -1   19.30    6.20
  -9  11  -1   14.80    6.60
   9  11   1    8.80    5.20
  10 -11   1    0.90    6.00
 -10 -11  -1    4.40    5.70
  10  11   1    6.00    5.20
 -10  11  -1   -0.40    6.20
  11 -11   1    7.30    6.80
 -11 -11  -1    3.10    6.00
 -11  11  -1   -3.20    6.50
  11  11   1    3.40    5.30
 -11 -12   1    1.80    6.00
  11 -12  -1   -3.30    6.10
 -11  12   1    4.30    6.80
  11  12  -1    0.40    5.00
 -10 -12   1    5.20    6.00
  10 -12  -1    5.60    5.90
  10  12  -1    1.30    5.10
 -10  12   1    8.00    6.80
   9 -12  -1   20.30    6.20
  -9  12   1   -2.70    5.80
   9  12  -1    5.30    5.00
   8 -12  -1   78.89    8.10
  -8 -12   1   70.49    8.80
   8 -12  -1   92.09    8.50
  -8  12   1   58.99    8.40
   8  12  -1   65.29    7.80
   7 -12  -1    7.40    4.30
  -7 -12   1   14.40    6.00
   7 -12  -1    5.70    4.10
  -7  12   1    3.90    5.00
   7  12  -1    7.90    4.70
   6 -12  -1    0.50    3.30
   6 -12  -1    5.80    4.10
  -6 -12   1   -2.50    4.00
  -6  12   1    9.10    5.00
   6  12  -1    2.90    4.40
   5 -12  -1   62.09    7.00
  -5 -12   1   59.49    7.70
  -5  12   1   68.79    8.50
   5  12  -1   48.30    6.80
  -4 -12   1    2.30    4.40
   4 -12  -1   -0.30    3.80
  -4  12   1   -0.30    5.00
   4  12  -1    6.90    4.70
  -3 -12   1   -0.70    3.30
   3 -12  -1   -2.60    3.60
   3  12  -1    0.00    4.40
  -3  12   1   -7.30    4.40
   2 -12  -1   -4.80    2.90
  -2 -12   1    5.50    3.70
   2  12  -1   -0.60    3.90
  -2  12   1   11.60    5.10
   1 -12  -1   68.19    7.00
  -1 -12   1   74.49    7.50
   1  12  -1   67.09    7.20
  -1  12   1   51.99    6.60
   0 -12   1    5.90    3.60
   0 -12  -1    0.30    3.40
   0  12   1    3.00    3.90
   0  12  -1    4.00    4.30
   1 -12   1    6.90    3.70
  -1 -12  -1    7.30    3.90
  -1  12  -1    8.50    4.40
   1  12   1   11.90    5.20
   2 -12   1   -1.80    3.30
  -2 -12  -1   -1.60    3.20
  -2  12  -1    2.40    4.30
   2  12   1   11.00    5.10
   3 -12   1    7.50    3.50
  -3 -12  -1    3.70    4.70
   3  12   1   11.40    4.60
  -3  12  -1   15.30    5.80
  -4 -12  -1   -0.50    3.80
   4 -12   1    3.90    3.60
   4 -12   1    2.50    3.50
   4  12   1   -7.20    4.20
  -4  12  -1   -4.00    4.20
  -5 -12  -1    8.00    4.60
   5 -12   1    4.70    3.60
   5 -12   1    5.80    3.90
  -5  12  -1    7.00    5.40
   5  12   1    9.70    4.60
   6 -12   1    7.70    4.00
  -6 -12  -1   -5.00    4.00
   6 -12   1    0.60    3.50
  -6  12  -1   -2.10    5.00
   6  12   1    7.90    4.50
  -7 -12  -1   14.50    5.60
   7 -12   1    9.20    4.90
   7 -12   1   16.20    4.70
  -7  12  -1   15.10    6.60
   7  12   1   14.00    5.30
  -8 -12  -1    1.70    5.50
   8 -12   1   10.40    5.30
  -8  12  -1   -3.10    5.90
   8  12   1    8.90    5.40
  -9 -12  -1    6.90    6.30
   9 -12   1    8.80    6.10
   9  12   1    4.60    5.10
  -9  12  -1   -1.50    5.30
 -10 -12  -1   14.00    6.70
  10 -12   1   23.90    7.40
  10  12   1    9.10    5.70
 -10  12  -1   12.70    6.80
 -10 -13   1    7.50    6.80
 -10  13   1    4.50    6.70
  10  13  -1    4.10    5.10
  -9 -13   1   15.20    6.90
   9  13  -1   31.20    6.80
  -9  13   1    4.70    6.70
   8 -13  -1    5.80    4.70
  -8 -13   1    7.30    6.40
  -8  13   1    5.00    6.40
   8  13  -1    7.30    5.40
  -7 -13   1    1.80    5.50
   7 -13  -1   -5.10    3.80
   7  13  -1    3.80    5.10
  -7  13   1    1.00    5.80
  -6 -13   1    2.60    4.90
   6 -13  -1    4.00    4.50
  -6  13   1    0.50    5.70
   6  13  -1   -5.80    4.10
  -5 -13   1   20.50    5.70
   5 -13  -1   19.10    5.10
  -5  13   1   18.10    5.90
   5  13  -1   13.20    5.00
   4 -13  -1   28.10    5.70
  -4 -13   1   30.10    5.90
  -4  13   1   28.70    6.90
   4  13  -1   25.60    5.70
  -3 -13   1    6.30    5.00
   3 -13  -1   13.00    4.90
   3  13  -1    4.40    5.10
  -3  13   1   12.00    5.40
  -2 -13   1    7.90    4.20
   2 -13  -1    5.50    4.50
  -2  13   1    3.00    4.90
   2  13  -1   -3.40    4.60
   1 -13  -1   12.70    4.70
  -1 -13   1    7.50    4.40
  -1  13   1    5.80    5.00
   1  13  -1    7.90    4.70
   0 -13   1   -1.70    3.80
   0 -13  -1   -0.20    3.80
   0  13  -1    5.80    4.50
   0  13   1    0.00    4.40
  -1 -13  -1   16.00    4.80
   1 -13   1   11.70    4.70
   1  13   1   18.80    5.20
  -1  13  -1   13.40    5.90
   2 -13   1   15.70    4.70
  -2 -13  -1   10.60    4.70
   2  13   1   22.50    5.70
  -2  13  -1   10.30    5.70
  -3 -13  -1   -2.90    3.70
   3 -13   1    5.20    4.10
   3  13   1    8.90    4.80
  -3  13  -1   -0.60    4.80
  -4 -13  -1   13.80    5.20
   4 -13   1    2.20    3.70
   4  13   1   -7.00    3.90
  -4  13  -1   10.20    5.90
  -5 -13  -1   15.60    5.40
   5 -13   1   12.20    4.50
  -5  13  -1    2.70    5.60
   5  13   1    5.40    5.00
  -6 -13  -1   -4.10    4.20
   6 -13   1    3.50    4.00
   6  13   1    3.00    5.10
  -6  13  -1   -3.70    5.40
  -7 -13  -1   38.70    7.30
  -7  13  -1   31.40    8.00
   7  13   1   35.20    6.90
  -8 -13  -1   30.10    7.60
   8  13   1   10.50    5.90
  -9 -13  -1    3.20    6.40
  -9  13  -1   11.40    7.10
   9  13   1    2.50    5.60
  -9 -14   1    3.30    7.10
   9  14  -1   -1.90    5.40
  -9  14   1   10.50    7.70
  -8 -14   1    9.30    6.30
   8 -14  -1   16.70    8.20
  -8  14   1   14.40    7.10
   8  14  -1   15.40    6.10
  -7 -14   1   18.30    7.10
   7 -14  -1    8.50    5.30
  -7  14   1    2.10    6.20
   7  14  -1    4.30    5.40
   6 -14  -1    9.50    5.10
  -6 -14   1    4.40    5.40
  -6  14   1   -0.80    6.00
   6  14  -1   19.80    6.20
  -5 -14   1    1.70    5.30
   5 -14  -1   12.10    5.20
   5  14  -1   11.50    5.90
  -5  14   1   -2.70    6.00
   4 -14  -1    3.50    4.30
  -4 -14   1    6.30    4.70
   4  14  -1    3.80    5.40
  -4  14   1   10.80    6.60
  -3 -14   1    3.90    5.10
   3 -14  -1    1.80    4.00
  -3  14   1   23.90    6.90
   3  14  -1    4.50    5.40
   2 -14  -1    2.60    4.60
  -2 -14   1    1.60    4.00
   2  14  -1    1.60    4.70
  -2  14   1    2.40    5.10
  -1 -14   1   -0.40    3.80
   1 -14  -1    2.70    4.60
  -1  14   1   -0.80    5.30
   1  14  -1   -2.10    4.30
   0 -14  -1   33.50    6.60
   0 -14   1   44.90    6.90
   0  14  -1   25.60    6.70
   0  14   1   41.60    7.50
  -1 -14  -1   42.60    6.80
   1 -14   1   35.80    6.40
  -1  14  -1   64.39    8.70
   1  14   1   32.60    6.50
   2 -14   1   -0.30    4.10
  -2 -14  -1    3.80    4.80
  -2  14  -1   11.10    5.80
   2  14   1    4.80    4.90
  -3 -14  -1   14.70    5.20
   3 -14   1    1.10    3.80
  -3  14  -1   14.10    5.80
   3  14   1   10.00    6.00
   4 -14   1    4.40    4.40
  -4 -14  -1   -1.40    4.80
  -4  14  -1   -5.00    5.50
   4  14   1    4.60    5.40
   5 -14   1    5.30    4.60
  -5 -14  -1    1.40    5.00
   5  14   1    8.20    5.80
  -5  14  -1    8.70    6.40
   6 -14   1    4.70    4.40
  -6 -14  -1    3.70    5.40
   6  14   1   -1.10    5.20
  -6  14  -1    5.80    5.90
  -7 -14  -1   15.20    6.50
  -7  14  -1   10.40    6.90
   7  14   1   17.40    6.40
  -8 -14  -1   -1.60    5.90
   8  14   1    1.60    4.90
  -8  14  -1   -1.10    7.00
  -9 -14  -1   20.70    7.70
  -9  14  -1    1.00    7.00
   9  14   1   15.80    6.60
  -8 -15   1   -4.30    6.20
   8  15  -1    0.00    5.40
  -8  15   1   -0.30    6.70
  -7 -15   1    8.10    6.30
   7 -15  -1   12.10    5.70
   7  15  -1   26.10    7.10
  -7  15   1   12.40    6.80
   6 -15  -1   -5.50    4.60
  -6 -15   1   -0.80    5.70
   6  15  -1    1.40    5.80
  -6  15   1   -5.70    5.50
  -5 -15   1   -0.60    5.60
   5 -15  -1   -3.70    4.70
   5  15  -1   -3.20    5.50
  -5  15   1    3.70    6.50
  -4 -15   1   -5.40    4.90
   4 -15  -1   -3.40    4.30
   4  15  -1    5.30    5.90
  -4  15   1   -4.60    5.90
  -3 -15   1    4.60    5.20
   3 -15  -1   10.60    5.30
  -3  15   1    0.80    6.10
   3  15  -1    7.10    5.50
  -2 -15   1    3.80    5.10
   2 -15  -1    0.50    4.70
   2  15  -1   -3.10    5.30
  -2  15   1    1.10    5.30
   1 -15  -1   14.20    5.40
  -1 -15   1    6.40    5.10
  -1  15   1   13.80    6.20
   1  15  -1   12.80    5.80
   0 -15  -1   54.59    8.00
   0 -15   1   61.19    7.70
   0  15   1   78.39    9.20
   0  15  -1   60.59    8.30
  -1 -15  -1    3.10    5.30
   1 -15   1    6.50    4.80
   1  15   1   11.80    6.30
  -1  15  -1    8.40    6.60
   2 -15   1    5.40    4.90
  -2 -15  -1   13.70    5.60
   2  15   1    4.60    5.50
  -2  15  -1    2.10    6.20
  -3 -15  -1    8.50    5.20
   3 -15   1   15.10    4.80
   3  15   1   13.30    5.90
  -3  15  -1    8.30    6.60
  -4 -15  -1    9.30    5.40
   4 -15   1   13.70    5.60
  -4  15  -1    6.30    6.70
   4  15   1    9.60    6.60
   5 -15   1   11.00    5.20
  -5 -15  -1   10.50    6.30
   5  15   1   21.20    7.20
  -5  15  -1    6.20    6.60
   6 -15   1    5.20    5.10
  -6 -15  -1    4.50    5.70
  -6  15  -1   11.40    6.80
   6  15   1   12.30    6.50
  -7 -15  -1    5.00    6.60
  -7  15  -1   19.20    8.10
   7  15   1   -0.50    5.70
  -7 -16   1    2.60    6.80
   7 -16  -1    9.20    6.10
   7  16  -1   13.50    6.70
  -7  16   1    3.50    7.50
   6 -16  -1    8.40    5.90
  -6 -16   1    8.10    6.30
  -6  16   1   -6.90    6.10
   6  16  -1   -3.20    5.70
   5 -16  -1    4.80    5.40
  -5 -16   1    6.20    5.80
  -5  16   1    4.50    7.00
   5  16  -1    4.70    6.30
  -4 -16   1   12.50    6.40
   4 -16  -1   23.00    6.60
  -4  16   1   19.40    7.80
   4  16  -1    2.20    6.20
   3 -16  -1    1.60    5.30
  -3 -16   1   10.60    6.20
  -3  16   1    3.20    6.70
   3  16  -1   -7.80    4.90
  -2 -16   1    0.70    5.20
   2 -16  -1    0.40    5.20
   2  16  -1    1.00    5.80
  -2  16   1   -3.00    6.60
   1 -16  -1   -5.40    5.10
  -1 -16   1   -3.90    4.30
  -1  16   1   -5.80    5.00
   1  16  -1    0.90    5.60
   0 -16  -1   11.20    5.50
   0 -16   1    7.90    5.50
   0  16   1    3.30    5.60
   0  16  -1   -2.00    6.10
   1 -16   1   -3.60    4.00
  -1 -16  -1    8.40    6.00
   1  16   1    9.20    6.40
  -1  16  -1    3.70    6.00
   2 -16   1    6.00    5.40
  -2 -16  -1   10.40    5.60
   2  16   1    1.70    5.50
  -2  16  -1   -0.20    6.40
  -3 -16  -1    3.40    6.10
   3 -16   1   -1.50    4.30
  -3  16  -1   -2.60    6.30
   3  16   1    2.90    6.50
   4 -16   1   -0.40    4.80
  -4 -16  -1    0.50    5.40
  -4  16  -1  -16.60    5.90
   4  16   1    4.60    5.80
   5 -16   1   -1.30    4.90
  -5 -16  -1    5.40    6.50
   5  16   1   -2.60    6.40
  -5  16  -1   -9.20    6.60
  -6 -16  -1    7.80    6.90
   6  16   1    7.70    6.90
  -6  16  -1    1.70    7.60
  -5 -17   1    5.30    6.10
   5 -17  -1   -0.50    5.50
   5  17  -1   -0.20    6.20
  -5  17   1    6.50    7.40
   4 -17  -1   18.60    6.80
  -4 -17   1    9.90    6.60
  -4  17   1   14.30    7.20
   4  17  -1   11.50    7.20
   3 -17  -1    1.70    5.60
  -3 -17   1    2.70    6.10
   3  17  -1    7.50    7.00
  -3  17   1  -10.20    6.70
   2 -17  -1    1.90    5.20
  -2 -17   1   -1.20    5.10
  -2  17   1    7.20    6.80
   2  17  -1   -1.80    6.40
   1 -17  -1    6.10    5.90
  -1 -17   1    0.80    5.70
   1  17  -1    1.70    6.50
  -1  17   1    1.90    6.70
   0 -17   1    0.20    5.00
   0 -17  -1   -2.40    4.80
   0  17   1    4.90    6.80
   0  17  -1    9.30    7.40
   1 -17   1    2.70    5.10
  -1 -17  -1   16.10    6.60
  -1  17  -1   17.40    7.70
   1  17   1   15.30    7.20
   2 -17   1   18.20    6.40
  -2 -17  -1   14.80    7.20
   2  17   1   11.00    6.80
  -2  17  -1   14.80    8.00
  -3 -17  -1   -1.40    5.40
   3 -17   1    6.70    5.70
   3  17   1   -5.90    6.40
  -3  17  -1   -7.60    6.70
   4 -17   1    0.80    5.50
  -4 -17  -1   15.00    7.10
  -4  17  -1    5.40    6.80
   4  17   1    4.70    7.10
  -2 -18   1    0.80    5.80
   2 -18  -1    1.20    5.80
   2  18  -1    5.20    7.40
  -2  18   1    3.70    8.10
  -1 -18   1   -2.70    5.00
   1 -18  -1    6.30    5.60
  -1  18   1   -8.60    6.90
   1  18  -1    2.20    7.60
   0 -18  -1   10.50    6.10
   0 -18   1    5.70    6.10
   0  18   1    4.00    7.60
   0  18  -1   10.00    8.20
   1 -18   1    4.30    6.00
  -1 -18  -1   13.50    7.20
   1  18   1    1.30    7.60
  -1  18  -1    6.60    7.90
  -2 -18  -1    7.30    6.20
   2 -18   1    5.20    5.90
  -2  18  -1    1.20    7.70
  14   0  -2   15.40    6.60
  13   0  -2    4.60    5.00
  12   0  -2    4.80    4.90
 -12   0   2    7.20    4.10
 -11   0   2   43.60    5.70
  11   0  -2   47.20    7.00
  10   0  -2    3.80    3.60
 -10   0   2    4.00    3.30
  -9   0   2   -1.00    2.50
   9   0  -2    4.90    3.30
   8   0  -2  101.09    7.40
  -8   0   2  100.59    6.00
   7   0  -2   -2.10    2.30
  -7   0   2    0.90    1.90
   6   0  -2  528.75   18.80
  -6   0   2  568.34   17.80
  -5   0   2  376.16   12.20
   5   0  -2  365.96   13.20
   4   0  -2 1067.79   32.40
  -4   0   2 1074.19   31.60
  -3   0   2    6.30    1.00
   3   0  -2    9.80    1.60
   2   0  -2  683.33   19.60
  -2   0   2  687.83   19.60
   2   0  -2  673.53   20.30
  -1   0   2   47.10    1.60
   1   0  -2   45.90    1.60
   1   0  -2   46.40    2.10
   0   0  -2    4.80    0.80
   0   0  -2    4.10    0.70
   0   0  -2    4.00    0.60
  -1   0  -2   11.40    0.70
   1   0   2    6.30    1.00
   1   0   2   10.60    0.70
  -1   0  -2   12.40    1.50
  -2   0  -2  886.71   26.80
   2   0   2  888.01   26.60
   3   0   2 1553.24   47.00
  -3   0  -2 1614.84   47.10
   4   0   2   35.40    3.70
  -4   0  -2   37.70    3.70
   5   0   2   70.29    5.30
  -5   0  -2   66.19    4.70
  -6   0  -2   44.40    4.70
   6   0   2   59.29    5.50
   7   0   2  108.29    7.40
  -7   0  -2   79.39    6.50
  -8   0  -2   15.20    3.70
   8   0   2   21.90    4.40
   9   0   2   -3.80    2.90
  -9   0  -2    0.20    3.60
 -10   0  -2   14.60    4.90
  10   0   2   23.00    5.20
  11   0   2    9.00    5.10
 -11   0  -2   11.80    5.10
  12   0   2    5.80    5.30
 -12   0  -2   13.60    5.70
 -13   0  -2   20.10    6.20
  13   0   2   23.10    6.90
  14  -1  -2   -1.00    5.30
  14   1  -2    0.90    5.10
  13  -1  -2   11.80    6.00
  13   1  -2   -6.30    4.10
 -12  -1   2    0.10    3.70
  12  -1  -2   -3.00    4.50
  12   1  -2   -1.70    4.00
 -12   1   2    0.00    3.90
 -11  -1   2   25.50    4.80
  11  -1  -2   19.20    5.10
 -11   1   2   20.40    4.60
  11   1  -2   25.20    5.70
  10  -1  -2    6.70    4.30
 -10  -1   2    7.10    3.40
  10   1  -2    6.50    4.10
 -10   1   2    7.70    3.50
   9  -1  -2   45.20    5.70
  -9  -1   2   40.30    4.50
  -9   1   2   36.40    4.50
   9   1  -2   47.00    5.90
  -8  -1   2    8.60    2.60
   8  -1  -2    9.00    3.50
  -8   1   2    6.80    2.70
   8   1  -2    6.30    3.00
   7  -1  -2   46.80    4.80
  -7  -1   2   53.09    4.30
  -7   1   2   55.19    4.40
   7   1  -2   54.09    5.20
   6  -1  -2   15.10    3.20
  -6  -1   2   16.60    2.50
  -6   1   2   19.40    2.60
   6   1  -2   12.90    2.70
  -5  -1   2    9.00    1.70
   5  -1  -2    3.50    2.10
  -5   1   2    6.60    1.80
   5   1  -2    4.10    1.80
  -4  -1   2   22.10    2.00
   4  -1  -2   21.10    2.50
  -4   1   2   25.60    2.20
   4   1  -2   21.60    2.50
  -3  -1   2  196.88    6.50
   3  -1  -2  206.58    7.30
   3   1  -2  201.88    7.20
  -3   1   2  207.38    6.70
   2  -1  -2  569.74   17.00
   2  -1  -2  556.54   17.30
   2   1  -2  554.14   17.00
  -2   1   2  560.24   16.60
   2   1  -2  588.24   16.50
   1  -1  -2  191.28    6.10
   1  -1  -2  193.38    6.40
   1   1  -2  189.18    5.90
   1   1  -2  196.58    6.20
  -1   1   2  190.88    5.90
   0  -1  -2  356.76   11.10
   0  -1  -2  366.56   11.10
   0  -1  -2  361.76   11.00
   0   1  -2  373.96   11.10
   0   1  -2  367.36   11.20
  -1  -1  -2   50.29    2.70
   1  -1   2   57.79    2.70
  -1  -1  -2   56.89    2.30
  -1   1  -2   53.99    2.80
   1   1   2   62.19    2.60
  -2  -1  -2  401.26   12.80
   2  -1   2  398.46   12.70
  -2   1  -2  389.36   12.90
   2   1   2  381.26   12.50
   3  -1   2    1.10    1.30
  -3  -1  -2   -0.70    1.40
  -3   1  -2    0.10    1.50
   3   1   2    3.20    1.50
   4  -1   2   94.59    5.50
  -4  -1  -2   93.19    5.30
  -4   1  -2   98.79    5.50
   4   1   2   93.59    5.30
  -5  -1  -2    4.80    2.40
   5  -1   2    1.90    2.10
   5   1   2   -0.80    2.10
  -5   1  -2   -1.10    2.20
  -6  -1  -2   19.80    3.60
   6  -1   2   17.20    3.70
   6   1   2   14.10    3.20
  -6   1  -2   17.90    3.60
  -7  -1  -2   17.20    3.70
   7  -1   2    8.90    3.40
  -7   1  -2   13.70    3.60
   7   1   2   14.90    3.40
  -8  -1  -2   60.89    6.20
   8  -1   2   45.90    6.20
   8   1   2   64.29    6.30
  -8   1  -2   58.89    6.00
   9  -1   2  120.09    9.60
  -9  -1  -2  114.49    8.50
   9   1   2  108.19    8.30
  -9   1  -2  104.09    8.30
 -10  -1  -2    3.80    4.10
  10  -1   2   -4.90    3.90
  10   1   2   -1.20    3.50
 -10   1  -2    1.20    4.10
  11  -1   2    9.60    5.10
 -11  -1  -2    8.50    4.60
  11   1   2    5.30    4.70
 -11   1  -2    1.50    4.50
  12  -1   2    6.30    4.90
 -12  -1  -2   -0.40    4.70
 -12   1  -2   14.40    5.50
  12   1   2    4.00    4.60
  13  -1   2    8.70    6.10
 -13  -1  -2    9.20    6.00
  13   1   2    9.60    6.00
 -13   1  -2   14.50    6.00
  14  -2  -2    5.40    5.60
  14   2  -2    8.80    5.60
  13  -2  -2    0.00    5.50
  13   2  -2    5.90    5.30
 -12  -2   2   -0.30    3.60
  12  -2  -2   -3.20    4.40
 -12   2   2    2.60    4.00
  12   2  -2   -0.90    4.80
  11  -2  -2    6.10    4.40
 -11  -2   2    9.50    4.00
  11   2  -2   14.90    4.60
 -11   2   2   10.40    4.20
 -10  -2   2    2.40    3.00
  10  -2  -2   -1.90    3.30
 -10   2   2   -2.10    3.10
  10   2  -2   -1.10    3.20
  -9  -2   2    6.40    3.00
   9  -2  -2   13.40    4.00
   9   2  -2    9.90    3.80
  -9   2   2    9.00    3.30
   8  -2  -2    8.90    3.30
  -8  -2   2   14.80    3.00
   8   2  -2   19.90    4.00
  -8   2   2   20.20    3.50
   7  -2  -2    0.50    2.60
  -7  -2   2    1.80    1.90
  -7   2   2    0.20    2.10
   7   2  -2    3.70    2.60
  -6  -2   2    9.20    2.10
   6  -2  -2    5.50    2.40
  -6   2   2    7.50    2.20
   6   2  -2    9.10    2.70
  -5  -2   2   -0.10    1.40
   5  -2  -2    1.30    1.90
  -5   2   2    2.80    1.60
   5   2  -2    2.10    1.70
  -4  -2   2   24.80    2.20
   4  -2  -2   24.00    2.80
   4   2  -2   26.20    2.60
  -4   2   2   15.70    2.10
  -3  -2   2  116.29    4.40
   3  -2  -2  115.69    4.90
   3  -2  -2  113.49    5.00
  -3   2   2  121.19    4.60
   3   2  -2  120.59    4.70
   2  -2  -2   24.20    1.80
   2  -2  -2   18.50    1.90
  -2   2   2   23.40    1.80
   2   2  -2   24.90    1.70
   2   2  -2   21.60    1.70
   1  -2  -2   77.09    2.90
   1  -2  -2   81.39    3.40
   1   2  -2   74.99    3.00
  -1   2   2   71.39    3.10
   1   2  -2   77.29    3.00
   0  -2  -2    1.10    0.90
   0  -2  -2    1.20    0.60
   0  -2  -2    2.40    0.90
   0   2  -2    1.30    0.80
   0   2  -2    1.30    1.00
   1  -2   2    7.60    1.20
  -1  -2  -2   11.80    1.60
  -1  -2  -2    6.90    1.20
   1  -2   2    7.30    0.90
   1   2   2    9.30    1.10
  -1   2  -2    6.80    1.40
   2  -2   2   19.10    2.00
   2  -2   2   21.50    1.30
  -2  -2  -2   20.50    2.30
  -2   2  -2   23.60    2.50
   2   2   2   24.70    2.00
  -3  -2  -2   40.60    3.40
   3  -2   2   42.50    3.20
   3   2   2   41.00    3.10
  -3   2  -2   36.30    3.30
  -4  -2  -2    2.80    2.00
   4  -2   2   -4.60    1.40
   4   2   2    0.80    1.80
  -4   2  -2    1.00    1.90
   5  -2   2    2.40    2.30
  -5  -2  -2    3.50    2.50
  -5   2  -2    0.30    2.10
   5   2   2   -2.40    1.90
  -6  -2  -2   42.10    4.70
   6  -2   2   42.40    5.00
   6   2   2   50.69    5.10
  -6   2  -2   46.70    5.10
  -7  -2  -2    1.80    3.10
   7  -2   2   -2.70    2.80
  -7   2  -2   -3.30    2.90
   7   2   2   -0.10    2.60
   8  -2   2   13.70    4.20
  -8  -2  -2   27.80    4.90
  -8   2  -2   28.60    5.00
   8   2   2   25.30    4.40
   9  -2   2    3.60    4.10
  -9  -2  -2    0.40    3.50
  -9   2  -2    9.20    4.40
   9   2   2    4.20    3.90
  10  -2   2   11.00    5.10
 -10  -2  -2    3.80    4.20
  10   2   2   -1.60    3.90
 -10   2  -2    3.10    4.50
  11  -2   2   -0.40    4.70
 -11  -2  -2    2.70    4.70
 -11   2  -2   -0.50    4.50
  11   2   2   -7.00    4.20
  12  -2   2   -3.80    4.30
 -12  -2  -2    0.80    4.90
  12   2   2    0.50    4.80
 -12   2  -2    3.40    5.00
  13  -2   2   -2.40    5.80
 -13  -2  -2    3.40    5.30
 -13   2  -2    8.60    5.70
  13   2   2    2.00    5.70
  14  -3  -2    6.20    6.70
  14   3  -2    1.80    5.80
  13  -3  -2    0.70    5.00
  13   3  -2    1.50    5.20
  12  -3  -2    4.50    4.80
 -12  -3   2    9.80    4.40
  12   3  -2    6.00    5.10
 -12   3   2    2.80    4.10
  11  -3  -2   36.70    6.20
 -11  -3   2   31.50    5.20
  11   3  -2   37.80    6.20
 -11   3   2   51.89    6.10
  10  -3  -2   26.00    5.70
 -10  -3   2   19.60    4.10
  10   3  -2   21.40    5.00
 -10   3   2   23.80    4.50
   9  -3  -2   66.79    6.90
  -9  -3   2   78.99    6.10
   9   3  -2   92.49    6.90
  -9   3   2   81.99    6.70
   8  -3  -2    0.30    2.80
  -8  -3   2    2.20    2.30
   8   3  -2   -0.50    2.90
  -8   3   2   -1.10    2.50
   7  -3  -2  163.98    8.80
  -7  -3   2  171.38    7.40
   7   3  -2  146.09    7.70
  -7   3   2  159.78    7.60
   6  -3  -2   17.30    3.30
  -6  -3   2   19.10    2.70
   6   3  -2   21.50    3.10
  -6   3   2   16.70    2.90
   5  -3  -2  170.48    7.30
  -5  -3   2  167.98    6.80
   5  -3  -2  172.98    7.80
   5   3  -2  160.08    7.10
  -5   3   2  169.78    7.10
   4  -3  -2   67.09    4.20
  -4  -3   2   63.39    3.50
   4  -3  -2   62.59    4.00
   4   3  -2   58.99    3.60
  -4   3   2   67.59    3.70
   3  -3  -2  285.77    9.80
   3  -3  -2  291.67   10.10
  -3   3   2  284.47    9.70
   3   3  -2  292.77    9.50
   3   3  -2  284.77    9.50
   2  -3  -2  336.37   11.20
   2  -3  -2  340.87   10.60
   2   3  -2  335.47   10.70
  -2   3   2  326.27   10.80
   2   3  -2  339.17   10.60
   1  -3  -2  268.97    8.40
   1  -3  -2  284.57    9.30
   1   3  -2  259.77    9.00
   1   3  -2  279.27    8.70
  -1   3   2  280.07    9.10
   0  -3  -2  289.67    8.60
   0  -3  -2  288.07    9.60
   0   3  -2  293.27    9.70
   0   3   2  288.17    9.60
   0   3  -2  285.57    9.10
  -1  -3  -2  230.98    8.20
   1  -3   2  228.58    8.00
  -1  -3  -2  247.88    8.40
   1  -3   2  233.68    7.70
   1   3   2  244.48    7.50
  -1   3  -2  242.38    8.50
  -2  -3  -2 1035.60   30.40
   2  -3   2  983.20   30.40
   2  -3   2 1003.60   29.60
  -2  -3  -2 1019.30   30.60
  -2   3  -2 1007.80   30.70
   2   3   2 1012.40   30.00
  -3  -3  -2   69.29    4.20
   3  -3   2   69.29    4.20
   3  -3   2   82.59    3.30
  -3   3  -2   80.39    4.60
   3   3   2   72.09    4.20
  -4  -3  -2  541.25   18.30
   4  -3   2  543.95   16.60
   4  -3   2  549.15   18.50
   4   3   2  535.25   18.00
  -4   3  -2  550.54   18.50
  -5  -3  -2   18.90    3.20
   5  -3   2   12.70    3.00
  -5   3  -2   19.10    3.40
   5   3   2   17.00    3.10
  -6  -3  -2   72.79    5.50
   6  -3   2   64.19    6.00
   6   3   2   73.29    5.70
  -6   3  -2   84.69    5.80
   7  -3   2   13.30    3.80
  -7  -3  -2   18.60    4.10
  -7   3  -2   33.50    5.00
   7   3   2   17.60    3.70
  -8  -3  -2   86.89    7.30
   8  -3   2   69.29    7.30
   8   3   2   88.59    7.40
  -8   3  -2   64.79    6.90
  -9  -3  -2   49.99    6.10
   9  -3   2   47.70    6.40
  -9   3  -2   49.70    6.60
   9   3   2   53.49    6.10
  10  -3   2    2.30    4.10
 -10  -3  -2    5.10    4.30
 -10   3  -2    2.70    4.20
  10   3   2    6.40    4.30
 -11  -3  -2   42.70    6.60
  11  -3   2   38.10    7.10
 -11   3  -2   45.00    7.10
  11   3   2   57.09    7.50
 -12  -3  -2   -4.00    4.30
  12  -3   2   -3.90    5.10
  12   3   2    4.70    5.10
 -12   3  -2    2.10    5.10
 -13  -3  -2   16.50    6.20
  13  -3   2    8.50    5.70
 -13   3  -2   13.40    6.20
  13   3   2   15.30    5.80
  14  -4  -2   -8.30    5.40
  14   4  -2    6.40    6.20
  13  -4  -2    1.30    6.10
  13   4  -2   12.50    5.50
  12  -4  -2    5.10    5.60
 -12  -4   2   -0.20    4.00
  12   4  -2    1.10    4.90
 -12   4   2    1.10    4.20
  11  -4  -2   -4.20    3.80
 -11  -4   2    4.60    3.70
 -11   4   2   11.00    4.20
  11   4  -2    1.40    4.30
 -10  -4   2   16.20    4.20
  10  -4  -2    7.80    4.30
  10   4  -2   15.20    4.60
 -10   4   2   12.10    4.30
   9  -4  -2    7.60    4.00
  -9  -4   2    9.10    3.40
   9   4  -2   11.60    3.80
  -9   4   2    0.90    3.20
   8  -4  -2   38.30    5.30
  -8  -4   2   48.40    4.80
  -8   4   2   42.10    4.80
   8   4  -2   62.69    5.70
  -7  -4   2    5.50    2.50
   7  -4  -2    8.00    3.10
   7   4  -2   16.50    3.20
  -7   4   2    9.50    3.00
   6  -4  -2  243.18   10.90
  -6  -4   2  266.57    9.90
  -6   4   2  269.27   10.30
   6   4  -2  248.08    9.90
   5  -4  -2  308.87   11.40
   5  -4  -2  302.27   11.70
  -5  -4   2  297.27   10.80
   5   4  -2  305.47   10.90
  -5   4   2  304.87   11.10
   4  -4  -2  510.35   17.10
   4  -4  -2  514.95   17.10
  -4   4   2  517.45   16.90
   4   4  -2  521.85   16.70
   4   4  -2  526.85   16.50
   3  -4  -2   24.40    2.40
   3  -4  -2   19.20    2.50
   3   4  -2   20.40    2.00
  -3   4   2   21.90    2.50
   3   4  -2   23.40    2.40
   2  -4  -2  544.45   16.50
   2  -4  -2  536.75   17.40
  -2   4   2  535.05   17.20
   2   4  -2  563.74   16.50
   2   4  -2  538.65   17.10
   1  -4  -2  261.97    8.20
   1  -4  -2  267.37    9.50
   1   4  -2  267.17    9.30
   1   4  -2  267.17    8.50
  -1   4   2  273.17    9.30
   0  -4  -2    1.00    1.20
   0  -4  -2    0.60    0.50
   0   4  -2    0.60    1.30
   0   4   2    2.20    0.50
   0   4   2    1.80    1.40
   0   4  -2    0.10    0.80
   1  -4   2  285.27    9.30
  -1  -4  -2  276.77    9.90
   1  -4   2  278.87    9.40
   1   4   2  289.47    8.60
  -1   4  -2  265.27    9.90
   1   4   2  284.27    9.90
   2  -4   2   15.10    2.00
  -2  -4  -2   10.10    2.00
  -2  -4  -2   12.70    2.10
   2  -4   2   14.50    1.70
   2   4   2   15.40    1.70
  -2   4  -2   17.70    2.70
   3  -4   2  426.26   13.20
   3  -4   2  414.26   14.30
  -3  -4  -2  426.06   14.50
   3   4   2  416.86   13.70
  -3   4  -2  404.76   14.60
   4  -4   2   30.90    2.40
  -4  -4  -2   32.30    3.60
   4  -4   2   27.40    3.30
   4   4   2   33.60    3.30
  -4   4  -2   27.40    3.70
   5  -4   2   94.59    6.40
  -5  -4  -2   92.79    5.80
  -5   4  -2   99.59    6.20
   5   4   2   99.19    5.70
  -6  -4  -2    2.30    2.90
   6  -4   2    0.10    2.70
   6   4   2    1.20    2.30
  -6   4  -2   -1.30    3.00
   7  -4   2   40.40    5.60
  -7  -4  -2   50.49    5.70
  -7   4  -2   44.00    5.40
   7   4   2   53.79    5.50
   8  -4   2   14.70    4.40
  -8  -4  -2   12.40    4.10
   8   4   2   15.80    4.30
  -8   4  -2   13.20    4.50
   9  -4   2    7.20    4.30
  -9  -4  -2    1.20    3.80
   9   4   2    4.90    3.80
  -9   4  -2    3.40    4.30
 -10  -4  -2   38.60    6.40
  10  -4   2   44.20    6.70
 -10   4  -2   32.50    6.00
  10   4   2   57.49    7.00
  11  -4   2    2.10    5.40
 -11  -4  -2    5.10    5.10
  11   4   2    0.10    4.50
 -11   4  -2    1.00    4.70
  12  -4   2    3.50    5.90
 -12  -4  -2    7.40    5.30
  12   4   2    9.30    5.40
 -12   4  -2    7.80    5.60
 -13  -4  -2    8.50    5.90
  13  -4   2    3.80    6.00
  13   4   2   10.30    5.80
 -13   4  -2    5.80    5.90
  14  -5  -2    9.60    6.70
  14   5  -2    6.10    5.80
  13  -5  -2    9.50    6.00
  13   5  -2   -7.50    4.80
  12  -5  -2   12.60    5.70
 -12  -5   2   24.20    5.40
  12   5  -2   -1.00    4.80
 -12   5   2    9.80    5.10
  11  -5  -2    1.50    4.50
 -11  -5   2    6.10    4.10
  11   5  -2   -1.50    4.00
 -11   5   2   -1.60    4.10
  10  -5  -2    7.60    4.80
 -10  -5   2   -0.30    3.40
 -10   5   2    3.90    4.00
  10   5  -2    0.40    3.60
   9  -5  -2    3.00    3.60
  -9  -5   2    1.30    3.10
  -9   5   2    1.30    3.70
   9   5  -2   -1.50    3.20
  -8  -5   2   12.90    3.50
   8  -5  -2    7.50    3.60
   8   5  -2    6.10    3.20
  -8   5   2   21.00    4.10
   7  -5  -2   11.60    3.70
  -7  -5   2    4.10    2.60
   7   5  -2   13.50    3.00
  -7   5   2    8.40    3.30
   6  -5  -2   10.10    2.80
   6  -5  -2   15.00    3.40
  -6   5   2   13.70    3.20
   6   5  -2    7.00    2.50
   6   5  -2   10.90    2.60
   5  -5  -2  161.88    7.80
   5  -5  -2  165.58    7.50
   5   5  -2  155.88    6.90
  -5   5   2  161.18    7.50
   5   5  -2  164.88    7.20
   4  -5  -2   48.30    4.00
   4  -5  -2   39.30    3.70
  -4   5   2   38.40    3.70
   4   5  -2   38.30    3.50
   4   5  -2   38.60    3.00
   3  -5  -2    5.60    1.60
   3  -5  -2    3.50    1.80
  -3   5   2    3.00    1.80
   3   5  -2    4.80    1.90
   3   5  -2    4.80    1.40
   2  -5  -2    7.30    1.30
   2  -5  -2    7.20    2.00
   2   5  -2    9.50    2.20
  -2   5   2    8.00    2.20
   2   5  -2    9.20    1.40
   1  -5  -2   16.40    1.20
   1  -5  -2   17.00    2.50
  -1   5   2   15.70    2.50
   1   5  -2   16.50    1.50
   1   5  -2   14.20    2.40
   0  -5  -2   63.69    3.80
   0  -5   2   49.60    2.70
   0   5   2   59.59    3.90
   0   5  -2   52.19    3.70
   1  -5   2   10.90    1.60
  -1  -5  -2    9.60    2.00
   1  -5   2    9.30    1.80
   1   5   2    9.30    2.10
   1   5   2    8.50    0.80
   1   5   2    8.20    1.10
  -1   5  -2    3.80    1.90
  -2  -5  -2    5.50    1.90
   2  -5   2    7.80    1.70
   2  -5   2   16.00    2.10
   2   5   2    8.00    1.30
  -2   5  -2    3.50    2.20
   2   5   2    9.50    2.50
   3  -5   2   40.80    3.60
   3  -5   2   40.60    3.00
  -3  -5  -2   39.40    4.10
   3   5   2   43.20    3.00
  -3   5  -2   40.00    4.00
   4  -5   2   61.99    3.50
  -4  -5  -2   61.09    5.00
   4  -5   2   52.29    4.60
  -4   5  -2   46.30    4.60
   4   5   2   46.00    3.70
  -5  -5  -2   14.40    3.50
   5  -5   2   16.10    3.50
   5  -5   2   10.90    2.00
   5   5   2   10.10    2.40
  -5   5  -2   10.50    3.20
   6  -5   2    2.40    2.70
  -6  -5  -2    2.00    3.00
  -6   5  -2    1.80    3.30
   6   5   2    0.80    2.30
  -7  -5  -2    6.40    3.80
   7  -5   2   21.60    4.40
   7   5   2   11.50    3.40
  -7   5  -2   23.70    4.80
  -8  -5  -2   28.40    5.30
   8  -5   2   23.50    4.90
   8   5   2   28.70    4.70
  -8   5  -2   19.40    5.10
   9  -5   2   38.50    6.60
  -9  -5  -2   32.20    5.70
   9   5   2   36.60    5.60
  -9   5  -2   41.60    6.60
  10  -5   2    3.00    4.50
 -10  -5  -2   14.80    5.10
  10   5   2    5.60    4.30
 -10   5  -2    3.50    5.00
 -11  -5  -2   42.20    7.10
  11  -5   2   52.09    7.80
 -11   5  -2   46.80    7.40
  11   5   2   44.70    6.80
  12  -5   2   10.10    6.40
 -12  -5  -2    4.70    5.40
  12   5   2   10.40    5.70
 -12   5  -2   -1.50    5.20
  13  -5   2   -1.90    6.00
 -13  -5  -2   -2.50    5.60
 -13   5  -2    3.10    5.90
  13   5   2   -3.30    5.40
  14  -6  -2    6.30    7.40
  14   6  -2   26.30    6.90
  13  -6  -2    7.00    6.80
  13   6  -2   11.20    5.90
 -12  -6   2    0.70    4.30
  12  -6  -2   -3.40    5.50
 -12   6   2   -3.70    4.60
  12   6  -2   -2.50    4.40
 -11  -6   2   -0.80    4.10
  11  -6  -2   15.20    5.80
 -11   6   2    8.60    4.80
  11   6  -2    2.40    4.40
 -10  -6   2   32.80    5.30
  10  -6  -2   37.20    6.30
 -10   6   2   44.60    6.30
  10   6  -2   48.20    6.00
  -9  -6   2   -4.80    3.10
   9  -6  -2    0.00    4.00
  -9   6   2   -3.40    3.60
   9   6  -2   -1.30    3.20
   8  -6  -2   52.39    6.40
   8   6  -2   77.39    5.90
   8   6  -2   73.09    5.90
  -8   6   2   68.49    6.50
   7  -6  -2   24.30    4.40
   7  -6  -2   18.00    3.50
  -7   6   2   19.90    4.10
   7   6  -2   22.00    3.60
   7   6  -2   21.40    3.40
   6  -6  -2   91.59    5.90
   6  -6  -2   75.89    6.40
   6   6  -2   85.99    5.60
   6   6  -2   79.69    5.20
  -6   6   2   83.59    5.90
   5  -6  -2   12.80    2.90
   5  -6  -2   12.70    3.00
  -5   6   2   11.40    3.00
   5   6  -2   13.00    2.70
   5   6  -2   16.40    2.40
   4  -6  -2  255.87    9.90
   4  -6  -2  263.87   10.40
  -4   6   2  260.17   10.30
   4   6  -2  245.08    9.90
   4   6  -2  251.77    9.00
   3  -6  -2  381.86   12.30
   3  -6  -2  351.16   13.20
   3   6  -2  365.06   11.80
  -3   6   2  375.86   13.30
   3   6  -2  354.66   12.80
   2  -6  -2   18.10    3.00
   2  -6  -2   19.80    1.80
   2   6  -2   27.00    3.30
   2   6  -2   22.90    1.90
  -2   6   2   16.40    2.80
   1  -6  -2  325.57   12.20
   1  -6  -2  337.77   10.20
   1   6  -2  347.47   10.60
  -1   6   2  347.47   12.20
   1   6  -2  325.77   12.00
   0  -6   2   88.09    3.90
   0  -6  -2   98.09    5.30
   0  -6   2   91.19    4.80
   0   6   2  101.89    5.30
   0   6  -2  100.39    5.40
   1  -6   2  310.17   11.00
   1  -6   2  300.57   10.30
  -1  -6  -2  312.07   11.60
   1   6   2  311.27   11.50
  -1   6  -2  309.77   11.60
   2  -6   2   -0.20    1.50
  -2  -6  -2    1.30    2.10
   2  -6   2   -2.50    1.20
   2   6   2    0.40    0.80
   2   6   2    2.40    2.30
  -2   6  -2   -4.90    1.90
  -3  -6  -2  172.68    7.70
   3  -6   2  151.68    6.50
   3  -6   2  153.08    7.20
  -3   6  -2  158.68    8.00
   3   6   2  152.78    5.90
   3   6   2  161.18    7.80
  -4  -6  -2   71.59    5.20
   4  -6   2   64.29    4.00
   4  -6   2   65.19    5.10
   4   6   2   64.59    3.90
  -4   6  -2   54.29    5.30
   5  -6   2  102.29    5.30
   5  -6   2  111.79    7.10
  -5  -6  -2  104.59    6.90
  -5   6  -2   96.09    6.80
   5   6   2  107.59    5.60
   6  -6   2  115.39    5.80
  -6  -6  -2   99.69    7.00
   6  -6   2  116.49    8.00
   6   6   2  107.39    6.40
  -6   6  -2  123.19    8.10
  -7  -6  -2   24.60    4.60
   7  -6   2   21.40    4.50
   7   6   2   36.50    4.50
  -7   6  -2   30.90    5.10
   8  -6   2   66.09    7.30
  -8  -6  -2   67.89    7.30
  -8   6  -2   76.89    7.80
   8   6   2   71.79    6.50
  -9  -6  -2    5.40    4.30
   9  -6   2    8.80    4.40
  -9   6  -2    3.40    4.70
   9   6   2   11.40    4.20
  10  -6   2   49.30    7.50
 -10  -6  -2   52.59    7.50
 -10   6  -2   51.09    7.30
  10   6   2   62.69    7.00
  11  -6   2    4.90    5.90
 -11  -6  -2    8.50    5.30
  11   6   2    8.20    5.00
 -11   6  -2    4.30    5.60
 -12  -6  -2    4.10    5.70
  12  -6   2    8.10    5.90
  12   6   2   12.00    5.50
 -12   6  -2   16.90    6.60
  13  -6   2   -0.90    7.00
 -13  -6  -2    5.00    5.90
  13   6   2   10.30    6.00
 -13   6  -2   18.70    7.00
  13  -7  -2    7.30    6.70
  13   7  -2   -0.80    5.20
  12  -7  -2    1.90    6.00
 -12   7   2   12.30    5.70
  12   7  -2    0.60    4.50
  12   7  -2   -0.10    4.00
  11  -7  -2    5.20    5.70
 -11   7   2    2.40    4.90
  11   7  -2    3.50    4.50
  11   7  -2    6.60    4.00
  10  -7  -2   -1.10    4.10
 -10   7   2    0.80    4.10
  10   7  -2    7.00    3.70
  10   7  -2    4.80    3.90
   9  -7  -2   17.00    4.80
   9   7  -2    5.40    3.50
  -9   7   2    6.00    4.20
   9   7  -2   14.70    4.10
   8  -7  -2    8.00    3.40
   8  -7  -2    5.60    3.90
   8   7  -2    4.70    3.20
  -8   7   2   11.80    4.40
   8   7  -2    5.10    3.20
   7  -7  -2   48.40    5.70
   7  -7  -2   54.49    5.60
   7   7  -2   53.39    5.40
   7   7  -2   53.29    4.70
  -7   7   2   39.60    5.20
   6  -7  -2   25.60    4.30
   6  -7  -2   28.20    4.10
   6   7  -2   29.20    4.00
   6   7  -2   30.00    3.40
  -6   7   2   28.00    4.40
   5  -7  -2  170.38    8.50
   5  -7  -2  156.98    8.20
   5   7  -2  182.28    7.30
  -5   7   2  177.58    8.80
   5   7  -2  178.18    8.30
   4  -7  -2   30.70    3.40
   4  -7  -2   33.70    4.10
   4   7  -2   31.80    2.70
  -4   7   2   29.30    3.90
   4   7  -2   40.60    4.30
   3  -7  -2   89.39    4.50
   3  -7  -2   93.39    5.90
   3   7  -2   89.79    5.70
   3   7  -2   91.69    4.10
  -3   7   2   89.59    6.00
   2  -7  -2   36.60    2.30
   2  -7  -2   39.00    4.00
  -2   7   2   40.10    4.30
   2   7  -2   31.00    2.30
   2   7  -2   36.00    3.80
   1  -7  -2    2.40    2.10
   1  -7  -2    2.10    0.70
   1   7  -2   -0.80    2.20
  -1   7   2    2.40    2.50
   1   7  -2    1.70    1.00
   0  -7   2   33.20    2.40
   0  -7   2   30.80    3.30
   0  -7  -2   36.80    4.00
   0   7   2   29.20    3.60
   0   7  -2   31.00    3.90
   1  -7   2   70.99    4.70
  -1  -7  -2   80.49    5.20
   1  -7   2   68.39    3.80
   1   7   2   88.89    5.60
  -1   7  -2   75.59    5.60
   2  -7   2  269.37    9.80
   2  -7   2  265.17   10.10
  -2  -7  -2  269.27   11.00
  -2   7  -2  255.17   10.80
   2   7   2  246.38   10.50
  -3  -7  -2    6.60    2.60
   3  -7   2    8.10    2.30
   3  -7   2    9.10    2.30
   3   7   2    9.80    3.20
   3   7   2    6.70    1.30
  -3   7  -2    5.10    2.80
   4  -7   2  176.78    8.80
   4  -7   2  192.68    8.10
  -4  -7  -2  189.78    9.20
   4   7   2  186.48    7.10
   4   7   2  192.38    9.30
  -4   7  -2  192.78    9.40
   5  -7   2    2.10    2.00
  -5  -7  -2    6.80    3.10
   5  -7   2    6.80    3.10
   5   7   2   -0.40    1.80
  -5   7  -2    1.20    3.50
   6  -7   2   62.59    6.60
  -6  -7  -2   50.59    5.90
   6  -7   2   58.89    4.70
  -6   7  -2   58.99    6.50
   6   7   2   60.09    4.80
   7  -7   2   14.40    4.60
  -7  -7  -2   11.20    4.30
   7  -7   2   10.40    2.80
   7   7   2    8.80    3.10
  -7   7  -2   12.90    4.80
  -8  -7  -2   22.60    5.20
   8  -7   2   26.10    5.90
   8   7   2   27.60    4.50
  -8   7  -2   15.30    4.80
   9  -7   2    1.70    4.90
  -9  -7  -2    1.40    4.40
   9   7   2   -0.10    3.30
  -9   7  -2    1.60    4.60
 -10  -7  -2   11.00    5.40
  10  -7   2   15.10    5.60
 -10   7  -2    9.00    5.20
  10   7   2   12.90    4.80
  11  -7   2    9.70    6.60
 -11  -7  -2    7.20    5.50
 -11   7  -2   12.20    6.10
  11   7   2   13.30    5.00
 -12  -7  -2    7.00    6.00
  12  -7   2   -1.00    5.50
 -12   7  -2    5.10    6.10
  12   7   2    8.20    5.40
  13  -8  -2    9.80    7.30
  13   8  -2    0.60    5.20
  12  -8  -2   -0.80    6.30
 -12   8   2    0.10    5.30
  12   8  -2    3.00    4.30
  12   8  -2   -1.80    4.50
  11  -8  -2   -1.20    4.90
  11   8  -2    2.80    3.90
  11   8  -2   11.30    4.90
 -11   8   2   -3.90    4.90
  10  -8  -2    9.20    5.30
  10   8  -2   -5.20    3.70
  10   8  -2    0.60    3.60
 -10   8   2    0.60    4.40
   9  -8  -2   -1.10    4.40
   9   8  -2    1.90    3.60
   9   8  -2   -4.50    3.00
  -9   8   2   -2.30    4.10
   8  -8  -2    1.50    3.40
   8  -8  -2    0.10    3.60
  -8   8   2    4.70    4.20
   8   8  -2    1.70    2.90
   8   8  -2    3.60    3.20
   7  -8  -2    4.80    3.20
   7  -8  -2    3.70    3.50
   7   8  -2    4.90    3.10
  -7   8   2    0.20    3.60
   7   8  -2    5.30    2.80
   6  -8  -2   -4.40    2.40
   6  -8  -2   -4.00    2.50
   6   8  -2   -1.40    2.00
   6   8  -2    0.90    2.80
  -6   8   2   -4.00    3.10
   5  -8  -2    5.40    2.70
   5  -8  -2    3.70    2.90
   5   8  -2    9.20    3.30
   5   8  -2    2.00    1.90
  -5   8   2    8.70    3.60
   4  -8  -2    4.90    2.60
   4  -8  -2   10.00    2.30
  -4   8   2    8.80    3.60
   4   8  -2   10.20    3.20
   4   8  -2    7.00    1.70
   3  -8  -2    0.00    2.20
   3  -8  -2   -1.00    1.40
   3   8  -2    0.60    1.20
   3   8  -2    5.50    2.80
  -3   8   2    5.30    2.80
   2  -8  -2   99.09    4.10
   2  -8  -2  106.79    6.60
  -2   8   2   95.69    6.20
   2   8  -2  101.19    4.00
   2   8  -2   92.29    6.30
  -1  -8   2   43.30    2.50
  -1  -8   2   37.70    4.10
   1  -8  -2   39.80    4.30
  -1   8   2   47.10    4.70
   1   8  -2   57.99    5.30
   0  -8  -2    3.50    2.30
   0  -8   2   -1.40    2.10
   0  -8   2    0.60    1.10
   0   8   2    0.10    2.40
   0   8  -2    3.80    2.60
   1  -8   2    9.30    2.60
  -1  -8  -2    7.10    3.00
   1  -8   2    8.00    1.80
   1   8   2    8.30    2.90
  -1   8  -2    7.50    3.30
  -2  -8  -2   33.20    4.40
   2  -8   2   22.20    3.30
   2  -8   2   26.40    3.00
  -2   8  -2   24.00    4.30
   2   8   2   37.00    4.70
  -3  -8  -2    4.10    3.00
   3  -8   2    1.20    2.10
   3  -8   2    1.60    2.10
  -3   8  -2    3.70    3.30
   3   8   2    0.40    1.00
   3   8   2   -1.10    3.00
  -4  -8  -2   32.70    4.70
   4  -8   2   39.00    4.10
   4  -8   2   31.30    4.30
   4   8   2   37.40    2.80
  -4   8  -2   38.40    5.10
   4   8   2   24.90    4.20
   5  -8   2    5.80    3.20
   5  -8   2    0.00    2.30
  -5  -8  -2    0.20    3.30
   5   8   2    0.70    1.80
  -5   8  -2   -2.30    3.00
   5   8   2    4.40    3.60
   6  -8   2   45.70    4.60
  -6  -8  -2   64.99    6.90
   6  -8   2   47.40    6.00
   6   8   2   61.19    6.70
  -6   8  -2   42.70    6.20
   6   8   2   52.19    4.50
   7  -8   2    0.10    3.90
   7  -8   2    0.00    2.40
   7   8   2    2.50    2.80
  -7   8  -2   -4.30    3.90
  -8  -8  -2    2.60    4.30
   8  -8   2    5.50    4.70
   8   8   2   10.30    3.60
  -8   8  -2   11.10    5.40
  -9  -8  -2    2.50    4.80
   9  -8   2    0.40    4.20
  -9   8  -2   -3.00    4.90
   9   8   2    4.50    3.60
 -10  -8  -2   -2.50    4.30
 -10  -8  -2   -3.30    4.90
  10  -8   2    3.80    5.80
 -10   8  -2    3.20    5.60
  10   8   2   -1.50    3.90
 -11  -8  -2   -9.30    5.10
  11  -8   2    4.10    5.90
 -11  -8  -2    4.10    5.10
 -11   8  -2    5.30    6.00
  11   8   2   -3.30    4.60
 -12  -8  -2    5.60    6.10
  12  -8   2  -12.00    6.20
 -12   8  -2    1.80    6.20
  12  -9  -2   16.40    7.20
 -12   9   2   12.90    6.40
  12   9  -2   17.40    5.20
  11  -9  -2   -4.70    5.50
  11   9  -2    3.00    4.20
 -11   9   2   -2.60    4.90
  10  -9  -2    4.80    5.30
 -10   9   2   -3.40    4.60
  10   9  -2    8.60    4.30
  10   9  -2   -1.40    3.80
   9  -9  -2   -2.20    4.40
   9   9  -2    5.50    3.90
  -9   9   2    0.50    4.70
   9   9  -2   -0.80    3.40
   8  -9  -2   -0.10    3.90
   8  -9  -2    2.30    3.50
   8   9  -2   -1.40    3.20
   8   9  -2    0.30    2.80
  -8   9   2   -5.50    4.10
   7  -9  -2   33.00    5.10
   7  -9  -2   25.30    4.60
  -7   9   2   19.00    4.90
   7   9  -2   35.50    4.00
   7   9  -2   29.10    4.80
   6  -9  -2    0.50    3.10
   6  -9  -2    5.00    3.20
  -6   9   2    2.80    3.80
   6   9  -2    0.40    2.20
   6   9  -2    7.30    3.60
   5  -9  -2  148.79    8.10
   5  -9  -2  126.09    7.10
   5   9  -2  128.29    8.00
  -5   9   2  129.09    8.60
   5   9  -2  126.69    5.90
   4  -9  -2   50.99    4.20
   4  -9  -2   47.40    5.60
   4   9  -2   54.39    3.40
  -4   9   2   53.19    6.10
   4   9  -2   54.59    5.70
   3  -9  -2   12.50    3.60
   3  -9  -2   13.40    2.10
  -3   9   2   14.40    4.10
   3   9  -2   13.30    1.70
   3   9  -2   12.50    3.70
   2  -9  -2   89.19    6.40
   2  -9  -2   96.69    4.00
  -2   9   2  101.29    7.20
   2   9  -2  120.89    7.30
  -1  -9   2   42.80    4.60
  -1  -9   2   40.70    2.50
   1  -9  -2   44.10    5.00
   1   9  -2   51.99    5.40
  -1   9   2   45.30    5.30
   0  -9   2   28.80    3.90
   0  -9   2   35.30    2.70
   0  -9  -2   30.50    4.40
   0   9   2   36.20    4.80
   0   9  -2   29.20    4.70
  -1  -9  -2    3.90    2.70
   1  -9   2    6.50    1.80
   1  -9   2    1.50    2.20
   1   9   2    8.00    3.50
  -1   9  -2    2.70    3.10
   2  -9   2   67.69    4.60
  -2  -9  -2   75.39    6.80
   2  -9   2   69.69    5.30
   2   9   2   53.49    5.60
  -2   9  -2   67.49    6.60
   3  -9   2    2.90    2.40
   3  -9   2    1.90    2.50
  -3  -9  -2   -1.50    2.50
   3   9   2    0.70    3.30
  -3   9  -2   -1.30    3.60
   4  -9   2   31.40    4.50
   4  -9   2   39.10    4.30
  -4  -9  -2   36.00    5.20
   4   9   2   44.00    3.00
   4   9   2   24.90    4.90
  -4   9  -2   23.80    5.20
   5  -9   2    4.10    3.50
  -5  -9  -2   10.70    4.10
   5  -9   2    9.50    3.00
  -5   9  -2   13.60    4.30
   5   9   2    7.40    3.60
   5   9   2    9.60    2.20
   6  -9   2   -2.60    3.20
   6  -9   2    2.90    2.80
  -6  -9  -2   -1.00    3.80
  -6   9  -2    0.80    4.00
   6   9   2   -0.80    3.70
   6   9   2    0.30    2.20
   7  -9   2   35.40    6.00
   7  -9   2   27.20    4.10
  -7  -9  -2   26.30    5.60
   7   9   2   28.40    5.90
  -7   9  -2   27.10    5.80
   7   9   2   27.20    5.50
  -8  -9  -2   21.10    5.50
   8  -9   2   27.40    6.20
  -8   9  -2   17.00    6.10
   8   9   2   14.80    5.40
  -9  -9  -2    1.90    4.30
   9  -9   2   -6.70    4.70
  -9   9  -2   -1.40    5.50
   9   9   2   -0.40    4.30
 -10  -9  -2    5.30    5.10
  10  -9   2   12.60    6.40
 -10   9  -2   -9.30    5.30
  10   9   2    0.10    4.80
 -11  -9  -2   25.90    6.90
  11  -9   2   31.50    8.00
 -11   9  -2   22.10    7.40
  11   9   2   26.20    6.50
  12  -9   2   15.30    7.90
 -12   9  -2   10.20    6.90
  12   9   2    0.60    5.30
  12 -10  -2    4.30    6.90
 -12  10   2    8.00    6.20
  11 -10  -2    0.80    6.10
 -11  10   2   -0.30    5.50
  11  10  -2    5.90    4.70
  10 -10  -2   36.30    7.30
  10  10  -2   29.60    5.70
 -10  10   2   22.20    6.40
   9 -10  -2    9.40    5.00
   9 -10  -2   -2.50    3.70
  -9  10   2    5.30    5.30
   9  10  -2   -2.00    3.70
   8 -10  -2   18.70    4.60
   8 -10  -2   11.30    4.70
   8  10  -2   14.80    4.60
  -8  10   2   12.70    5.40
   7 -10  -2   24.10    4.70
   7 -10  -2   20.40    4.70
   7  10  -2   13.90    4.40
  -7  10   2   26.70    6.00
   6 -10  -2   58.79    6.40
   6 -10  -2   51.29    5.60
   6  10  -2   55.49    6.40
  -6  10   2   57.89    6.60
   5 -10  -2    1.70    2.60
   5 -10  -2   -0.80    3.30
   5  10  -2    2.50    3.30
  -5  10   2    0.20    4.00
   4 -10  -2   54.29    5.90
   4 -10  -2   57.89    4.40
  -4  10   2   47.00    6.40
   4  10  -2   57.79    6.20
   3 -10  -2  206.68    7.70
   3 -10  -2  209.98   10.40
   3  10  -2  199.28   10.20
  -3  10   2  214.08   11.00
   2 -10  -2    0.30    1.00
  -2 -10   2    3.00    1.00
  -2 -10   2    1.70    2.80
   2 -10  -2    2.90    3.30
  -2  10   2    1.70    3.70
   2  10  -2    2.70    3.10
   1 -10  -2   46.10    5.30
  -1 -10   2   32.50    2.30
  -1 -10   2   25.00    4.40
   1  10  -2   35.70    5.30
  -1  10   2   32.10    5.30
   0 -10   2   65.19    5.90
   0 -10   2   68.39    3.70
   0 -10  -2   64.79    6.10
   0  10   2   62.79    6.40
   0  10  -2   53.09    6.20
  -1 -10  -2  111.89    7.60
   1 -10   2  111.29    7.00
   1 -10   2  119.19    5.70
  -1  10  -2  116.29    8.00
   1  10   2  132.89    8.00
  -2 -10  -2   -4.00    2.60
   2 -10   2   -0.30    2.60
   2 -10   2    1.20    2.10
  -2  10  -2    2.60    3.80
   2  10   2    1.10    3.20
   3 -10   2  147.09    8.00
   3 -10   2  146.99    7.70
  -3 -10  -2  141.49    9.20
   3  10   2  116.09    8.30
  -3  10  -2  147.79    9.20
   4 -10   2   12.90    3.40
  -4 -10  -2   10.00    4.40
   4 -10   2    5.40    3.10
  -4  10  -2   10.30    4.70
   4  10   2    6.90    3.80
   5 -10   2   85.29    6.30
  -5 -10  -2   73.69    7.90
   5 -10   2   77.39    7.10
   5  10   2   81.19    7.60
  -5  10  -2   89.19    8.60
   6 -10   2    2.90    3.00
  -6 -10  -2   -0.80    4.40
   6 -10   2    1.00    3.80
   6  10   2   -4.30    3.90
  -6  10  -2    2.80    5.10
   7 -10   2   21.10    5.40
   7 -10   2    5.90    5.30
  -7 -10  -2    6.10    4.80
  -7  10  -2    5.30    4.80
   7  10   2    0.70    4.30
   8 -10   2    3.90    4.90
  -8 -10  -2   -6.00    4.40
   8  10   2    0.50    4.50
  -8  10  -2    6.70    5.70
  -9 -10  -2   10.80    5.60
   9 -10   2   25.80    6.80
   9  10   2   15.80    5.50
  -9  10  -2   24.80    7.30
  10 -10   2    3.40    6.00
 -10 -10  -2   11.20    5.60
 -10  10  -2   10.10    6.60
  10  10   2   17.30    5.40
 -11 -10  -2   -8.20    5.00
  11 -10   2    1.90    6.40
  11  10   2    3.00    5.40
 -11  10  -2    3.90    6.20
  11 -11  -2    4.20    6.10
  11  11  -2   -2.90    4.60
 -11  11   2   -5.00    5.50
  10 -11  -2   -6.70    5.00
 -10  11   2    1.90    5.70
  10  11  -2    1.00    4.40
   9 -11  -2    3.50    4.40
   9 -11  -2    2.80    4.90
   9  11  -2    7.00    4.70
  -9  11   2    1.40    5.50
   8 -11  -2    0.00    4.30
   8 -11  -2   -0.40    3.80
  -8  11   2    4.70    5.40
   8  11  -2    1.20    4.00
   7 -11  -2    6.10    3.90
   7 -11  -2    3.80    3.90
   7  11  -2    0.50    3.80
  -7  11   2   -4.00    4.40
   6 -11  -2   39.20    5.00
   6 -11  -2   39.80    5.90
   6  11  -2   35.00    5.60
  -6  11   2   35.80    6.40
   5 -11  -2   33.30    4.20
   5 -11  -2   38.90    5.50
   5  11  -2   47.30    6.20
  -5  11   2   44.70    6.70
   4 -11  -2   29.30    3.30
   4 -11  -2   20.20    4.60
   4  11  -2   29.60    5.10
  -4  11   2   28.70    5.80
  -3 -11   2   24.50    5.00
   3 -11  -2   45.10    6.00
  -3  11   2   36.20    6.10
   3  11  -2   36.00    5.70
  -2 -11   2    2.20    3.20
   2 -11  -2    8.60    3.70
   2  11  -2   -2.00    3.40
  -2  11   2   -0.50    3.50
  -1 -11   2    2.20    3.10
   1 -11  -2    2.30    3.20
  -1  11   2    0.90    4.20
   1  11  -2   -2.60    3.30
   0 -11  -2    4.70    3.50
   0 -11   2    5.80    3.50
   0  11  -2   14.10    4.50
   0  11   2    6.80    4.40
  -1 -11  -2    1.40    3.30
   1 -11   2    7.70    2.10
   1 -11   2    2.10    2.80
  -1  11  -2    0.10    3.90
   1  11   2    4.40    4.10
   2 -11   2    4.50    2.40
   2 -11   2    3.90    3.30
  -2 -11  -2    1.20    3.30
   2  11   2    2.70    3.70
  -2  11  -2    6.10    4.60
   3 -11   2    4.70    2.90
   3 -11   2   -6.30    2.70
  -3 -11  -2    0.40    3.50
   3  11   2    5.00    3.90
  -3  11  -2    2.00    4.60
  -4 -11  -2   18.10    4.90
   4 -11   2   19.00    4.10
   4 -11   2   13.20    3.90
  -4  11  -2   21.50    5.40
   4  11   2    7.60    4.90
  -5 -11  -2    2.50    4.30
   5 -11   2    0.60    3.50
   5 -11   2    2.80    3.40
  -5  11  -2    4.50    4.40
   5  11   2    2.90    4.60
  -6 -11  -2    9.50    5.30
   6 -11   2   13.00    4.40
   6 -11   2   12.50    4.00
  -6  11  -2   12.80    5.70
   6  11   2    1.00    4.60
  -7 -11  -2   20.70    5.60
   7 -11   2   12.30    5.20
  -7  11  -2    5.80    5.80
   7  11   2   10.00    4.80
  -8 -11  -2    6.20    5.60
   8 -11   2    2.10    5.10
   8  11   2   12.30    5.30
  -8  11  -2    0.50    5.60
   9 -11   2    8.70    5.90
  -9 -11  -2    5.30    5.70
  -9  11  -2    1.30    6.20
   9  11   2    0.00    4.80
  10 -11   2   23.60    7.00
 -10 -11  -2    9.70    6.40
  10  11   2   19.30    6.30
 -10  11  -2   11.30    7.20
 -11 -11  -2   -0.30    5.90
  11  11   2    7.30    5.70
 -11  11  -2    9.30    7.30
  11 -12  -2   15.50    6.90
 -11  12   2    7.30    6.40
  11  12  -2   16.10    5.80
  10 -12  -2   12.00    6.20
  10  12  -2    2.70    4.80
 -10  12   2    8.20    6.40
   9 -12  -2    0.20    4.60
   9 -12  -2    3.20    5.20
  -9  12   2    1.20    5.70
   9  12  -2   -0.20    4.30
   8 -12  -2   -1.10    4.20
   8 -12  -2    5.70    4.70
  -8  12   2    1.80    5.00
   8  12  -2    9.30    4.90
   7 -12  -2    0.20    4.20
   7 -12  -2    3.50    3.80
   7  12  -2   -4.60    4.20
  -7  12   2    4.10    5.50
   6 -12  -2   44.70    6.30
  -6  12   2   46.10    7.10
   6  12  -2   41.00    6.60
   5 -12  -2   -0.20    3.80
  -5 -12   2    1.80    4.60
  -5  12   2    9.40    5.10
   5  12  -2   -1.40    3.70
  -4 -12   2    3.60    4.30
   4 -12  -2    6.30    3.90
   4  12  -2   15.30    5.20
  -4  12   2   15.80    5.70
  -3 -12   2   50.49    6.60
   3 -12  -2   44.60    5.90
   3  12  -2   43.60    6.80
  -3  12   2   29.60    5.60
  -2 -12   2   -3.70    3.50
   2 -12  -2    0.40    3.40
   2  12  -2    6.40    4.20
  -2  12   2   -3.70    3.70
   1 -12  -2   -2.10    3.70
  -1 -12   2    1.50    3.30
  -1  12   2    2.30    4.50
   1  12  -2    7.00    4.90
   0 -12  -2   -0.80    3.40
   0 -12   2    4.60    3.20
   0  12  -2   -6.70    3.50
   0  12   2   -3.20    4.40
   1 -12   2    5.50    3.30
  -1 -12  -2    3.00    3.80
   1  12   2    8.20    4.50
  -1  12  -2    3.40    4.50
   2 -12   2    5.80    3.40
  -2 -12  -2    7.00    4.00
  -2  12  -2   10.00    4.80
   2  12   2    5.50    4.80
  -3 -12  -2   19.80    4.80
   3 -12   2   17.70    4.30
  -3  12  -2   20.60    5.50
   3  12   2   12.00    5.10
   4 -12   2    3.00    3.50
  -4 -12  -2   14.30    5.50
   4 -12   2   12.60    3.80
   4  12   2   13.40    4.60
  -4  12  -2    9.80    5.60
   5 -12   2   15.40    4.30
  -5 -12  -2   14.90    5.20
   5 -12   2   11.10    4.20
  -5  12  -2   17.40    6.00
   5  12   2   10.70    5.40
  -6 -12  -2   19.60    5.80
   6 -12   2   27.80    5.40
   6 -12   2   20.90    4.70
  -6  12  -2   12.10    5.70
   6  12   2   10.90    5.00
  -7 -12  -2   -2.20    4.40
   7 -12   2    2.80    4.80
  -7  12  -2   -1.40    5.00
   7  12   2   -2.70    4.60
  -8 -12  -2    8.50    6.20
   8 -12   2    6.50    5.50
  -8  12  -2   11.70    6.80
   8  12   2    8.80    5.00
  -9 -12  -2    0.80    5.90
   9 -12   2   -0.80    5.70
   9  12   2   -1.10    5.20
  -9  12  -2   -9.70    5.90
 -10 -12  -2    5.60    6.20
  10 -12   2    5.90    6.70
 -10  12  -2    3.00    7.20
  10  12   2   12.50    6.20
 -10 -13   2    9.50    6.70
 -10  13   2   11.80    7.30
  10  13  -2   12.40    5.90
  -9 -13   2    8.20    5.90
   9  13  -2   11.90    5.60
  -9  13   2   11.10    6.80
   8 -13  -2    5.90    4.70
  -8 -13   2   -0.50    5.60
  -8  13   2    0.30    5.10
   8  13  -2    8.10    5.50
  -7 -13   2   21.00    6.80
   7 -13  -2   13.80    5.30
   7  13  -2    8.20    5.20
  -7  13   2    4.90    5.70
  -6 -13   2    8.20    4.80
   6 -13  -2    6.30    4.70
  -6  13   2    9.70    6.10
   6  13  -2   11.20    5.20
   5 -13  -2  104.89    9.40
  -5 -13   2   82.39    8.70
   5  13  -2  101.69    9.60
  -5  13   2   97.49    9.90
   4 -13  -2   51.89    6.80
  -4 -13   2   44.70    6.80
  -4  13   2   48.80    7.70
   4  13  -2   70.39    8.10
  -3 -13   2   21.60    5.10
   3 -13  -2   27.40    5.40
  -3  13   2   30.60    6.30
   3  13  -2   17.70    5.20
   2 -13  -2   62.59    7.50
  -2 -13   2   59.19    7.30
   2  13  -2   55.59    7.50
  -2  13   2   73.19    8.60
  -1 -13   2    1.00    3.50
   1 -13  -2    7.40    4.50
   1  13  -2   -1.60    4.00
  -1  13   2    3.80    5.10
   0 -13   2   50.69    6.70
   0 -13  -2   61.59    7.70
   0  13  -2   51.89    7.10
   0  13   2   52.29    7.10
   1 -13   2   -2.40    3.20
  -1 -13  -2    3.80    3.90
   1  13   2   -3.50    4.60
  -1  13  -2   -0.20    4.50
   2 -13   2   26.80    5.20
  -2 -13  -2   24.00    5.50
   2  13   2   29.40    5.90
  -2  13  -2   17.00    5.90
  -3 -13  -2    3.30    4.90
   3 -13   2   -0.30    3.70
   3  13   2   -3.60    4.80
  -3  13  -2   -7.30    5.00
  -4 -13  -2   19.90    5.50
   4 -13   2   11.80    4.60
  -4  13  -2   19.40    6.40
   4  13   2   25.00    6.40
  -5 -13  -2   20.40    6.50
   5 -13   2   13.40    4.70
  -5  13  -2   15.10    6.00
   5  13   2   19.20    6.10
  -6 -13  -2   11.10    6.10
   6 -13   2   17.40    4.90
   6  13   2    6.80    5.50
  -6  13  -2    8.60    5.80
  -7 -13  -2    7.60    6.40
   7  13   2   15.90    5.90
  -7  13  -2   13.10    7.00
  -8 -13  -2    9.30    5.90
   8 -13   2    8.80    8.30
  -8  13  -2   -1.00    6.50
   8  13   2    4.10    5.30
   9 -13   2    4.30    6.50
  -9 -13  -2    1.10    6.10
  -9  13  -2   -5.50    5.70
   9  13   2    8.10    6.00
  -9 -14   2    6.80    6.40
   9  14  -2    4.40    5.40
  -9  14   2   11.20    7.10
  -8 -14   2    0.20    5.40
   8 -14  -2    0.40    5.00
   8  14  -2    3.70    5.30
  -8  14   2   14.50    7.20
  -7 -14   2    7.40    5.60
   7 -14  -2    6.00    5.20
  -7  14   2    0.50    5.60
   7  14  -2   -1.00    5.10
   6 -14  -2    1.80    4.80
  -6 -14   2  -10.90    4.80
  -6  14   2    6.10    6.30
   6  14  -2    1.20    5.10
  -5 -14   2    4.70    4.80
   5 -14  -2    2.60    4.00
  -5  14   2   -2.30    5.20
   5  14  -2    1.40    5.00
   4 -14  -2   29.10    6.40
  -4 -14   2   16.60    5.50
  -4  14   2   19.90    6.30
   4  14  -2   12.60    5.90
  -3 -14   2   22.40    6.20
   3 -14  -2   15.00    5.10
  -3  14   2   23.40    6.40
   3  14  -2   19.70    6.20
   2 -14  -2   11.60    4.80
  -2 -14   2   18.70    5.20
   2  14  -2   18.20    6.10
  -2  14   2   20.30    5.80
  -1 -14   2    3.40    4.00
   1 -14  -2    2.10    4.60
   1  14  -2    8.40    5.80
  -1  14   2    0.10    5.00
   0 -14  -2   13.60    5.20
   0 -14   2   10.00    4.40
   0  14  -2    5.50    5.20
   0  14   2    9.00    5.80
  -1 -14  -2    7.20    5.00
   1 -14   2    5.60    4.00
   1  14   2    1.90    5.50
  -1  14  -2   -6.70    5.00
  -2 -14  -2    6.20    4.60
   2 -14   2    1.30    4.20
   2  14   2   -0.30    5.60
  -2  14  -2    2.20    5.30
   3 -14   2   18.40    5.40
  -3 -14  -2   26.60    6.60
   3  14   2   16.30    6.40
  -3  14  -2   15.40    6.00
   4 -14   2    7.90    4.30
  -4 -14  -2    6.60    5.60
  -4  14  -2   -0.30    6.00
   4  14   2   -0.80    5.40
   5 -14   2   25.60    5.50
  -5 -14  -2   10.40    5.40
   5  14   2   14.70    6.40
  -5  14  -2    9.70    6.00
  -6 -14  -2   11.60    6.50
   6  14   2   -6.70    5.10
  -6  14  -2    7.20    6.90
  -7 -14  -2   -4.70    5.70
   7  14   2   -5.00    5.40
  -7  14  -2   -4.40    5.50
  -8 -14  -2    3.80    6.40
  -8  14  -2   10.40    7.80
   8  14   2   12.80    6.40
   8 -15  -2   -1.30    5.10
  -8 -15   2   -4.20    6.50
  -8  15   2   13.50    7.50
   8  15  -2    3.40    5.90
  -7 -15   2   15.40    7.10
   7 -15  -2   13.50    6.10
   7  15  -2   11.50    5.90
  -7  15   2   -3.70    6.50
   6 -15  -2    2.80    4.90
  -6 -15   2   -5.10    4.70
   6  15  -2   -5.20    5.20
  -6  15   2   15.80    7.00
  -5 -15   2    8.10    6.10
   5 -15  -2    0.50    5.00
   5  15  -2    5.40    5.20
  -5  15   2   10.70    6.90
   4 -15  -2   -4.70    4.60
  -4 -15   2    7.30    5.00
  -4  15   2   -3.10    6.20
   4  15  -2   -3.60    5.10
  -3 -15   2   -4.20    4.90
   3 -15  -2   -0.10    4.90
   3  15  -2    3.10    4.90
  -3  15   2   -1.80    5.50
   2 -15  -2   18.10    5.60
  -2 -15   2    4.00    4.60
  -2  15   2    3.10    6.10
   2  15  -2    2.70    5.80
   1 -15  -2   -0.20    4.40
  -1 -15   2    4.10    4.40
  -1  15   2   -1.40    5.50
   1  15  -2   -0.20    5.00
   0 -15  -2   23.80    6.40
   0 -15   2   10.80    5.30
   0  15   2   23.50    6.90
   0  15  -2   12.40    6.00
  -1 -15  -2    7.30    5.70
   1 -15   2    3.10    4.20
  -1  15  -2   11.10    6.50
   1  15   2    2.20    6.10
  -2 -15  -2   15.10    6.20
   2 -15   2   18.20    5.70
  -2  15  -2   13.70    6.80
   2  15   2   16.10    6.10
  -3 -15  -2   -0.80    4.80
   3 -15   2   -2.90    4.20
   3  15   2    3.00    5.40
  -3  15  -2    6.80    5.90
  -4 -15  -2    1.70    5.00
   4 -15   2    3.10    4.60
   4  15   2   10.50    6.40
  -4  15  -2   -3.70    5.50
   5 -15   2   30.20    6.10
  -5 -15  -2   26.00    7.80
  -5  15  -2   32.20    7.70
   5  15   2   15.70    6.70
  -6 -15  -2    7.10    6.00
   6  15   2   12.50    6.80
  -6  15  -2    8.60    7.10
  -7 -15  -2   -2.30    5.50
  -7  15  -2   -3.70    7.00
   7  15   2   -1.00    5.70
  -7 -16   2    1.40    5.70
   7 -16  -2    3.70    5.60
  -7  16   2   -0.40    6.90
   7  16  -2  -10.30    5.40
  -6 -16   2    8.20    6.60
   6 -16  -2    1.20    5.60
  -6  16   2   20.90    8.00
   6  16  -2   10.80    6.70
  -5 -16   2  -10.40    5.10
   5 -16  -2   -2.00    5.30
  -5  16   2   -8.80    6.60
   5  16  -2   -5.20    5.10
  -4 -16   2   10.50    6.20
   4 -16  -2   10.50    5.60
  -4  16   2  -12.80    6.00
   4  16  -2    2.50    5.30
   3 -16  -2    3.30    5.50
  -3 -16   2   12.10    5.60
  -3  16   2    7.10    6.70
   3  16  -2    1.90    6.30
   2 -16  -2    3.40    5.10
  -2 -16   2    5.30    4.90
  -2  16   2   17.20    7.50
   2  16  -2   -0.70    6.30
   1 -16  -2   -3.90    4.60
  -1 -16   2   -1.20    5.20
  -1  16   2    9.60    6.10
   1  16  -2  -14.10    5.00
   0 -16   2    1.30    4.50
   0 -16  -2    1.60    4.90
   0  16   2    2.30    5.50
   0  16  -2   -0.50    6.50
   1 -16   2    6.70    5.10
  -1 -16  -2    6.50    5.80
  -1  16  -2   -0.30    6.70
   1  16   2   -6.40    5.60
   2 -16   2   -0.10    4.70
  -2 -16  -2    3.00    5.80
   2  16   2   -3.20    5.40
  -2  16  -2    1.50    6.40
   3 -16   2    3.20    4.80
  -3 -16  -2   14.80    6.30
   3  16   2    3.30    6.70
  -3  16  -2    2.20    6.90
  -4 -16  -2   -2.20    6.30
   4 -16   2    5.90    5.20
   4  16   2    3.90    6.70
  -4  16  -2    2.30    6.30
  -5 -16  -2   11.90    6.50
   5 -16   2   -4.00    4.50
  -5  16  -2    0.50    7.10
   5  16   2    8.30    6.90
  -6 -16  -2   -2.60    6.60
  -6  16  -2   -6.30    7.40
   6  16   2    1.90    6.30
   5 -17  -2    0.80    5.90
  -5 -17   2    9.90    6.10
   5  17  -2    5.90    6.60
  -5  17   2   19.60    8.20
   4 -17  -2   15.60    6.60
  -4 -17   2    1.00    6.30
  -4  17   2    2.80    7.50
   4  17  -2    6.90    6.40
   3 -17  -2    5.40    5.30
  -3 -17   2    5.10    5.60
  -3  17   2    2.20    7.30
   3  17  -2    4.60    6.00
   2 -17  -2   15.00    6.10
  -2 -17   2   17.80    6.70
   2  17  -2   -1.00    6.40
  -2  17   2    2.60    6.50
  -1 -17   2   -4.70    5.40
   1 -17  -2    2.90    5.90
   1  17  -2   -1.70    7.00
  -1  17   2   -3.70    5.80
   0 -17  -2   -0.80    6.10
   0 -17   2    4.90    5.80
   0  17  -2  -11.60    5.30
   0  17   2   -7.30    6.30
   1 -17   2   -3.40    4.80
  -1 -17  -2   -0.20    5.80
   1  17   2    2.40    5.90
  -1  17  -2    0.40    7.10
   2 -17   2    1.00    4.40
  -2 -17  -2    4.20    6.40
   2  17   2    1.10    6.70
  -2  17  -2   -5.00    7.10
  -3 -17  -2   -0.90    6.50
   3 -17   2   -1.10    4.90
   3  17   2   -3.70    6.60
  -3  17  -2   -1.30    7.20
  -4 -17  -2    4.60    7.30
   4 -17   2    9.40    6.00
  -4  17  -2    7.40    6.80
   4  17   2    7.40    6.60
   2 -18  -2    1.40    6.60
  -2 -18   2   12.60    6.70
   2  18  -2    2.40    7.20
  -2  18   2   10.70    7.60
  -1 -18   2   17.00    6.50
   1 -18  -2    6.80    6.00
  -1  18   2    1.30    7.60
   1  18  -2    8.40    8.10
   0 -18  -2   -0.90    6.80
   0 -18   2   -4.20    4.70
   0  18  -2    7.90    7.70
   0  18   2   -4.60    7.00
   1 -18   2   -3.90    5.30
  -1 -18  -2   -3.20    6.10
   1  18   2    2.10    6.90
  -1  18  -2   -1.70    6.80
  14   0  -3   -3.40    5.60
  13   0  -3   -3.30    5.00
 -12   0   3   -0.50    3.50
  12   0  -3    1.90    4.60
  11   0  -3    1.70    3.90
 -11   0   3    1.40    3.20
  10   0  -3   -2.80    3.80
 -10   0   3   -2.10    2.70
   9   0  -3   -0.70    3.20
  -9   0   3   -3.40    2.30
  -8   0   3   -2.40    1.90
   8   0  -3   -0.20    2.90
  -7   0   3    0.10    1.60
   7   0  -3   -1.30    2.10
   6   0  -3   -1.30    2.10
  -6   0   3    1.20    1.50
  -5   0   3   -0.40    1.10
   5   0  -3    2.10    2.00
   4   0  -3   -0.20    1.40
  -4   0   3   -1.20    0.80
  -3   0   3    0.10    0.50
   3   0  -3    0.10    1.10
   3   0  -3   -0.30    0.50
   2   0  -3   -0.90    0.90
   1   0  -3   -1.20    0.60
   1   0  -3    0.70    0.90
   0   0  -3   -0.40    0.70
   0   0  -3    0.20    0.90
   0   0  -3    0.40    0.90
   1   0   3    1.20    1.00
  -1   0  -3    0.30    1.00
  -1   0  -3    0.40    0.50
  -2   0  -3    0.10    0.50
   2   0   3    1.10    1.10
  -2   0  -3   -0.80    1.30
  -3   0  -3   -0.20    1.80
   3   0   3   -1.20    1.20
   4   0   3   -1.00    1.80
  -4   0  -3    0.20    2.10
  -5   0  -3    7.90    2.80
   5   0   3    1.70    2.10
   6   0   3   -0.80    2.50
  -6   0  -3   -0.50    2.70
  -7   0  -3    5.60    3.60
   7   0   3   -0.80    2.90
   8   0   3   -2.10    3.40
  -8   0  -3    2.40    3.50
   9   0   3   -2.30    4.00
  -9   0  -3    7.90    4.10
 -10   0  -3   -3.40    3.80
  10   0   3   -4.50    4.10
  11   0   3    2.40    4.30
 -11   0  -3   -1.40    4.80
  12   0   3    1.60    5.10
 -12   0  -3    4.90    4.90
 -13   0  -3   -2.60    5.20
  13   0   3   -3.20    5.30
  14  -1  -3   -3.20    5.20
  14   1  -3    3.80    5.40
  13  -1  -3    8.40    5.80
  13   1  -3   17.10    6.40
  12  -1  -3   -7.60    4.40
 -12  -1   3    3.90    4.00
 -12   1   3    1.90    3.60
  12   1  -3   -0.70    4.10
 -11  -1   3   12.30    3.80
  11  -1  -3   14.80    5.30
 -11   1   3    8.30    3.70
  11   1  -3   21.30    5.30
  10  -1  -3   23.40    5.30
 -10  -1   3   16.70    3.70
 -10   1   3   19.30    3.70
  10   1  -3   17.20    4.90
  -9  -1   3    3.00    2.50
   9  -1  -3    0.90    3.40
   9   1  -3    0.60    3.40
  -9   1   3   -0.30    2.40
  -8  -1   3   36.80    3.70
   8  -1  -3   26.70    4.50
   8   1  -3   28.50    4.70
  -8   1   3   37.90    3.90
   7  -1  -3   15.10    3.40
  -7  -1   3   14.30    2.40
   7   1  -3   14.20    3.10
  -7   1   3   17.90    2.60
   6  -1  -3  141.99    7.10
  -6  -1   3  144.89    5.90
  -6   1   3  152.58    6.10
   6   1  -3  133.89    7.00
  -5  -1   3   57.39    3.00
   5  -1  -3   59.39    4.10
  -5   1   3   52.49    3.10
   5   1  -3   63.49    4.00
   4  -1  -3  594.74   18.50
  -4  -1   3  580.74   17.30
  -4   1   3  579.44   17.50
   4   1  -3  571.64   18.30
   3  -1  -3   47.90    2.80
   3   1  -3   48.50    1.90
   3   1  -3   48.10    2.80
  -3   1   3   45.60    2.10
   2  -1  -3  541.55   16.80
   2  -1  -3  545.65   17.20
  -2  -1   3  573.34   16.10
   2   1  -3  553.54   16.90
   2   1  -3  556.24   16.10
  -2   1   3  548.85   16.20
   1  -1  -3    1.70    0.90
   1  -1  -3    2.50    0.90
   1  -1  -3    0.60    0.70
   1   1  -3    2.10    0.90
   1   1  -3    2.90    0.80
   0  -1  -3   20.30    1.60
   0  -1  -3   21.90    1.80
   0  -1  -3   20.90    1.60
   0   1  -3   17.40    1.60
   0   1  -3   22.90    2.00
  -1  -1  -3  978.90   28.90
  -1  -1  -3 1001.90   29.60
   1  -1   3 1008.20   29.50
  -1   1  -3  978.30   29.70
   1   1   3  985.00   29.20
  -2  -1  -3  488.95   15.70
  -2  -1  -3  478.85   14.50
   2  -1   3  483.65   15.50
  -2   1  -3  487.15   15.80
   2   1   3  475.45   15.30
   3  -1   3  236.48    9.00
  -3  -1  -3  239.58    9.10
  -3   1  -3  230.68    9.10
   3   1   3  232.18    8.70
   4  -1   3    4.90    2.10
  -4  -1  -3    3.60    2.10
  -4   1  -3    4.70    2.50
   4   1   3    5.00    1.90
  -5  -1  -3  748.13   24.50
   5  -1   3  740.03   24.70
  -5   1  -3  703.13   24.40
   5   1   3  770.72   24.70
  -6  -1  -3    6.00    3.10
   6  -1   3    4.40    2.70
  -6   1  -3    6.60    3.20
   6   1   3    0.40    2.30
   7  -1   3   53.89    5.70
  -7  -1  -3   63.39    6.00
  -7   1  -3   71.69    6.60
   7   1   3   64.49    6.40
   8  -1   3   45.90    5.80
  -8  -1  -3   43.60    5.50
  -8   1  -3   53.29    6.50
   8   1   3   52.69    6.30
   9  -1   3   58.99    6.90
  -9  -1  -3   69.09    7.40
   9   1   3   64.09    7.30
  -9   1  -3   60.59    7.10
 -10  -1  -3   -0.60    3.70
  10  -1   3    6.80    4.80
  10   1   3   -0.80    4.30
 -10   1  -3    8.00    4.70
 -11  -1  -3   -4.40    4.50
  11  -1   3   -1.30    5.00
  11   1   3    6.20    5.20
 -11   1  -3   -4.40    4.60
 -12  -1  -3   -1.80    4.60
  12  -1   3   -3.60    5.00
  12   1   3    2.40    5.30
 -12   1  -3   -1.70    4.90
  13  -1   3   -0.40    5.90
 -13  -1  -3    0.40    5.60
 -13   1  -3    8.80    6.30
  13   1   3   -4.10    5.40
  14  -2  -3   -3.90    5.00
  14   2  -3    7.00    5.70
  13  -2  -3   26.80    6.60
  13   2  -3   36.20    7.00
  12  -2  -3   29.60    6.80
 -12  -2   3   35.40    6.20
  12   2  -3   27.20    6.40
 -12   2   3   40.10    5.60
 -11  -2   3    1.30    3.10
  11  -2  -3   -0.90    4.50
  11   2  -3    0.00    4.10
 -11   2   3    2.20    3.30
 -10  -2   3    1.40    2.70
  10  -2  -3   19.30    4.90
  10   2  -3   10.00    4.30
 -10   2   3    8.60    3.50
  -9  -2   3   12.40    3.00
   9  -2  -3    9.30    3.80
   9   2  -3   12.60    4.20
  -9   2   3   12.60    3.20
  -8  -2   3    7.00    2.30
   8  -2  -3    2.30    2.90
  -8   2   3    3.40    2.40
   8   2  -3    5.60    2.90
   7  -2  -3   28.20    4.00
  -7  -2   3   41.20    3.40
  -7   2   3   32.10    3.50
   7   2  -3   37.10    4.00
  -6  -2   3  417.56   13.70
   6  -2  -3  388.86   15.00
   6   2  -3  432.26   14.80
  -6   2   3  439.66   14.10
  -5  -2   3  423.66   13.70
   5  -2  -3  454.75   15.10
  -5   2   3  432.66   13.90
   5   2  -3  422.86   14.60
   4  -2  -3   33.60    3.00
  -4  -2   3   31.80    2.20
   4   2  -3   34.00    3.00
  -4   2   3   36.30    2.40
   3  -2  -3 1340.07   39.90
   3  -2  -3 1312.97   39.30
   3   2  -3 1311.27   39.30
  -3   2   3 1343.87   38.80
   3   2  -3 1363.16   38.70
   2  -2  -3   18.30    1.70
   2  -2  -3   18.30    2.00
  -2   2   3   16.70    1.50
   2   2  -3   17.00    1.70
   2   2  -3   18.50    1.40
   1  -2  -3  164.58    5.50
   1  -2  -3  157.08    6.00
   1   2  -3  160.08    5.70
  -1   2   3  162.88    5.60
   1   2  -3  164.88    5.60
   0  -2  -3  225.78    7.10
   0  -2  -3  210.88    7.50
   0  -2  -3  227.38    7.60
   0   2  -3  220.18    7.40
   0   2  -3  218.38    7.60
  -1  -2  -3 2395.76   70.19
  -1  -2  -3 2501.75   70.59
   1  -2   3 2431.26   70.39
   1   2   3 2436.26   69.99
  -1   2  -3 2396.36   70.69
  -2  -2  -3  107.49    5.00
  -2  -2  -3  109.39    4.40
   2  -2   3  114.79    5.00
   2  -2   3  103.49    3.40
   2   2   3  107.69    4.60
  -2   2  -3  111.19    5.20
  -3  -2  -3  186.88    6.80
  -3  -2  -3  182.78    7.70
   3  -2   3  181.48    7.50
   3   2   3  185.98    7.30
  -3   2  -3  184.38    7.80
  -4  -2  -3  344.37   12.90
   4  -2   3  337.07   12.70
   4   2   3  347.37   12.60
  -4   2  -3  357.66   13.00
   5  -2   3   16.10    3.10
  -5  -2  -3   17.60    3.60
   5   2   3   20.80    3.20
  -5   2  -3   18.40    3.40
   6  -2   3  165.98    9.00
  -6  -2  -3  186.58    9.20
   6   2   3  177.88    8.90
  -6   2  -3  173.48    9.20
   7  -2   3   76.29    7.10
  -7  -2  -3  102.99    7.60
   7   2   3  133.59    8.10
  -7   2  -3  110.49    7.70
   8  -2   3    1.00    3.30
  -8  -2  -3    0.00    3.60
  -8   2  -3    1.10    3.60
   8   2   3   -1.20    3.40
  -9  -2  -3    6.90    4.10
   9  -2   3    2.60    4.00
  -9   2  -3    6.20    4.40
   9   2   3    1.20    3.80
 -10  -2  -3   51.79    6.80
  10  -2   3   61.19    7.90
  10   2   3   46.00    6.50
 -10   2  -3   43.00    6.50
 -11  -2  -3   11.50    5.50
  11  -2   3   11.40    5.80
  11   2   3   13.70    5.20
 -11   2  -3    5.00    5.30
  12  -2   3    7.10    5.90
 -12  -2  -3    1.20    5.00
 -12   2  -3   -1.10    4.80
  12   2   3   -2.70    4.70
  13  -2   3    6.80    6.40
 -13  -2  -3    8.20    6.00
 -13   2  -3   12.30    6.40
  13   2   3   20.70    6.80
  14  -3  -3   -0.20    6.50
  14   3  -3   -0.80    5.60
  13  -3  -3    4.90    5.90
  13   3  -3    0.90    5.10
  12  -3  -3    2.20    4.70
 -12  -3   3    1.70    6.00
 -12   3   3    0.80    3.80
  12   3  -3    6.70    4.90
  11  -3  -3   27.10    6.20
 -11  -3   3   14.20    4.00
 -11   3   3   23.70    4.80
  11   3  -3   24.50    5.10
 -10  -3   3    0.70    2.90
  10  -3  -3    7.30    4.60
 -10   3   3    1.70    3.10
  10   3  -3   -1.80    3.50
   9  -3  -3    3.90    3.40
  -9  -3   3    6.80    2.90
   9   3  -3    5.50    3.70
  -9   3   3    0.70    2.80
   8  -3  -3    9.30    3.40
  -8  -3   3    7.40    2.50
  -8   3   3   12.40    3.10
   8   3  -3    0.80    2.60
   7  -3  -3    8.60    2.90
  -7  -3   3    7.70    2.20
   7   3  -3    9.80    2.90
  -7   3   3   11.60    2.60
  -6  -3   3   31.20    2.90
   6  -3  -3   27.10    3.70
  -6   3   3   20.50    2.80
   6   3  -3   19.80    3.00
   5  -3  -3   44.90    3.90
   5  -3  -3   47.20    4.20
  -5  -3   3   48.20    3.20
  -5   3   3   49.30    3.50
   5   3  -3   56.09    4.10
   4  -3  -3   43.90    3.50
   4  -3  -3   48.60    3.50
  -4   3   3   44.40    3.00
   4   3  -3   44.60    3.00
   4   3  -3   35.40    2.60
   3  -3  -3    5.90    1.80
   3  -3  -3    0.60    1.20
   3   3  -3    3.70    1.30
  -3   3   3    2.10    1.30
   3   3  -3    4.60    1.50
   2  -3  -3   20.20    2.30
   2  -3  -3   27.40    2.00
   2   3  -3   19.80    1.90
  -2   3   3   25.80    2.20
   2   3  -3   23.90    1.90
   1  -3  -3    3.10    0.90
   1  -3  -3    4.20    1.40
   1   3  -3    4.30    1.10
  -1   3   3    2.40    1.30
   1   3  -3    3.30    1.30
   0  -3  -3  207.68    6.70
   0  -3  -3  218.78    7.50
   0  -3  -3  206.38    7.60
   0   3  -3  207.38    7.20
   0   3  -3  205.88    7.50
  -1  -3  -3   98.49    4.40
   1  -3   3  105.09    4.50
  -1  -3  -3  109.19    4.90
  -1   3  -3   97.19    4.80
   1   3   3  106.69    4.00
  -2  -3  -3    3.90    1.70
   2  -3   3    4.80    0.90
  -2  -3  -3    6.30    1.50
   2  -3   3    2.80    1.30
  -2   3  -3    7.10    2.00
   2   3   3    5.50    1.40
  -3  -3  -3   25.20    2.60
   3  -3   3   22.40    1.60
  -3  -3  -3   20.60    2.90
   3  -3   3   24.00    2.80
   3   3   3   17.80    2.30
  -3   3  -3   21.60    3.00
  -4  -3  -3   21.40    3.40
   4  -3   3   21.10    3.00
  -4   3  -3   23.60    3.50
   4   3   3   16.40    2.60
  -5  -3  -3   65.99    5.80
   5  -3   3   77.29    5.50
  -5   3  -3   68.39    5.40
   5   3   3   74.99    5.30
  -6  -3  -3   -2.00    2.80
   6  -3   3   -0.90    2.20
   6   3   3    2.90    2.60
  -6   3  -3    2.80    3.10
   7  -3   3    6.10    3.80
  -7  -3  -3    1.00    3.00
  -7   3  -3    4.20    3.70
   7   3   3    6.20    3.20
   8  -3   3  106.09    8.40
  -8  -3  -3   94.89    8.10
  -8   3  -3  107.89    8.80
   8   3   3  112.49    8.20
  -9  -3  -3   20.30    5.00
   9  -3   3   28.90    5.90
  -9   3  -3   22.80    5.60
   9   3   3   18.60    4.90
 -10  -3  -3    3.50    4.40
  10  -3   3    3.60    4.30
 -10   3  -3   -2.90    4.10
  10   3   3    1.20    4.20
 -11  -3  -3    1.10    4.80
  11  -3   3    1.40    4.80
 -11   3  -3  -11.70    4.10
  11   3   3   -2.30    4.60
  12  -3   3   16.90    6.40
 -12  -3  -3    9.70    5.50
  12   3   3   10.90    5.70
 -12   3  -3   16.80    6.30
 -13  -3  -3   -0.80    5.30
  13  -3   3    0.10    5.40
 -13   3  -3   -3.50    5.10
  13   3   3   11.20    6.30
  14  -4  -3   13.20    6.50
  14   4  -3   -8.30    5.40
  13  -4  -3   -0.50    5.70
  13   4  -3   -8.20    4.70
  12  -4  -3   -2.50    5.30
 -12   4   3    0.40    4.00
  12   4  -3    0.00    4.80
  11  -4  -3    3.60    4.90
 -11  -4   3    1.00    3.40
 -11   4   3   -2.80    3.60
  11   4  -3    3.50    4.30
 -10  -4   3   43.10    5.00
  10  -4  -3   26.00    5.70
  10   4  -3   28.00    5.20
 -10   4   3   25.60    4.60
   9  -4  -3    1.80    3.90
  -9  -4   3    0.90    2.70
   9   4  -3    5.60    3.50
  -9   4   3    6.20    3.20
   8  -4  -3    2.20    3.40
  -8  -4   3   -2.80    2.10
  -8   4   3   -3.60    2.30
   8   4  -3    2.20    2.90
  -7  -4   3   52.19    4.10
   7  -4  -3   46.60    5.20
   7   4  -3   49.70    4.60
  -7   4   3   54.79    4.70
   6  -4  -3    8.80    2.60
   6  -4  -3   12.10    2.70
   6   4  -3   14.30    2.80
  -6   4   3   15.80    2.80
   5  -4  -3  105.69    5.90
   5  -4  -3  112.59    6.00
  -5   4   3  109.69    5.40
   5   4  -3  112.49    5.20
   5   4  -3  118.09    5.60
   4  -4  -3   13.20    2.40
   4  -4  -3   12.50    2.30
  -4   4   3   12.40    2.30
   4   4  -3   13.80    2.00
   4   4  -3   13.70    2.00
   3  -4  -3  506.05   16.80
   3  -4  -3  511.65   16.00
  -3   4   3  501.35   16.30
   3   4  -3  509.05   16.00
   3   4  -3  511.85   16.10
   2  -4  -3  119.79    4.50
   2  -4  -3  122.79    5.70
  -2   4   3  114.69    5.10
   2   4  -3  119.69    4.70
   2   4  -3  118.79    5.10
   1  -4  -3  684.13   20.00
   1  -4  -3  703.63   21.50
   1   4  -3  670.53   20.90
   1   4  -3  661.43   20.40
  -1   4   3  669.83   20.90
   0  -4  -3   45.90    3.10
   0  -4  -3   47.30    2.10
   0   4  -3   39.60    2.60
   0   4   3   37.60    3.00
   0   4  -3   48.40    3.40
  -1  -4  -3  327.57   11.50
  -1  -4  -3  330.07   11.40
   1  -4   3  318.87   10.90
  -1   4  -3  320.47   11.50
   1   4   3  341.17   10.20
   2  -4   3  108.99    4.20
  -2  -4  -3  101.19    5.30
   2  -4   3  117.69    5.20
  -2  -4  -3  101.89    5.10
   2   4   3   96.79    4.40
  -2   4  -3  103.89    5.50
  -3  -4  -3   36.70    3.30
   3  -4   3   28.90    3.10
   3  -4   3   41.20    2.40
  -3  -4  -3   32.20    3.50
   3   4   3   37.80    3.10
  -3   4  -3   34.30    3.80
   4  -4   3  249.58    8.30
   4  -4   3  242.58   10.10
  -4  -4  -3  250.27   10.40
   4   4   3  254.97    9.80
  -4   4  -3  249.97   10.60
  -5  -4  -3   -1.00    2.60
   5  -4   3   -5.00    2.10
  -5   4  -3    2.60    3.00
   5   4   3    2.90    2.20
   6  -4   3  109.49    7.60
  -6  -4  -3  130.19    7.90
   6   4   3  124.89    7.30
  -6   4  -3  139.99    8.00
   7  -4   3   54.29    6.30
  -7  -4  -3   57.19    5.90
  -7   4  -3   44.80    6.10
   7   4   3   68.29    6.30
   8  -4   3   64.09    7.40
  -8  -4  -3   81.29    7.70
   8   4   3   94.99    7.70
  -8   4  -3   89.29    7.90
   9  -4   3    3.90    4.40
  -9  -4  -3    2.90    4.30
   9   4   3    7.20    4.10
  -9   4  -3   10.30    5.00
  10  -4   3   35.70    6.60
 -10  -4  -3   24.90    5.80
  10   4   3   17.00    5.00
 -10   4  -3   33.70    6.40
  11  -4   3    5.70    5.30
 -11  -4  -3   23.40    6.20
 -11   4  -3    6.70    5.60
  11   4   3   19.00    5.80
 -12  -4  -3    9.40    5.50
  12  -4   3   -1.60    5.20
  12   4   3    0.20    5.20
 -12   4  -3    0.70    5.40
 -13  -4  -3    4.70    5.90
  13  -4   3    3.00    6.00
  13   4   3    4.10    6.00
 -13   4  -3    2.70    6.00
  14  -5  -3   -1.60    6.40
  14   5  -3   -3.70    5.40
  13  -5  -3   20.60    7.20
  13   5  -3   11.00    5.60
  12  -5  -3    2.90    5.40
  12   5  -3    1.70    4.80
 -12   5   3   -0.40    3.90
  11  -5  -3   11.10    5.50
 -11  -5   3   27.70    4.90
 -11   5   3   26.10    5.10
  11   5  -3   11.20    4.80
 -10  -5   3   -1.50    3.10
  10  -5  -3   -0.60    4.30
 -10   5   3   -5.50    3.20
  10   5  -3   -2.20    3.60
  -9  -5   3    4.90    3.00
   9  -5  -3    2.70    3.60
   9   5  -3    0.60    3.20
  -9   5   3   -1.30    3.20
   8  -5  -3   -0.70    2.90
   8   5  -3    1.20    2.80
  -8   5   3    6.70    3.10
   7  -5  -3   35.70    4.90
   7   5  -3   38.90    4.00
   7   5  -3   36.80    4.20
  -7   5   3   29.50    4.00
   6  -5  -3  109.89    6.20
   6  -5  -3  108.79    6.60
  -6   5   3  110.59    6.10
   6   5  -3   98.29    5.60
   6   5  -3  104.39    5.80
   5  -5  -3  183.38    8.20
   5  -5  -3  196.78    8.50
   5   5  -3  190.48    7.70
  -5   5   3  192.78    8.20
   5   5  -3  181.88    7.60
   4  -5  -3  369.46   13.00
   4  -5  -3  390.36   13.90
  -4   5   3  375.96   13.30
   4   5  -3  375.66   13.00
   4   5  -3  388.96   12.70
   3  -5  -3    1.30    1.80
   3  -5  -3    1.90    1.40
  -3   5   3    0.40    1.90
   3   5  -3    5.80    1.90
   3   5  -3    2.80    1.40
   2  -5  -3  133.09    4.90
   2  -5  -3  127.69    6.20
  -2   5   3  133.39    6.00
   2   5  -3  125.39    5.80
   2   5  -3  141.29    5.20
   1  -5  -3   30.70    3.20
   1  -5  -3   35.50    1.90
  -1   5   3   39.20    3.20
   1   5  -3   36.60    3.40
   1   5  -3   35.10    2.40
   0  -5  -3  426.56   12.50
   0  -5  -3  420.06   14.40
   0   5   3  436.66   14.30
   0   5  -3  407.36   13.30
   0   5  -3  410.46   14.20
  -1  -5  -3   65.59    4.30
   1  -5   3   58.49    3.50
   1  -5   3   65.99    3.60
   1   5   3   61.79    4.20
   1   5   3   74.09    2.80
  -1   5  -3   67.19    4.40
  -2  -5  -3  433.16   14.50
   2  -5   3  413.96   13.40
   2  -5   3  423.36   14.00
  -2  -5  -3  399.56   14.50
  -2   5  -3  397.56   14.60
   2   5   3  412.46   13.10
   3  -5   3  228.68    9.20
  -3  -5  -3  232.68    9.40
  -3  -5  -3  228.48    9.70
   3  -5   3  232.88    8.10
   3   5   3  215.38    8.40
  -3   5  -3  236.18   10.00
   4  -5   3   87.59    5.60
  -4  -5  -3   80.29    5.30
  -4  -5  -3   96.89    6.10
   4  -5   3   80.39    4.00
   4   5   3   68.99    4.80
  -4   5  -3   83.49    5.80
   5  -5   3  266.57    9.20
  -5  -5  -3  261.17   11.50
   5  -5   3  256.97   11.50
  -5   5  -3  262.27   11.80
   5   5   3  259.97   10.50
  -6  -5  -3    7.70    3.20
   6  -5   3    7.00    3.10
  -6   5  -3    5.90    3.80
   6   5   3    5.10    2.80
   7  -5   3   19.50    4.60
  -7  -5  -3   18.40    4.60
  -7   5  -3   11.80    4.60
   7   5   3    6.50    3.20
  -8  -5  -3   13.60    4.70
   8  -5   3    7.00    4.50
  -8   5  -3    2.80    3.80
   8   5   3   11.80    4.10
   9  -5   3   26.50    5.80
  -9  -5  -3   34.40    6.00
   9   5   3   34.30    5.50
  -9   5  -3   28.40    6.30
 -10  -5  -3    3.90    4.50
  10  -5   3    0.90    4.50
  10   5   3    4.80    4.40
 -10   5  -3    3.10    5.30
  11  -5   3    1.00    5.80
 -11  -5  -3    1.10    5.10
  11   5   3    3.30    4.90
 -11   5  -3    9.10    5.30
  12  -5   3   -2.30    6.10
 -12  -5  -3   -1.40    4.90
  12   5   3    2.10    5.10
 -12   5  -3    4.10    5.90
 -13  -5  -3    0.70    5.90
  13  -5   3   -2.20    5.90
 -13   5  -3    0.50    6.00
  13   5   3   -1.30    5.50
  14  -6  -3   -4.00    6.90
  14   6  -3    6.40    6.20
  13  -6  -3    5.50    6.70
  13   6  -3    4.50    5.40
  12  -6  -3   17.10    6.70
 -12   6   3   17.50    5.40
  12   6  -3    9.60    5.30
  11  -6  -3   -0.50    4.40
 -11   6   3    0.10    4.20
  11   6  -3    0.90    3.30
  11   6  -3    5.90    4.50
  10  -6  -3   28.50    5.80
 -10   6   3   35.20    5.60
  10   6  -3   34.80    4.80
  10   6  -3   34.90    5.50
   9  -6  -3   -0.20    4.10
  -9   6   3    6.10    3.70
   9   6  -3    6.90    3.60
   9   6  -3    3.80    3.00
   8  -6  -3    1.40    3.60
   8   6  -3    1.30    2.60
   8   6  -3   -2.10    2.80
  -8   6   3   -2.50    2.90
   7  -6  -3    1.90    2.40
   7  -6  -3   -0.70    2.90
  -7   6   3    0.40    2.90
   7   6  -3   -3.50    2.30
   7   6  -3    1.90    2.30
   6  -6  -3   72.39    5.70
   6  -6  -3   71.19    5.70
   6   6  -3   78.29    5.10
  -6   6   3   85.19    5.70
   6   6  -3   77.49    5.20
   5  -6  -3  194.18    8.70
   5  -6  -3  189.28    8.20
   5   6  -3  190.88    7.70
  -5   6   3  182.68    8.40
   5   6  -3  175.18    7.90
   4  -6  -3   61.09    4.70
   4  -6  -3   72.99    4.40
   4   6  -3   65.79    3.90
   4   6  -3   76.09    4.60
  -4   6   3   57.09    4.90
   3  -6  -3   49.99    3.10
   3  -6  -3   43.70    4.10
   3   6  -3   42.30    3.00
  -3   6   3   48.90    4.20
   3   6  -3   40.50    3.60
   2  -6  -3   25.50    2.00
   2  -6  -3   22.00    3.10
  -2   6   3   24.50    3.10
   2   6  -3   26.70    2.30
   2   6  -3   32.30    3.40
   1  -6  -3   17.50    1.30
   1  -6  -3   17.30    2.80
   1   6  -3   19.10    1.90
   1   6  -3   16.40    2.70
  -1   6   3   15.00    2.70
   0  -6  -3    6.90    2.20
   0  -6   3    1.80    1.20
   0   6   3    2.70    2.10
   0   6  -3    2.50    2.10
  -1  -6  -3   34.20    3.80
   1  -6   3   28.20    2.60
   1  -6   3   35.60    3.20
   1   6   3   24.40    1.60
  -1   6  -3   25.90    3.50
   1   6   3   26.40    3.20
   2  -6   3   48.80    3.30
  -2  -6  -3   39.00    4.00
   2  -6   3   44.20    3.50
  -2   6  -3   40.30    4.30
   2   6   3   50.39    4.60
   2   6   3   43.70    2.70
   3  -6   3    2.20    1.60
   3  -6   3    3.90    2.00
  -3  -6  -3    1.90    2.20
  -3  -6  -3    1.80    1.90
   3   6   3    1.90    1.50
  -3   6  -3    4.60    2.90
  -4  -6  -3   35.90    4.30
   4  -6   3   34.40    4.10
   4  -6   3   39.80    3.20
  -4  -6  -3   28.60    4.00
   4   6   3   44.90    3.60
  -4   6  -3   27.10    4.20
   5  -6   3   12.90    3.40
  -5  -6  -3   16.30    3.60
  -5  -6  -3    8.70    3.60
   5  -6   3   13.30    2.30
   5   6   3   18.70    3.00
  -5   6  -3   16.60    3.90
  -6  -6  -3   51.59    5.50
   6  -6   3   51.89    6.10
  -6  -6  -3   57.09    6.20
   6  -6   3   48.50    3.70
   6   6   3   52.29    4.90
  -6   6  -3   50.49    6.10
   7  -6   3   41.10    6.10
  -7  -6  -3   57.79    6.60
   7   6   3   44.30    5.00
  -7   6  -3   38.10    6.00
  -8  -6  -3    0.60    4.00
   8  -6   3    1.20    4.30
  -8   6  -3   -1.60    3.80
   8   6   3   -4.80    3.00
   9  -6   3   17.40    5.80
  -9  -6  -3    2.30    4.50
  -9   6  -3   19.80    5.80
   9   6   3   13.00    4.50
 -10  -6  -3    0.90    4.00
 -10  -6  -3   -4.70    4.60
  10  -6   3   -3.40    4.50
  10   6   3   -8.10    4.00
 -10   6  -3   -7.30    4.50
  11  -6   3    9.10    5.80
 -11  -6  -3   17.40    6.00
  11   6   3   11.50    5.40
 -11   6  -3    1.80    5.60
  12  -6   3   -6.50    6.40
 -12  -6  -3    0.70    5.70
  12   6   3    1.40    5.30
 -12   6  -3   17.80    7.10
  13  -7  -3   11.80    7.40
  13   7  -3   13.30    6.10
  12  -7  -3    9.30    6.00
 -12   7   3   14.00    5.30
  12   7  -3    3.30    5.10
  11  -7  -3   -1.50    4.70
  11   7  -3   -4.70    3.90
  11   7  -3    4.30    3.70
 -11   7   3   -0.90    4.30
  10  -7  -3    9.30    5.00
  10   7  -3    2.10    3.90
 -10   7   3   13.00    4.70
  10   7  -3    8.80    3.70
   9  -7  -3   -8.50    3.70
  -9   7   3   -0.50    3.70
   9   7  -3    1.30    2.90
   9   7  -3   -3.30    3.10
   8  -7  -3   17.60    4.10
   8  -7  -3   12.30    4.20
  -8   7   3   12.60    4.20
   8   7  -3   13.30    3.40
   8   7  -3   18.20    3.70
   7  -7  -3   32.70    4.90
   7  -7  -3   38.60    5.00
   7   7  -3   44.30    4.90
  -7   7   3   46.40    5.10
   7   7  -3   43.20    4.40
   6  -7  -3   36.40    4.50
   6  -7  -3   43.10    4.70
  -6   7   3   49.50    5.30
   6   7  -3   47.70    4.70
   6   7  -3   45.10    4.00
   5  -7  -3   26.90    3.50
   5  -7  -3   26.70    3.80
   5   7  -3   30.70    3.10
  -5   7   3   30.20    4.20
   5   7  -3   25.60    3.60
   4  -7  -3   29.30    3.00
   4  -7  -3   29.30    4.10
  -4   7   3   26.90    4.00
   4   7  -3   20.90    3.30
   4   7  -3   29.50    2.90
   3  -7  -3   61.69    3.50
   3  -7  -3   60.79    5.40
   3   7  -3   63.39    5.00
  -3   7   3   67.19    5.10
   3   7  -3   64.29    3.70
   2  -7  -3   50.49    4.70
   2  -7  -3   59.49    2.90
  -2   7   3   76.29    5.30
   2   7  -3   60.29    3.30
   2   7  -3   62.49    4.80
   1  -7  -3    7.80    0.90
   1  -7  -3    6.70    2.40
   1   7  -3    5.00    2.60
   1   7  -3    7.70    1.50
  -1   7   3    7.00    2.50
   0  -7  -3   22.90    3.30
   0  -7   3   26.60    2.40
   0   7   3   23.70    3.70
   0   7  -3   25.00    3.60
   1  -7   3  102.49    4.80
  -1  -7  -3  103.29    6.20
   1  -7   3   96.59    5.30
  -1   7  -3   92.09    5.90
   1   7   3   88.49    5.70
   2  -7   3   58.99    4.00
   2  -7   3   44.80    3.70
  -2  -7  -3   50.69    4.80
   2   7   3   60.59    5.40
  -2   7  -3   46.40    4.90
   2   7   3   52.89    2.40
   3  -7   3   71.99    4.80
   3  -7   3   57.49    4.00
  -3  -7  -3   55.69    5.20
   3   7   3   69.29    5.90
  -3   7  -3   60.19    5.70
   3   7   3   59.19    3.30
  -4  -7  -3    7.60    3.40
  -4  -7  -3    9.40    3.10
   4  -7   3    7.60    2.70
   4  -7   3    7.80    2.20
  -4   7  -3    2.40    2.90
   4   7   3    2.40    1.80
   5  -7   3   55.49    4.20
  -5  -7  -3   64.09    6.40
   5  -7   3   64.59    6.10
  -5  -7  -3   58.69    6.10
  -5   7  -3   60.49    6.70
   5   7   3   63.49    4.40
  -6  -7  -3   63.39    6.80
   6  -7   3   61.59    6.60
   6  -7   3   70.19    4.60
  -6  -7  -3   64.79    6.40
  -6   7  -3   58.59    6.90
   6   7   3   72.09    5.40
  -7  -7  -3   13.80    4.40
   7  -7   3   15.00    4.70
  -7  -7  -3   24.20    5.00
   7   7   3   27.20    4.20
  -7   7  -3   21.80    5.50
   8  -7   3   58.09    7.80
  -8  -7  -3   55.69    6.70
  -8  -7  -3   40.80    6.00
   8   7   3   63.69    6.10
  -8   7  -3   50.19    7.20
   9  -7   3   13.10    5.20
  -9  -7  -3    8.90    4.60
  -9  -7  -3   10.40    5.40
  -9   7  -3    2.20    5.20
   9   7   3    6.50    4.30
 -10  -7  -3    2.90    4.00
 -10  -7  -3   -3.40    4.60
  10  -7   3   -1.60    4.80
 -10   7  -3    0.10    5.10
  10   7   3   -1.00    4.00
 -11  -7  -3   -3.10    4.90
  11  -7   3   -4.50    5.20
  11   7   3    8.70    5.10
 -11   7  -3   -3.70    5.40
  12  -7   3   -8.80    6.40
 -12  -7  -3   -5.60    5.50
  12   7   3    4.90    5.30
 -12   7  -3   15.10    6.90
  13  -8  -3   28.10    8.40
  13   8  -3    9.20    5.70
  12  -8  -3   17.70    7.10
  12   8  -3   11.40    5.40
 -12   8   3   30.40    6.80
  11  -8  -3   18.30    6.50
  11   8  -3   -1.60    3.40
  11   8  -3    7.60    4.30
 -11   8   3    2.40    4.90
  10  -8  -3    4.10    5.20
  10   8  -3    9.70    5.60
 -10   8   3    4.40    4.80
  10   8  -3    1.10    3.80
   9  -8  -3   13.10    5.10
  -9   8   3   14.40    4.80
   9   8  -3   12.30    3.80
   9   8  -3   16.70    4.10
   8  -8  -3    7.20    3.90
   8  -8  -3    4.30    3.90
   8   8  -3    8.90    3.50
   8   8  -3   13.70    3.60
  -8   8   3    7.60    4.20
   7  -8  -3    9.40    3.70
   7  -8  -3   12.50    3.80
  -7   8   3   13.80    4.30
   7   8  -3   11.30    3.00
   7   8  -3    8.80    3.50
   6  -8  -3   -2.90    2.70
   6  -8  -3    1.40    2.70
   6   8  -3   -0.40    2.70
   6   8  -3   -0.60    2.20
  -6   8   3    2.10    3.30
   5  -8  -3  151.58    7.60
   5  -8  -3  161.38    8.70
  -5   8   3  165.28    8.80
   5   8  -3  157.38    8.20
   5   8  -3  159.18    6.90
   4  -8  -3    2.10    2.50
   4  -8  -3    0.10    1.70
  -4   8   3    0.40    3.00
   4   8  -3   -0.40    1.60
   4   8  -3   -1.10    2.50
   3  -8  -3  204.88    9.50
   3  -8  -3  203.78    7.40
   3   8  -3  204.58    7.40
   3   8  -3  187.58    8.90
  -3   8   3  197.98    9.50
   2  -8  -3    4.20    2.50
   2  -8  -3    8.80    1.40
   2   8  -3    6.10    2.90
   2   8  -3    6.60    1.50
  -2   8   3    7.10    2.80
  -1  -8   3  359.46   11.80
   1  -8  -3  374.86   14.30
  -1   8   3  367.76   14.00
   1   8  -3  360.26   13.90
   0  -8   3   27.10    2.50
   0  -8   3   21.60    3.30
   0  -8  -3   28.80    4.20
   0   8   3   36.50    4.40
   0   8  -3   25.30    3.90
   1  -8   3  106.29    5.10
  -1  -8  -3   98.89    6.40
   1  -8   3  113.09    6.00
  -1   8  -3  103.39    6.60
   1   8   3   89.39    6.20
   2  -8   3  138.19    6.90
   2  -8   3  128.79    6.50
  -2  -8  -3  139.99    7.70
  -2   8  -3  137.29    7.90
   2   8   3  160.78    8.00
   3  -8   3   51.89    4.70
  -3  -8  -3   63.89    6.10
   3  -8   3   54.39    4.30
   3   8   3   49.99    5.30
  -3   8  -3   49.99    5.50
   3   8   3   53.49    2.80
   4  -8   3  155.88    8.30
   4  -8   3  164.58    7.50
  -4  -8  -3  145.49    8.60
  -4   8  -3  175.28    9.70
   4   8   3  150.08    8.70
   4   8   3  157.38    6.30
   5  -8   3   11.90    2.80
   5  -8   3    6.80    3.50
  -5  -8  -3    7.00    3.70
   5   8   3   11.10    2.40
   5   8   3    9.60    3.80
  -5   8  -3    5.80    3.70
   6  -8   3   72.79    7.40
  -6  -8  -3   68.29    7.30
  -6  -8  -3   72.19    7.20
   6  -8   3   70.79    5.10
   6   8   3   67.99    5.30
  -6   8  -3   62.49    7.00
  -7  -8  -3   47.00    6.40
   7  -8   3   66.79    7.70
  -7  -8  -3   57.09    7.00
   7   8   3   46.60    4.80
  -7   8  -3   60.99    7.70
  -8  -8  -3   78.69    8.60
  -8  -8  -3   66.39    7.60
   8  -8   3  102.39    9.60
  -8   8  -3   58.49    8.10
   8   8   3   87.49    6.80
   9  -8   3   10.80    5.70
  -9  -8  -3   -1.40    4.10
  -9  -8  -3    1.40    4.30
  -9   8  -3   -0.30    5.00
   9   8   3    1.70    3.80
  10  -8   3  -12.80    5.10
 -10  -8  -3    3.80    4.90
 -10  -8  -3    4.80    5.20
  10   8   3    0.10    4.10
 -10   8  -3    5.20    6.30
 -11  -8  -3   -6.90    5.50
  11  -8   3    8.80    6.90
 -11   8  -3   -0.40    5.70
  12  -8   3   -1.60    5.90
 -12  -8  -3   -8.00    5.80
 -12   8  -3   -2.90    5.90
  13  -9  -3   30.40    8.30
  12  -9  -3    6.10    6.20
 -12   9   3   -1.90    5.00
  11  -9  -3    0.00    5.40
  11   9  -3    0.70    4.00
  11   9  -3   -1.40    4.20
 -11   9   3    4.50    5.10
  10  -9  -3    2.30    5.00
  10   9  -3   -3.90    3.80
 -10   9   3    3.20    4.70
  10   9  -3    0.80    3.60
   9  -9  -3   15.80    5.40
   9  -9  -3   16.20    4.80
  -9   9   3   21.60    5.60
   9   9  -3    9.70    4.00
   9   9  -3   12.20    4.10
   8  -9  -3   -1.60    3.30
   8  -9  -3   -3.40    3.40
   8   9  -3    9.30    3.30
  -8   9   3   -2.70    4.20
   8   9  -3    2.40    3.30
   7  -9  -3    8.50    3.80
   7  -9  -3    9.30    3.90
   7   9  -3   10.50    3.60
   7   9  -3   12.40    3.20
  -7   9   3   20.30    4.80
   6  -9  -3    1.50    2.80
   6  -9  -3    4.40    3.50
   6   9  -3    9.10    3.50
  -6   9   3   11.50    4.40
   6   9  -3    4.20    2.40
   5  -9  -3   25.20    3.60
   5  -9  -3   28.70    4.70
  -5   9   3   24.20    4.90
   5   9  -3   24.80    4.30
   5   9  -3   22.70    2.90
   4  -9  -3   65.99    4.40
   4  -9  -3   76.49    6.10
   4   9  -3   65.99    4.00
  -4   9   3   71.29    6.30
   4   9  -3   78.99    5.90
   3  -9  -3    4.80    2.90
   3  -9  -3    0.70    1.40
   3   9  -3   -1.70    3.00
   3   9  -3    3.70    1.60
  -3   9   3   -2.60    3.20
   2  -9  -3    2.70    1.10
   2  -9  -3    2.30    2.90
  -2   9   3    0.80    3.10
   2   9  -3    2.00    1.30
   2   9  -3    2.20    3.00
  -1  -9   3    5.90    1.50
  -1  -9   3    7.10    3.00
   1  -9  -3   11.00    3.50
  -1   9   3    9.40    3.80
   1   9  -3    6.30    3.10
   0  -9   3   45.90    3.20
   0  -9  -3   48.20    5.40
   0  -9   3   54.29    5.10
   0   9  -3   43.50    5.10
   0   9   3   32.40    4.60
   1  -9   3    4.40    2.70
  -1  -9  -3    4.20    3.30
   1  -9   3    1.10    1.60
   1   9   3    0.40    3.20
  -1   9  -3    6.30    3.30
   2  -9   3   41.20    4.40
  -2  -9  -3   49.90    5.60
   2  -9   3   49.00    4.20
  -2   9  -3   54.19    6.00
   2   9   3   39.50    5.00
   3  -9   3   21.30    3.50
  -3  -9  -3   24.00    4.70
   3  -9   3   19.40    3.30
   3   9   3   16.90    4.10
  -3   9  -3   26.60    5.20
  -4  -9  -3   26.00    4.90
   4  -9   3   25.60    3.70
   4  -9   3   23.60    4.10
   4   9   3   32.90    5.40
  -4   9  -3   23.40    5.20
  -5  -9  -3    4.10    3.80
   5  -9   3    2.10    3.40
   5  -9   3    0.60    2.40
  -5   9  -3   -3.00    4.00
   5   9   3    2.50    3.60
   6  -9   3   42.30    4.50
   6  -9   3   26.10    5.50
  -6  -9  -3   31.20    5.50
  -6   9  -3   34.50    6.30
   6   9   3   40.30    6.30
  -7  -9  -3   -4.80    3.80
   7  -9   3    2.50    4.20
   7   9   3    9.80    4.50
  -7   9  -3    2.80    4.90
  -8  -9  -3   -1.10    4.30
   8  -9   3   -0.90    4.60
   8   9   3   -0.20    4.40
  -8   9  -3    5.60    5.70
  -9  -9  -3    7.60    5.10
   9  -9   3    7.20    5.70
  -9   9  -3   11.20    6.40
   9   9   3    4.50    4.80
  10  -9   3    6.90    6.20
 -10  -9  -3   -3.50    4.90
 -10   9  -3   -3.30    5.90
  10   9   3   -0.10    4.20
  11  -9   3    1.90    6.30
  11   9   3    1.90    5.30
 -11   9  -3   17.10    7.40
  12 -10  -3  -10.00    5.50
 -12  10   3   -4.70    5.60
  11 -10  -3    3.10    5.80
  11  10  -3    4.60    4.50
 -11  10   3    7.00    5.80
  10 -10  -3   -2.20    5.00
  10  10  -3   -1.00    4.00
 -10  10   3    5.20    5.30
   9 -10  -3    2.60    4.20
   9 -10  -3    0.60    4.50
   9  10  -3    3.50    4.10
  -9  10   3   -0.80    4.70
   8 -10  -3    0.30    3.70
   8 -10  -3   -0.70    3.90
   8  10  -3    2.40    3.50
  -8  10   3    1.00    4.70
   7 -10  -3    6.30    3.70
   7 -10  -3   -2.20    3.50
  -7  10   3    3.30    4.20
   7  10  -3    5.10    4.70
   7  10  -3    9.50    4.00
   6 -10  -3   15.00    3.70
   6 -10  -3   17.60    4.60
  -6  10   3   11.90    4.70
   6  10  -3   14.30    3.10
   6  10  -3   16.80    4.30
   5 -10  -3   16.60    4.40
   5 -10  -3   12.30    3.00
   5  10  -3   11.00    2.50
  -5  10   3   14.50    4.80
   5  10  -3    8.50    3.90
   4 -10  -3   28.60    5.00
   4 -10  -3   28.40    3.00
   4  10  -3   22.10    2.50
   4  10  -3   14.80    4.30
  -4  10   3   23.70    5.30
   3 -10  -3   34.90    2.80
   3 -10  -3   30.90    4.80
  -3  10   3   32.50    5.30
   3  10  -3   37.90    2.80
   3  10  -3   39.20    5.40
   2 -10  -3   15.60    3.90
  -2 -10   3   18.00    2.00
  -2  10   3    9.90    4.30
   2  10  -3   18.80    4.20
  -1 -10   3    8.50    1.70
  -1 -10   3    9.20    3.40
   1 -10  -3    8.60    3.40
   1  10  -3   12.00    4.20
  -1  10   3   12.10    4.00
   0 -10  -3   46.70    5.50
   0 -10   3   33.10    3.00
   0 -10   3   22.40    3.80
   0  10   3   29.30    5.10
   0  10  -3   28.80    5.30
   1 -10   3    9.50    3.10
  -1 -10  -3    7.10    3.40
   1 -10   3   11.30    2.40
   1  10   3   13.30    3.80
  -1  10  -3   11.20    4.30
   2 -10   3   23.10    3.30
  -2 -10  -3   20.30    4.50
   2 -10   3   17.20    3.50
   2  10   3   17.90    4.70
  -2  10  -3   25.50    5.20
   3 -10   3    2.80    2.70
  -3 -10  -3    7.40    3.70
   3 -10   3    8.80    3.00
   3  10   3   11.10    4.10
  -3  10  -3    3.90    4.30
   4 -10   3    1.50    3.00
  -4 -10  -3    3.20    4.00
   4 -10   3    3.00    2.90
  -4  10  -3   -4.90    4.10
   4  10   3    5.30    4.40
   5 -10   3    3.70    3.50
   5 -10   3    1.90    2.80
  -5 -10  -3    6.60    4.50
  -5  10  -3    0.00    3.90
   5  10   3    7.60    4.00
   6 -10   3   -0.30    2.70
   6 -10   3    0.80    4.00
  -6 -10  -3   -4.00    4.00
  -6  10  -3   -4.60    4.90
   6  10   3    1.30    4.50
  -7 -10  -3    3.20    4.80
   7 -10   3    4.00    4.60
   7  10   3   -1.60    4.30
  -7  10  -3    5.60    5.60
  -8 -10  -3    5.00    4.80
   8 -10   3    8.10    5.20
   8  10   3   -1.70    4.00
  -8  10  -3   -1.40    5.50
  -9 -10  -3    5.60    5.40
   9 -10   3   14.50    6.20
   9  10   3   14.00    5.20
  -9  10  -3    8.90    6.20
  10 -10   3    1.30    6.30
 -10 -10  -3    7.00    5.60
  10  10   3    8.20    5.80
 -10  10  -3    3.10    6.60
  11 -10   3   -3.50    6.00
  11  10   3    1.40    5.20
 -11  10  -3   -5.10    6.10
  12 -11  -3    7.30    6.80
 -12  11   3   -5.40    6.00
  11 -11  -3   -1.10    6.20
  11  11  -3    1.20    4.50
 -11  11   3   -2.70    5.70
  10 -11  -3    3.90    5.50
  10  11  -3    0.90    4.30
 -10  11   3  -10.10    4.90
   9 -11  -3   -2.60    3.90
   9 -11  -3   -3.40    4.40
  -9  11   3   -0.10    5.20
   9  11  -3    9.60    4.40
   8 -11  -3    4.60    4.40
   8 -11  -3    6.70    4.20
  -8  11   3   17.00    5.90
   8  11  -3   -0.30    4.10
   7 -11  -3   26.60    5.60
   7 -11  -3   26.70    4.80
   7  11  -3   24.00    5.00
  -7  11   3   29.80    6.30
   6 -11  -3   29.80    5.60
   6 -11  -3   18.50    3.80
   6  11  -3   29.00    5.30
  -6  11   3   21.10    5.20
   5 -11  -3   -3.70    3.60
   5 -11  -3   -0.70    2.30
  -5  11   3   -0.90    4.60
   5  11  -3   -1.20    3.30
   4 -11  -3   68.29    7.40
   4 -11  -3   78.29    6.40
   4  11  -3   59.89    6.50
  -4  11   3   64.99    7.30
   3 -11  -3   75.49    7.50
  -3  11   3   57.39    6.60
   3  11  -3   64.49    6.80
  -2 -11   3   83.69    6.80
   2 -11  -3   75.99    7.50
   2  11  -3   71.39    7.10
  -2  11   3   72.49    7.20
   1 -11  -3    4.30    3.50
  -1 -11   3   11.10    3.90
   1  11  -3   12.80    4.30
  -1  11   3    8.40    4.10
   0 -11   3   87.99    6.80
   0 -11   3  101.79    5.00
   0 -11  -3  112.99    7.90
   0  11  -3   99.19    8.40
   0  11   3   99.09    7.70
  -1 -11  -3   14.80    4.60
   1 -11   3   11.10    3.60
   1 -11   3   11.80    2.50
   1  11   3    9.70    4.10
  -1  11  -3   10.40    4.80
   2 -11   3   12.80    3.70
   2 -11   3   12.70    3.10
  -2 -11  -3    3.90    3.60
   2  11   3    7.50    4.10
  -2  11  -3    6.60    4.20
  -3 -11  -3   47.20    6.40
   3 -11   3   71.99    6.00
   3 -11   3   55.99    5.90
   3  11   3   50.69    6.40
  -3  11  -3   64.19    7.70
   4 -11   3    5.20    3.40
  -4 -11  -3    2.80    4.30
   4 -11   3    5.30    3.10
   4  11   3    7.50    4.30
  -4  11  -3   -2.80    4.00
   5 -11   3   13.90    4.50
   5 -11   3    9.10    3.60
  -5 -11  -3    7.80    4.80
   5  11   3    7.30    5.10
  -5  11  -3    4.30    4.70
   6 -11   3    4.60    3.90
   6 -11   3    7.90    4.70
  -6 -11  -3    9.10    4.80
  -6  11  -3    9.50    5.30
   6  11   3   -0.70    4.10
  -7 -11  -3   58.59    8.10
   7 -11   3   71.09    8.10
  -7  11  -3   50.89    7.90
   7  11   3   65.19    8.40
  -8 -11  -3    8.60    5.80
   8 -11   3    2.10    5.00
  -8  11  -3    4.00    5.90
   8  11   3    3.00    5.20
  -9 -11  -3    5.10    5.60
   9 -11   3    4.60    5.70
   9  11   3    0.50    5.10
  -9  11  -3   -1.50    6.00
  10 -11   3    0.80    6.40
 -10 -11  -3    7.80    5.90
  10  11   3    1.20    5.00
 -10  11  -3   -0.90    5.70
  11 -12  -3    6.70    6.00
 -11  12   3    2.90    6.20
  11  12  -3   13.30    5.60
  10 -12  -3    4.70    5.40
 -10  12   3    1.00    5.90
  10  12  -3    3.50    4.80
   9 -12  -3    1.40    4.70
   9 -12  -3   -2.90    4.60
   9  12  -3    7.30    4.90
  -9  12   3    2.30    5.80
   8 -12  -3    3.70    4.40
   8 -12  -3    3.50    4.40
   8  12  -3   -2.30    4.10
  -8  12   3    9.40    5.70
   7 -12  -3    3.40    4.30
   7  12  -3    2.20    4.30
  -7  12   3   -7.50    4.70
   6 -12  -3    0.90    4.20
  -6  12   3   11.20    5.70
   6  12  -3    8.60    4.60
   5 -12  -3   39.50    6.10
   5  12  -3   45.90    6.50
  -5  12   3   42.60    6.50
  -4 -12   3   31.30    5.60
   4 -12  -3   37.80    5.90
   4  12  -3   36.80    6.00
  -4  12   3   50.89    7.40
  -3 -12   3   -1.20    3.10
   3 -12  -3    3.50    3.90
   3  12  -3    4.50    3.90
  -3  12   3    2.00    4.10
  -2 -12   3    1.10    3.30
   2 -12  -3    1.30    3.60
   2  12  -3    6.30    4.40
  -2  12   3   -1.20    4.00
   1 -12  -3   60.19    7.00
  -1 -12   3   63.19    6.50
   1  12  -3   52.79    6.70
  -1  12   3   76.79    8.00
   0 -12   3    3.10    3.10
   0 -12  -3   13.20    4.40
   0  12  -3    6.60    5.00
   0  12   3    4.80    4.70
   1 -12   3   28.70    4.90
  -1 -12  -3   17.30    5.10
  -1  12  -3   20.20    5.20
   1  12   3   13.40    4.70
  -2 -12  -3   21.70    5.20
   2 -12   3   13.00    4.10
   2  12   3   13.20    5.20
  -2  12  -3    4.50    4.60
   3 -12   3   29.70    4.40
  -3 -12  -3   16.30    5.00
   3 -12   3   24.70    4.80
   3  12   3   31.00    5.90
  -3  12  -3   26.10    5.90
   4 -12   3   35.80    5.20
   4 -12   3   39.70    5.50
  -4 -12  -3   42.70    7.10
   4  12   3   36.40    6.30
  -4  12  -3   35.30    6.50
  -5 -12  -3    6.60    4.60
   5 -12   3   -2.70    3.40
   5 -12   3    3.40    4.00
  -5  12  -3    8.20    5.60
   5  12   3    4.90    5.30
  -6 -12  -3    6.50    5.50
   6 -12   3    0.40    4.00
   6  12   3   -4.70    5.10
  -6  12  -3    9.70    6.20
   7 -12   3   33.80    6.60
  -7 -12  -3   21.80    6.20
   7  12   3   38.70    7.50
  -7  12  -3   23.30    7.40
  -8 -12  -3   16.40    6.70
   8 -12   3   26.60    6.60
   8  12   3   21.00    6.30
  -8  12  -3    5.90    6.50
   9 -12   3    1.20    5.90
  -9 -12  -3    1.70    5.80
  -9  12  -3    2.70    6.80
   9  12   3    4.70    5.80
  10 -12   3    5.50    6.60
 -10 -12  -3    2.40    6.10
 -10  12  -3   -5.30    7.00
  10  12   3    2.00    5.40
 -10  13   3   -1.90    6.40
  10  13  -3    6.40    5.40
   9 -13  -3   16.70    6.10
  -9  13   3   13.60    7.00
   9  13  -3   10.50    5.40
   8 -13  -3    0.40    4.40
   8  13  -3    4.90    4.60
  -8  13   3    0.10    5.80
   7 -13  -3   -0.30    4.50
   7  13  -3   -1.30    4.60
  -7  13   3    4.10    5.50
   6 -13  -3    1.00    4.60
  -6  13   3   -2.80    5.10
   6  13  -3   -6.60    4.20
   5 -13  -3    7.70    5.10
  -5 -13   3    1.50    4.60
   5  13  -3    3.60    4.90
  -5  13   3    0.50    5.40
   4 -13  -3    4.00    4.70
  -4 -13   3    2.60    4.10
   4  13  -3    0.30    4.70
  -4  13   3    2.30    5.50
   3 -13  -3    1.60    4.50
  -3 -13   3   -1.60    3.70
   3  13  -3   -0.70    3.90
  -3  13   3    2.10    4.50
  -2 -13   3   14.50    4.90
   2 -13  -3   19.60    5.40
   2  13  -3   13.00    5.50
  -2  13   3   21.40    5.90
   1 -13  -3   -2.10    3.70
  -1 -13   3   -3.80    3.70
   1  13  -3   -1.30    4.20
  -1  13   3    0.80    4.40
   0 -13  -3    2.80    3.90
   0 -13   3    3.00    3.40
   0  13  -3    6.50    5.30
   0  13   3    3.30    5.10
   1 -13   3    1.20    3.90
  -1 -13  -3    5.60    4.40
   1  13   3   -1.30    4.80
  -1  13  -3    2.50    4.70
  -2 -13  -3   -4.80    4.40
   2 -13   3   -1.40    3.50
   2  13   3    1.60    4.90
  -2  13  -3    3.70    5.40
  -3 -13  -3   -1.20    4.70
   3 -13   3   -1.10    3.60
   3  13   3   -0.50    4.30
  -3  13  -3    6.60    4.90
  -4 -13  -3    0.70    5.00
   4 -13   3    4.50    4.00
   4  13   3    8.00    5.20
  -4  13  -3    0.90    5.50
   5 -13   3    8.90    4.30
  -5 -13  -3    4.60    5.50
   5  13   3    9.80    5.80
  -5  13  -3    4.40    5.30
  -6 -13  -3   12.10    6.20
  -6  13  -3    5.60    6.50
   6  13   3    5.90    5.80
   7 -13   3   -2.20    5.50
  -7 -13  -3    3.50    5.90
   7  13   3    0.00    5.30
  -7  13  -3    7.50    6.20
  -8 -13  -3   -0.70    5.10
   8 -13   3   -9.80    4.90
  -8  13  -3   -3.00    6.50
   8  13   3    6.50    5.90
  -9 -13  -3    6.80    6.60
   9 -13   3   11.60    6.10
   9  13   3    9.10    6.50
  -9  13  -3    8.90    8.00
   9 -14  -3    5.20    5.20
  -9 -14   3    4.00    6.50
   9  14  -3   -0.70    5.20
  -9  14   3   -8.20    6.30
  -8 -14   3   10.20    6.60
   8 -14  -3    3.60    5.40
   8  14  -3   11.40    5.70
  -8  14   3    8.10    6.70
   7 -14  -3    0.50    5.10
  -7 -14   3   -4.30    5.30
   7  14  -3    8.00    5.60
  -7  14   3    1.50    6.00
  -6 -14   3   -1.90    5.20
   6 -14  -3    1.40    4.30
  -6  14   3   -8.40    5.40
   6  14  -3   -1.40    4.80
   5 -14  -3   -6.00    4.40
  -5 -14   3    0.40    5.00
   5  14  -3   -2.90    4.90
  -5  14   3   -0.80    5.60
  -4 -14   3   18.20    6.00
   4 -14  -3   21.70    6.20
  -4  14   3   19.00    7.20
   4  14  -3   10.60    5.10
   3 -14  -3   -2.20    4.70
  -3 -14   3    2.40    4.70
  -3  14   3    0.80    5.60
   3  14  -3   -1.80    4.90
  -2 -14   3    1.90    4.00
   2 -14  -3    3.70    4.50
   2  14  -3   -0.70    4.50
  -2  14   3   -2.10    5.30
  -1 -14   3    6.80    4.60
   1 -14  -3   -0.80    4.70
  -1  14   3   -2.50    5.20
   1  14  -3   -4.20    4.50
   0 -14  -3   -0.10    4.10
   0 -14   3    0.50    4.00
   0  14   3   -1.20    5.10
   0  14  -3    0.70    5.50
  -1 -14  -3    5.50    5.10
   1 -14   3    7.20    4.00
   1  14   3    7.00    5.30
  -1  14  -3    5.50    5.30
   2 -14   3    6.20    4.10
  -2 -14  -3    5.10    4.70
   2  14   3   11.10    6.10
  -2  14  -3    2.20    5.20
  -3 -14  -3   -1.30    5.10
   3 -14   3    6.00    4.30
  -3  14  -3    1.20    5.10
   3  14   3   -1.10    5.30
  -4 -14  -3   12.30    6.00
   4 -14   3   11.50    4.70
  -4  14  -3    4.90    6.10
   4  14   3   15.00    6.10
  -5 -14  -3   14.70    6.90
   5 -14   3   23.60    5.50
   5  14   3   14.70    5.80
  -5  14  -3   20.90    7.30
  -6 -14  -3    6.50    5.50
  -6  14  -3   10.70    7.10
   6  14   3   -0.40    4.90
  -7 -14  -3   -4.70    6.00
   7  14   3   10.30    6.20
  -7  14  -3   15.70    7.00
  -8 -14  -3    8.40    6.90
   8  14   3    3.60    6.10
  -8  14  -3   -4.10    6.90
  -8 -15   3   -3.70    6.00
   8 -15  -3    1.90    5.30
   8  15  -3   -4.90    5.30
  -8  15   3   -8.60    6.10
   7 -15  -3   -3.20    4.90
  -7 -15   3    1.50    6.30
  -7  15   3    3.70    6.90
   7  15  -3    1.50    5.70
  -6 -15   3   11.60    6.00
   6 -15  -3    7.30    5.50
   6  15  -3    4.60    5.80
  -6  15   3   12.90    7.20
   5 -15  -3    2.10    5.20
  -5 -15   3    5.90    6.00
  -5  15   3    3.20    6.60
   5  15  -3    4.00    5.30
   4 -15  -3    1.50    5.20
  -4 -15   3    4.30    4.80
   4  15  -3    8.10    6.00
  -4  15   3    6.30    6.70
   3 -15  -3   13.00    5.90
  -3 -15   3    6.00    4.70
   3  15  -3    6.40    5.90
  -3  15   3   13.60    6.70
  -2 -15   3   34.00    6.70
   2 -15  -3   27.40    6.80
  -2  15   3   35.40    7.90
   2  15  -3   45.20    8.10
  -1 -15   3   14.80    5.50
   1 -15  -3   10.20    5.70
   1  15  -3    7.20    6.40
  -1  15   3    6.50    6.20
   0 -15  -3   40.00    7.60
   0 -15   3   49.00    7.40
   0  15  -3   58.89    9.10
   0  15   3   44.30    7.60
   1 -15   3    4.20    4.70
  -1 -15  -3   -4.30    4.20
  -1  15  -3   -8.70    5.70
   1  15   3    1.40    6.00
  -2 -15  -3    3.80    5.10
   2 -15   3    1.10    4.10
  -2  15  -3    3.20    5.50
   2  15   3    1.00    5.40
   3 -15   3    7.40    4.90
  -3 -15  -3    5.90    5.90
   3  15   3    0.00    5.10
  -3  15  -3   -0.90    5.60
  -4 -15  -3    2.30    5.50
   4 -15   3    9.80    5.00
  -4  15  -3    0.60    6.40
   4  15   3    1.70    5.30
  -5 -15  -3   -7.30    5.70
   5  15   3    0.20    6.10
  -5  15  -3   -4.40    6.30
  -6 -15  -3   -5.00    5.40
   6  15   3   -6.70    5.70
  -6  15  -3   -5.60    6.80
  -7 -15  -3   13.90    7.20
   7  15   3   13.20    6.40
  -7  15  -3    8.50    8.20
  -7 -16   3   -0.80    6.00
   7 -16  -3   -3.30    5.40
  -7  16   3   -9.50    6.80
   7  16  -3    4.10    6.10
  -6 -16   3    3.90    6.20
   6 -16  -3   -3.60    5.30
   6  16  -3   12.60    6.40
  -6  16   3   11.30    7.70
   5 -16  -3    1.40    5.00
  -5 -16   3   -1.20    5.10
  -5  16   3   -7.70    6.00
   5  16  -3   -0.10    5.50
   4 -16  -3    6.70    5.30
  -4 -16   3    0.90    5.60
   4  16  -3    5.40    5.40
  -4  16   3    1.80    6.80
   3 -16  -3    1.00    5.70
  -3 -16   3   -5.40    5.00
   3  16  -3  -12.60    5.40
  -3  16   3    3.60    6.90
  -2 -16   3    2.60    5.10
   2 -16  -3    4.50    5.40
  -2  16   3   -3.20    6.30
   2  16  -3    8.80    6.50
   1 -16  -3    5.70    5.00
  -1 -16   3   -1.80    4.80
  -1  16   3   -5.00    5.20
   1  16  -3    1.80    6.20
   0 -16   3    2.80    4.60
   0 -16  -3    0.50    5.00
   0  16  -3   -6.40    6.10
   0  16   3   -1.20    5.40
  -1 -16  -3    1.00    5.70
   1 -16   3    6.50    4.80
   1  16   3   -2.60    6.40
  -1  16  -3   -9.30    6.30
   2 -16   3    8.20    5.00
  -2 -16  -3    3.10    5.30
  -2  16  -3   10.40    7.10
   2  16   3    9.60    6.90
   3 -16   3    3.90    4.70
  -3 -16  -3   -2.70    6.00
   3  16   3   -0.20    6.30
  -3  16  -3   -4.20    6.30
  -4 -16  -3    8.10    6.20
   4 -16   3   -1.90    5.00
  -4  16  -3   15.10    7.10
   4  16   3    7.70    6.60
  -5 -16  -3   -1.50    6.10
   5  16   3    2.30    7.00
  -5  16  -3    4.10    6.40
  -5 -17   3    1.40    6.50
   5 -17  -3   -3.70    5.30
   5  17  -3   -8.50    5.80
  -5  17   3    5.40    7.50
  -4 -17   3    6.60    5.70
   4 -17  -3   18.60    7.00
   4  17  -3   -0.60    6.70
  -4  17   3   10.50    8.10
  -3 -17   3   -5.30    5.30
   3 -17  -3   -6.70    4.70
   3  17  -3   -2.50    6.30
  -3  17   3   -1.50    7.10
  -2 -17   3    2.10    5.70
   2 -17  -3   -3.20    5.60
   2  17  -3    2.10    7.00
  -2  17   3    9.80    7.60
   1 -17  -3    1.60    5.30
  -1 -17   3   -3.90    4.90
  -1  17   3   -0.90    6.80
   1  17  -3   -5.40    6.50
   0 -17   3   -5.60    5.00
   0 -17  -3   -4.80    5.80
   0  17   3    5.60    6.90
   0  17  -3   -1.30    7.00
  -1 -17  -3    0.50    6.20
   1 -17   3    1.80    5.00
  -1  17  -3   -1.70    6.50
   1  17   3    2.10    6.90
  -2 -17  -3   -0.50    6.10
   2 -17   3   -3.70    4.80
  -2  17  -3   -1.40    6.40
   2  17   3    2.90    7.10
   3 -17   3    5.10    5.20
  -3 -17  -3    4.60    6.50
   3  17   3   -3.50    6.90
  -3  17  -3   -2.30    6.50
   4 -17   3    0.40    5.60
  -4 -17  -3    2.50    6.30
  -4  17  -3   10.70    8.00
   4  17   3    4.40    7.60
   2 -18  -3   -5.40    6.10
  -2 -18   3    5.10    6.30
  -1 -18   3    6.70    6.00
   1 -18  -3   -1.80    6.40
  -1  18   3   -2.70    7.40
   1  18  -3   -0.80    6.30
   0 -18  -3    1.50    5.80
   0 -18   3    0.10    5.40
   0  18  -3    8.20    7.10
   0  18   3    3.80    7.60
  15   0  -4    5.20    6.40
  14   0  -4   -1.10    5.90
  13   0  -4   25.90    6.60
  12   0  -4    4.60    5.20
  11   0  -4   26.80    5.40
 -11   0   4   31.30    4.40
 -10   0   4   21.40    3.60
  10   0  -4   15.00    4.30
   9   0  -4  379.16   15.80
  -9   0   4  381.36   13.60
  -8   0   4   51.99    4.00
   8   0  -4   48.50    5.10
   7   0  -4  183.28    8.70
  -7   0   4  192.28    7.30
   6   0  -4  111.59    6.10
  -6   0   4  117.69    4.70
  -5   0   4  226.08    7.40
   5   0  -4  235.08    8.90
   4   0  -4  121.09    5.40
   4   0  -4  121.69    4.00
  -4   0   4  122.79    3.90
   3   0  -4  217.48    7.80
   2   0  -4  749.82   23.00
  -2   0   4  786.82   22.20
   2   0  -4  746.13   22.00
   1   0  -4  488.95   15.30
   1   0  -4  498.95   14.90
   0   0  -4  563.74   17.30
   0   0  -4  568.34   17.40
  -1   0  -4  337.07   11.60
   1   0   4  346.87   11.30
  -1   0  -4  342.97   10.50
  -2   0  -4  312.77    9.50
   2   0   4  311.97   10.90
  -2   0  -4  331.17   11.40
   3   0   4  148.59    6.60
  -3   0  -4  144.79    4.70
  -3   0  -4  144.29    6.80
  -4   0  -4    6.70    1.00
  -4   0  -4    2.80    2.60
   4   0   4    0.20    1.60
   5   0   4    1.30    2.40
  -5   0  -4    0.20    2.80
  -6   0  -4  322.07   13.20
   6   0   4  300.17   13.00
  -7   0  -4  212.98   11.10
   7   0   4  219.08   11.30
  -8   0  -4    0.10    3.80
   8   0   4   -1.80    3.00
  -9   0  -4    3.40    4.50
   9   0   4    4.30    3.80
  10   0   4    5.60    4.40
 -10   0  -4    8.60    5.20
  11   0   4   24.90    6.60
 -11   0  -4   18.90    5.60
  12   0   4   -1.50    5.40
 -12   0  -4    1.00    5.40
 -13   0  -4   -3.20    5.30
  13   0   4   -1.20    5.10
  15  -1  -4   32.30    8.00
  15   1  -4   32.70    7.30
  14  -1  -4   39.40    7.90
  14   1  -4   47.70    8.30
  13  -1  -4    5.40    5.10
  13   1  -4    2.20    5.30
  12  -1  -4    3.80    4.40
  12   1  -4    0.10    4.70
  11  -1  -4   46.80    7.00
 -11  -1   4   48.30    5.00
 -11   1   4   55.89    5.50
  11   1  -4   38.40    6.00
 -10  -1   4    9.80    2.90
  10  -1  -4    4.40    3.90
  10   1  -4    4.80    4.10
 -10   1   4    8.70    3.10
  -9  -1   4    0.90    2.10
   9  -1  -4    3.20    3.20
   9   1  -4    0.70    3.00
  -9   1   4    3.60    2.40
  -8  -1   4   71.39    4.30
   8  -1  -4   68.59    6.00
   8   1  -4   56.29    5.50
  -8   1   4   69.49    4.50
   7  -1  -4    6.90    3.00
  -7  -1   4    8.60    1.90
   7   1  -4    2.30    2.40
  -7   1   4   10.50    2.10
   6  -1  -4   29.50    3.80
  -6  -1   4   32.70    2.40
   6   1  -4   23.40    3.20
  -6   1   4   34.90    2.70
  -5  -1   4  425.06   13.00
   5  -1  -4  425.16   14.60
   5   1  -4  431.46   14.60
  -5   1   4  424.86   13.20
   4  -1  -4    2.60    1.50
   4   1  -4    4.00    0.70
   4   1  -4    1.90    1.40
  -4   1   4    6.10    1.00
   3  -1  -4    0.30    1.10
   3   1  -4    1.90    0.50
  -3   1   4    3.50    0.70
   3   1  -4    2.70    1.50
   3   1  -4    3.30    0.50
   2  -1  -4   14.60    1.90
   2  -1  -4   13.10    1.70
   2   1  -4   13.10    1.70
  -2   1   4   11.90    1.10
   2   1  -4   13.90    1.10
   1  -1  -4  204.38    7.10
   1  -1  -4  216.98    6.90
   1  -1  -4  205.08    7.40
   1   1  -4  209.38    7.30
   1   1  -4  206.98    7.00
   0  -1  -4  241.98    7.80
   0  -1  -4  221.78    7.70
   0  -1  -4  226.88    7.90
   0   1  -4  227.38    7.90
   0   1  -4  226.08    8.00
  -1  -1  -4   12.30    1.40
  -1  -1  -4   18.80    2.30
   1  -1   4   10.10    1.60
   1   1   4   11.30    1.60
  -1   1  -4   18.50    2.30
   2  -1   4   -1.80    1.10
  -2  -1  -4    1.80    0.90
  -2  -1  -4   -0.20    1.50
   2   1   4    1.70    1.40
  -2   1  -4   -1.90    1.50
   3  -1   4  203.68    8.40
  -3  -1  -4  211.78    8.70
  -3  -1  -4  219.28    7.10
   3   1   4  216.58    8.40
  -3   1  -4  205.88    8.90
  -4  -1  -4    0.40    1.10
   4  -1   4    0.40    1.80
  -4  -1  -4    0.90    2.30
   4   1   4    2.10    1.90
  -4   1  -4   -1.60    2.10
   5  -1   4    9.70    2.80
  -5  -1  -4   10.30    3.00
  -5  -1  -4   12.20    1.80
  -5   1  -4    6.20    2.90
   5   1   4    9.10    2.90
   6  -1   4  107.69    7.30
  -6  -1  -4   89.29    6.60
  -6   1  -4   91.39    7.10
   6   1   4  104.19    6.90
  -7  -1  -4   50.99    6.10
   7  -1   4   49.20    5.70
   7   1   4   56.79    6.20
  -7   1  -4   58.59    6.50
  -8  -1  -4    1.70    4.00
   8  -1   4    7.90    4.10
   8   1   4    3.10    3.50
  -8   1  -4    5.40    3.70
   9  -1   4    1.80    3.70
  -9  -1  -4    2.10    4.50
  -9   1  -4   -4.70    4.10
   9   1   4    1.70    3.70
  10  -1   4    4.80    5.00
 -10  -1  -4   -0.50    4.50
 -10   1  -4    3.10    4.70
  10   1   4    4.90    4.70
  11  -1   4   -3.60    4.90
 -11  -1  -4    3.50    4.70
 -11   1  -4    6.40    5.30
  11   1   4    4.20    5.10
 -12  -1  -4    0.00    5.30
  12  -1   4    2.00    5.70
 -12   1  -4    2.20    5.40
  12   1   4    0.00    5.30
 -13  -1  -4    2.40    5.80
  13  -1   4    6.70    6.30
 -13   1  -4   10.10    6.20
  13   1   4   -1.50    5.90
  15  -2  -4  -10.20    5.40
  15   2  -4   -0.20    5.50
  14  -2  -4    5.60    6.30
  14   2  -4    4.00    5.70
  13  -2  -4   25.40    6.40
  13   2  -4   25.30    6.50
  12  -2  -4    9.50    5.10
  12   2  -4    8.90    4.80
 -11  -2   4    3.40    2.90
  11  -2  -4    1.90    4.20
  11   2  -4   -0.40    4.00
 -11   2   4    6.10    3.40
 -10  -2   4    3.70    2.60
  10  -2  -4   -2.60    3.50
 -10   2   4   -0.60    2.70
  10   2  -4    1.40    3.30
   9  -2  -4   84.29    7.70
  -9  -2   4   84.19    5.30
  -9   2   4   85.49    5.70
   9   2  -4   95.99    7.40
   8  -2  -4   41.10    5.30
  -8  -2   4   31.10    3.20
   8   2  -4   31.70    4.60
  -8   2   4   34.90    3.60
  -7  -2   4   14.20    2.20
   7  -2  -4   20.00    3.80
   7   2  -4   10.70    2.80
  -7   2   4   17.40    2.60
   6  -2  -4   53.19    4.60
  -6  -2   4   41.90    2.90
   6   2  -4   49.40    4.30
  -6   2   4   47.90    3.30
   5  -2  -4  143.09    6.60
  -5   2   4  140.39    5.50
   5   2  -4  140.29    6.50
   4  -2  -4   44.60    3.60
   4  -2  -4   43.80    3.20
   4   2  -4   49.60    3.30
  -4   2   4   46.50    2.50
   4   2  -4   47.40    2.30
   3  -2  -4   58.89    3.80
   3  -2  -4   66.59    3.50
  -3   2   4   63.79    2.80
   3   2  -4   69.09    3.70
   3   2  -4   63.59    2.60
   2  -2  -4    2.80    1.10
   2  -2  -4    3.00    1.40
  -2   2   4    2.50    1.00
   2   2  -4    3.10    0.90
   2   2  -4    1.80    1.30
   1  -2  -4    7.10    1.30
   1  -2  -4    4.40    1.10
   1  -2  -4    5.60    1.40
   1   2  -4    5.30    1.20
   1   2  -4    4.40    1.20
   0  -2  -4  538.95   16.60
   0  -2  -4  566.54   17.10
   0  -2  -4  529.75   17.00
   0   2  -4  543.85   17.20
   0   2  -4  554.44   17.00
   1  -2   4   58.99    3.50
  -1  -2  -4   63.29    3.70
  -1  -2  -4   58.29    3.10
   1   2   4   56.09    3.10
  -1   2  -4   59.39    3.60
   2  -2   4  129.59    5.70
  -2  -2  -4  126.69    6.00
  -2  -2  -4  127.49    5.00
  -2   2  -4  120.69    5.90
   2   2   4  122.69    5.30
  -3  -2  -4    1.30    1.20
  -3  -2  -4    1.00    2.10
   3  -2   4    1.50    1.50
  -3   2  -4    0.40    1.90
   3   2   4   -0.50    1.50
  -4  -2  -4  177.38    8.50
   4  -2   4  186.28    8.30
  -4  -2  -4  190.28    7.10
   4   2   4  184.88    8.10
  -4   2  -4  183.58    8.80
  -5  -2  -4    2.40    2.50
  -5  -2  -4    3.30    1.70
   5  -2   4   -0.10    2.00
  -5   2  -4   -1.70    2.40
   5   2   4    4.60    2.40
   6  -2   4   16.70    3.90
  -6  -2  -4   20.30    4.40
   6   2   4   13.20    3.40
  -6   2  -4   11.80    3.90
   7  -2   4    2.70    3.00
  -7  -2  -4   12.30    4.10
   7   2   4    4.20    3.00
  -7   2  -4    4.20    3.80
   8  -2   4   15.80    4.40
  -8  -2  -4   14.00    4.60
  -8   2  -4   20.20    5.00
   8   2   4   19.00    4.80
   9  -2   4    3.30    3.90
  -9  -2  -4    0.10    4.10
   9   2   4    0.60    4.30
  -9   2  -4    0.20    3.90
 -10  -2  -4   11.00    5.10
  10  -2   4    4.30    5.10
  10   2   4   13.70    4.90
 -10   2  -4    9.90    5.20
 -11  -2  -4    3.70    5.10
  11  -2   4    8.30    5.70
 -11   2  -4   -2.50    4.90
  11   2   4   -4.90    4.50
 -12  -2  -4    7.50    5.80
  12  -2   4   -3.70    5.50
 -12   2  -4    8.70    5.40
  12   2   4   -0.30    5.10
  13  -2   4    5.20    5.70
 -13  -2  -4   -0.30    6.00
  13   2   4   -2.20    5.70
 -13   2  -4   -0.70    5.80
  14  -3  -4   24.20    7.80
  14   3  -4   20.20    6.30
  13  -3  -4    4.10    5.80
  13   3  -4    6.80    5.40
  12  -3  -4   11.80    5.40
  12   3  -4    2.30    4.80
 -11  -3   4   14.70    3.80
  11  -3  -4   10.70    5.30
  11   3  -4   28.10    5.70
 -11   3   4   16.70    4.20
 -10  -3   4   27.90    3.90
  10  -3  -4   21.90    5.10
 -10   3   4   33.80    4.60
  10   3  -4   34.90    5.70
   9  -3  -4   -1.50    3.70
  -9  -3   4    2.20    2.40
  -9   3   4    4.30    2.70
   9   3  -4    3.00    3.10
   8  -3  -4  193.08   10.20
  -8  -3   4  193.38    8.10
   8   3  -4  206.68    9.70
  -8   3   4  189.88    8.50
  -7  -3   4   26.10    2.90
   7  -3  -4   15.70    3.60
  -7   3   4   20.80    2.90
   7   3  -4   16.60    3.30
   6  -3  -4   70.59    5.00
   6   3  -4   69.89    3.80
  -6   3   4   72.99    4.20
   6   3  -4   69.99    5.00
   5  -3  -4  497.45   17.00
   5  -3  -4  517.05   16.70
   5   3  -4  465.85   15.30
  -5   3   4  487.75   15.60
   5   3  -4  498.05   16.40
   4  -3  -4  232.88    8.60
   4  -3  -4  235.78    9.30
   4   3  -4  236.48    7.90
  -4   3   4  233.68    8.10
   4   3  -4  227.88    8.60
   3  -3  -4  104.79    5.30
   3  -3  -4   95.69    4.50
   3   3  -4  108.49    4.20
   3   3  -4   97.29    4.70
  -3   3   4  108.39    4.40
   2  -3  -4   78.39    3.60
   2  -3  -4   81.89    4.50
  -2   3   4   79.79    3.70
   2   3  -4   83.29    3.90
   2   3  -4   79.99    3.60
   1  -3  -4  354.46   11.50
   1  -3  -4  371.86   12.40
   1   3  -4  371.46   12.00
   1   3  -4  368.56   11.90
  -1   3   4  370.66   11.90
   0  -3  -4  786.22   24.40
   0  -3  -4  792.82   23.60
   0  -3  -4  807.92   24.30
   0   3  -4  779.52   24.10
   0   3  -4  805.82   24.40
  -1  -3  -4    6.90    1.60
   1  -3   4    1.10    1.40
  -1  -3  -4    8.00    1.90
  -1   3  -4   10.10    2.10
   1   3   4    6.40    1.30
  -2  -3  -4    3.50    1.90
  -2  -3  -4    5.10    1.60
   2  -3   4    3.70    0.80
   2  -3   4    1.30    1.50
  -2   3  -4    5.80    2.00
   2   3   4    1.60    1.30
   3  -3   4   86.49    5.00
  -3  -3  -4   88.89    4.60
   3  -3   4   88.59    3.10
  -3  -3  -4   91.89    5.60
   3   3   4   93.49    4.80
  -3   3  -4   87.79    5.50
  -4  -3  -4    1.10    1.60
  -4  -3  -4    2.90    2.40
   4  -3   4    1.20    2.10
  -4   3  -4    2.30    2.80
   4   3   4   -0.20    1.60
  -5  -3  -4   27.60    4.30
  -5  -3  -4   29.90    3.20
   5  -3   4   23.40    3.70
  -5   3  -4   30.10    4.40
   5   3   4   34.10    4.10
   6  -3   4   -0.70    2.90
  -6  -3  -4    3.30    3.20
  -6  -3  -4   -0.20    2.00
   6   3   4    0.20    2.70
  -6   3  -4    3.00    3.40
  -7  -3  -4   74.59    6.80
   7  -3   4   78.49    7.30
  -7   3  -4   60.29    6.60
   7   3   4   81.29    7.40
  -8  -3  -4   12.10    4.60
   8  -3   4   16.20    4.80
  -8   3  -4   13.20    4.60
   8   3   4    8.80    4.10
   9  -3   4   11.90    5.00
  -9  -3  -4    3.10    4.30
  -9   3  -4   13.10    4.70
   9   3   4    6.00    4.30
  10  -3   4    4.40    5.00
 -10  -3  -4    8.40    5.10
  10   3   4    1.30    4.50
 -10   3  -4    3.80    5.10
  11  -3   4    1.50    4.80
 -11  -3  -4   -2.80    4.90
 -11   3  -4   -0.90    5.10
  11   3   4    3.30    4.80
  12  -3   4   -1.00    5.70
 -12  -3  -4    9.70    6.10
  12   3   4    1.00    4.70
 -12   3  -4    2.00    5.40
  13  -3   4    7.20    7.00
 -13  -3  -4    2.60    5.80
  13   3   4   -0.80    5.40
 -13   3  -4   12.30    6.60
  14  -4  -4   -0.60    6.60
  14   4  -4    3.50    5.30
  13  -4  -4    5.40    5.50
  13   4  -4    3.60    5.30
  12  -4  -4    1.30    4.80
  12   4  -4    7.30    4.40
 -11  -4   4    2.50    3.30
  11  -4  -4    7.50    4.70
 -11   4   4    2.20    3.80
  11   4  -4    9.00    4.60
 -10  -4   4   -0.30    2.80
  10  -4  -4    1.80    3.90
  10   4  -4   -2.80    3.40
 -10   4   4   -0.20    3.00
  -9  -4   4   24.30    3.60
   9  -4  -4   31.90    5.10
  -9   4   4   28.90    4.10
   9   4  -4   26.20    4.60
   8  -4  -4   -2.40    2.70
  -8  -4   4   -0.40    2.10
  -8   4   4    1.30    2.50
   8   4  -4   -2.90    2.70
   7  -4  -4   91.29    6.30
   7   4  -4   91.29    6.10
   7   4  -4   97.49    5.20
  -7   4   4   99.39    5.60
   6  -4  -4   13.00    3.20
   6  -4  -4   18.00    3.30
   6   4  -4   15.00    2.80
   6   4  -4   14.20    2.20
  -6   4   4   13.00    2.60
   5  -4  -4   -1.40    2.10
   5  -4  -4    0.90    1.70
  -5   4   4    4.80    2.00
   5   4  -4    0.30    1.80
   5   4  -4    1.30    1.50
   4  -4  -4   26.70    3.30
   4  -4  -4   33.30    3.00
   4   4  -4   35.00    2.80
  -4   4   4   33.60    3.00
   4   4  -4   25.20    2.70
   3  -4  -4   10.50    2.20
   3  -4  -4   11.60    1.80
  -3   4   4   10.30    2.00
   3   4  -4    8.00    1.80
   3   4  -4    7.90    1.70
   2  -4  -4  185.38    7.70
   2  -4  -4  183.18    6.50
  -2   4   4  187.78    7.00
   2   4  -4  178.58    6.80
   2   4  -4  183.48    7.00
   1  -4  -4  236.88    8.90
   1  -4  -4  231.98    7.70
  -1   4   4  231.48    8.50
   1   4  -4  228.58    8.50
   1   4  -4  233.98    8.20
   0  -4  -4    8.80    1.90
   0  -4  -4   10.00    1.30
   0  -4  -4   11.40    2.20
   0   4  -4    9.40    1.70
   0   4  -4    6.50    1.80
   1  -4   4   25.60    2.50
  -1  -4  -4   27.10    3.00
  -1  -4  -4   30.50    3.10
   1   4   4   38.00    2.30
  -1   4  -4   32.90    3.30
  -2  -4  -4   57.59    4.20
  -2  -4  -4   55.79    3.80
   2  -4   4   59.99    2.90
   2  -4   4   60.49    4.00
  -2   4  -4   58.79    4.60
   2   4   4   52.59    3.20
   3  -4   4  105.09    4.10
   3  -4   4  112.09    5.90
  -3  -4  -4  108.99    5.50
  -3  -4  -4  106.69    6.20
   3   4   4   98.79    5.10
  -3   4  -4  104.29    6.30
   4  -4   4   18.50    3.20
  -4  -4  -4   28.70    3.30
  -4  -4  -4   23.10    3.80
   4  -4   4   22.30    1.70
  -4   4  -4   23.20    4.10
   4   4   4   25.50    3.30
   5  -4   4    9.90    2.90
  -5  -4  -4    7.70    2.40
  -5  -4  -4    7.40    3.10
  -5   4  -4    5.10    3.10
   5   4   4    8.30    2.80
   6  -4   4  109.59    7.50
  -6  -4  -4   99.39    7.50
  -6  -4  -4   95.09    6.10
  -6   4  -4  103.29    7.80
   6   4   4  111.19    7.40
   7  -4   4   65.49    6.90
  -7  -4  -4   84.79    7.80
  -7  -4  -4   73.89    6.00
   7   4   4   99.49    7.80
  -7   4  -4   77.69    7.70
  -8  -4  -4    4.20    3.80
   8  -4   4   -2.20    3.70
  -8  -4  -4    5.00    3.30
   8   4   4    1.20    3.70
  -8   4  -4    2.70    3.80
   9  -4   4    5.90    4.90
  -9  -4  -4   11.40    5.00
  -9   4  -4    4.10    4.80
   9   4   4   -3.90    3.70
 -10  -4  -4    1.10    4.50
  10  -4   4    5.10    5.40
  10   4   4    4.10    4.20
 -10   4  -4   -4.30    4.70
 -11  -4  -4    2.30    5.30
  11  -4   4   -1.10    5.40
 -11   4  -4    4.70    5.70
  11   4   4   -5.10    4.10
  12  -4   4   -6.00    5.30
 -12  -4  -4   11.00    5.90
  12   4   4    6.50    5.50
 -12   4  -4   -1.40    5.60
  14  -5  -4   35.10    8.60
  14   5  -4   14.10    6.90
  13  -5  -4    8.30    6.00
  13   5  -4    3.60    5.00
  12  -5  -4   -4.80    4.50
  12   5  -4    5.90    4.70
  11  -5  -4   11.30    5.40
  11   5  -4   19.60    4.00
  11   5  -4   19.70    5.30
 -11   5   4   10.40    4.30
  10  -5  -4   -0.40    4.00
 -10   5   4    5.40    3.70
  10   5  -4    6.10    3.90
  10   5  -4    5.50    2.90
   9  -5  -4    1.90    3.70
   9   5  -4    2.90    2.60
   9   5  -4   -0.10    3.20
  -9   5   4   -3.40    2.70
   8  -5  -4    4.80    3.30
   8   5  -4    2.00    2.30
  -8   5   4   -0.40    2.60
   8   5  -4    5.00    3.10
   7  -5  -4    8.80    3.30
  -7   5   4   11.20    2.90
   7   5  -4   11.80    2.90
   7   5  -4   12.50    2.60
   6  -5  -4   -2.50    2.00
   6  -5  -4    0.10    2.30
  -6   5   4    1.40    2.20
   6   5  -4   -1.90    1.70
   6   5  -4   -1.80    2.00
   5  -5  -4    4.00    2.40
   5  -5  -4    7.60    2.30
   5   5  -4    3.90    2.00
   5   5  -4    5.50    2.10
  -5   5   4   10.70    2.60
   4  -5  -4  219.98    8.40
   4  -5  -4  226.98    9.50
  -4   5   4  234.38    8.80
   4   5  -4  221.28    8.40
   4   5  -4  217.58    8.50
   3  -5  -4    5.90    2.40
   3  -5  -4    3.30    1.40
   3   5  -4    5.80    1.90
  -3   5   4    6.10    2.00
   3   5  -4    6.10    1.70
   2  -5  -4    1.70    1.10
   2  -5  -4    2.20    1.90
   2   5  -4    1.40    1.70
  -2   5   4   -1.70    1.80
   2   5  -4    2.50    1.40
   1  -5  -4   56.89    2.80
   1  -5  -4   63.69    4.50
   1   5  -4   56.39    3.30
  -1   5   4   53.99    4.00
   1   5  -4   62.29    4.10
   0  -5  -4  164.58    7.00
   0  -5  -4  160.48    5.30
   0   5   4  154.58    6.80
   0   5  -4  145.19    6.70
   0   5  -4  149.88    6.10
   1  -5   4   17.20    2.30
  -1  -5  -4   17.60    2.60
  -1  -5  -4   15.60    2.80
   1   5   4   15.30    1.60
  -1   5  -4   13.20    2.60
  -2  -5  -4    7.10    2.50
   2  -5   4   14.40    1.80
   2  -5   4   10.60    2.20
  -2  -5  -4   10.10    2.50
  -2   5  -4   10.30    2.90
   2   5   4    9.20    1.60
   3  -5   4    1.70    1.90
  -3  -5  -4    0.50    2.40
  -3  -5  -4    1.00    1.90
   3  -5   4    2.00    1.20
  -3   5  -4   -0.30    2.30
   3   5   4    1.60    1.50
   4  -5   4   16.40    1.90
   4  -5   4   12.90    2.80
  -4  -5  -4   17.00    3.00
  -4  -5  -4   11.10    3.50
  -4   5  -4   19.40    3.90
   4   5   4   14.40    2.70
  -5  -5  -4    6.20    2.60
   5  -5   4    2.10    2.50
  -5  -5  -4    3.50    3.20
   5  -5   4    4.60    1.40
  -5   5  -4    1.40    2.90
   5   5   4    5.90    2.50
   6  -5   4  157.28    9.60
  -6  -5  -4  166.48    8.70
  -6  -5  -4  186.08   10.00
  -6   5  -4  177.78    9.70
   6   5   4  165.78    8.80
   7  -5   4    3.50    3.80
  -7  -5  -4    4.30    3.00
  -7  -5  -4    7.60    4.40
  -7   5  -4    6.40    4.50
   7   5   4   12.20    3.80
  -8  -5  -4   24.50    5.70
   8  -5   4   11.60    4.40
  -8  -5  -4   21.70    4.40
   8   5   4   35.80    5.20
  -8   5  -4   18.20    5.50
   9  -5   4   -0.40    4.00
  -9  -5  -4    4.30    4.70
  -9  -5  -4    4.10    3.60
   9   5   4    5.50    4.20
  -9   5  -4   -3.00    4.80
 -10  -5  -4    2.10    5.10
  10  -5   4    6.80    5.70
  10   5   4    2.80    4.30
 -10   5  -4    4.40    5.30
 -11  -5  -4    1.70    5.50
  11  -5   4    1.00    5.30
  11   5   4    8.20    5.30
 -11   5  -4    3.40    5.80
 -12  -5  -4   -2.20    5.60
  12  -5   4   -1.40    6.40
  12   5   4    1.10    5.60
 -12   5  -4   -4.60    5.80
  14  -6  -4    1.00    7.20
  14   6  -4   -5.40    5.50
  13  -6  -4   43.90    8.60
  13   6  -4   32.50    7.00
  12  -6  -4   27.00    7.10
  12   6  -4   14.50    5.50
  11  -6  -4   13.40    6.00
  11   6  -4   11.60    4.70
 -11   6   4   15.70    4.70
  11   6  -4   12.30    3.70
  10  -6  -4   14.60    5.60
  10   6  -4   11.40    4.20
  10   6  -4   17.10    3.70
 -10   6   4   13.70    4.50
   9  -6  -4   49.30    6.60
   9   6  -4   60.59    5.40
   9   6  -4   59.99    6.10
  -9   6   4   52.79    5.80
   8  -6  -4    3.40    3.30
   8   6  -4    1.90    2.90
   8   6  -4    1.30    2.40
  -8   6   4    4.70    3.20
   7  -6  -4   84.69    6.70
   7  -6  -4   93.29    6.40
  -7   6   4   86.79    6.00
   7   6  -4   96.09    6.30
   7   6  -4   82.29    5.40
   6  -6  -4   30.20    4.20
   6  -6  -4   23.10    3.60
   6   6  -4   20.30    3.20
   6   6  -4   26.70    3.30
  -6   6   4   20.80    3.60
   5  -6  -4  124.09    7.30
   5  -6  -4  133.29    6.40
  -5   6   4  117.09    6.70
   5   6  -4  123.79    6.00
   5   6  -4  143.09    6.60
   4  -6  -4   75.59    4.30
   4  -6  -4   78.69    5.40
  -4   6   4   70.79    5.00
   4   6  -4   70.89    4.60
   4   6  -4   78.69    4.50
   3  -6  -4   57.49    4.60
   3  -6  -4   62.29    3.50
  -3   6   4   73.69    4.70
   3   6  -4   55.29    3.50
   3   6  -4   53.29    4.10
   2  -6  -4    1.60    2.30
   2  -6  -4    5.00    1.30
   2   6  -4    2.50    1.50
  -2   6   4    7.20    2.30
   2   6  -4    5.80    2.20
   1  -6  -4  131.69    4.90
   1  -6  -4  139.29    7.00
   1   6  -4  142.99    6.80
  -1   6   4  141.99    6.80
   1   6  -4  143.79    5.80
   0  -6   4  236.58    8.60
   0  -6  -4  234.08    9.60
   0   6   4  242.08    9.60
   0   6  -4  221.88    9.50
   1  -6   4   54.99    3.60
  -1  -6  -4   49.50    4.40
   1  -6   4   49.00    3.60
  -1   6  -4   46.20    4.40
   1   6   4   56.19    4.40
   1   6   4   51.79    2.60
   2  -6   4   72.19    4.50
   2  -6   4   67.59    3.80
  -2  -6  -4   73.59    5.10
  -2  -6  -4   65.79    4.80
  -2   6  -4   72.69    5.30
   2   6   4   64.29    3.50
  -3  -6  -4    1.60    2.30
   3  -6   4    1.70    1.50
  -3  -6  -4   -2.80    2.10
   3  -6   4   -1.00    1.70
   3   6   4   -0.40    1.50
  -3   6  -4   -1.50    2.70
   4  -6   4  351.96   11.70
  -4  -6  -4  323.97   13.80
  -4  -6  -4  364.06   13.60
   4  -6   4  349.77   13.60
  -4   6  -4  340.07   14.20
   4   6   4  354.46   12.70
   5  -6   4   13.60    3.60
  -5  -6  -4   21.50    3.80
  -5  -6  -4   12.30    3.70
   5  -6   4   15.10    2.20
  -5   6  -4   21.20    4.80
   5   6   4   17.90    3.30
   6  -6   4    1.00    2.90
  -6  -6  -4    2.90    3.20
  -6  -6  -4    4.00    3.80
   6   6   4    5.60    2.90
  -6   6  -4    6.30    4.20
   7  -6   4   15.80    4.50
  -7  -6  -4   17.30    4.90
  -7  -6  -4   17.30    4.30
   7   6   4   21.50    4.00
  -7   6  -4   20.60    5.60
   8  -6   4   35.80    6.00
  -8  -6  -4   40.70    6.60
  -8  -6  -4   42.00    5.60
   8   6   4   42.10    5.40
  -8   6  -4   41.00    6.80
  -9  -6  -4   -2.50    4.10
  -9  -6  -4   -4.10    3.50
   9  -6   4   -2.90    4.00
   9   6   4   -4.00    3.60
  -9   6  -4   13.10    5.60
 -10  -6  -4   10.30    5.70
  10  -6   4   19.90    6.60
 -10   6  -4   19.30    6.90
  10   6   4   15.90    5.20
 -11  -6  -4   -0.70    5.50
  11  -6   4   -4.00    5.90
 -11   6  -4    3.40    5.70
  11   6   4  -14.70    4.30
  12  -6   4   -4.00    5.90
 -12  -6  -4    1.60    6.20
  12   6   4    6.80    5.60
 -12   6  -4   -1.10    5.70
  13  -7  -4   27.50    7.90
  13   7  -4   11.70    5.90
  12  -7  -4    2.30    6.10
  12   7  -4   13.00    5.20
  11  -7  -4    5.40    5.40
  11   7  -4    4.00    3.50
  11   7  -4    8.30    4.60
 -11   7   4   -0.80    4.20
  10  -7  -4   64.29    7.90
 -10   7   4   49.60    6.30
  10   7  -4   47.50    6.00
  10   7  -4   48.70    5.50
   9  -7  -4    2.80    3.80
   9   7  -4   -0.30    3.40
   9   7  -4   -1.60    2.80
  -9   7   4   -3.40    3.30
   8  -7  -4   59.09    6.40
   8  -7  -4   56.59    6.30
   8   7  -4   74.79    6.10
  -8   7   4   61.49    6.20
   8   7  -4   74.09    6.00
   7  -7  -4   50.29    5.40
   7  -7  -4   36.00    4.90
   7   7  -4   39.80    4.50
  -7   7   4   45.60    5.10
   7   7  -4   47.60    4.60
   6  -7  -4   12.10    3.30
   6  -7  -4    8.70    2.90
  -6   7   4   19.40    3.80
   6   7  -4   19.10    3.10
   6   7  -4   19.50    3.40
   5  -7  -4   45.60    4.10
   5  -7  -4   43.30    4.90
  -5   7   4   41.30    4.50
   5   7  -4   49.90    4.60
   5   7  -4   42.60    3.80
   4  -7  -4    4.40    2.80
   4  -7  -4    0.90    1.70
   4   7  -4    7.20    2.00
   4   7  -4    0.30    2.10
  -4   7   4    4.10    2.70
   3  -7  -4  243.98   10.70
   3  -7  -4  252.47    8.80
   3   7  -4  250.37   10.20
   3   7  -4  251.27    9.10
  -3   7   4  256.67   10.40
   2  -7  -4    7.70    2.60
   2  -7  -4    7.50    1.40
   2   7  -4    6.10    2.30
   2   7  -4   11.00    1.90
  -2   7   4    8.00    2.60
   1  -7  -4   55.99    5.10
   1  -7  -4   58.49    2.50
   1   7  -4   48.50    4.80
   1   7  -4   57.39    3.60
  -1   7   4   69.49    5.10
   0  -7   4   19.90    2.40
   0  -7  -4   33.70    3.90
   0   7   4   22.60    1.40
   0   7  -4   35.00    4.20
   0   7   4   24.50    3.40
  -1  -7  -4  144.99    7.50
   1  -7   4  145.89    6.50
   1  -7   4  146.39    6.70
  -1   7  -4  150.38    7.90
   1   7   4  146.29    7.70
   1   7   4  147.09    5.00
   2  -7   4   11.80    2.30
   2  -7   4   13.90    2.50
  -2  -7  -4   17.70    3.40
   2   7   4   15.90    3.60
  -2   7  -4   20.10    3.70
   2   7   4   14.70    1.80
  -3  -7  -4   12.20    3.10
   3  -7   4    4.40    2.40
   3  -7   4    7.60    2.10
  -3   7  -4    5.20    3.00
   3   7   4    6.70    1.80
   4  -7   4    9.60    2.80
  -4  -7  -4    9.90    3.50
   4  -7   4    6.10    2.10
  -4  -7  -4    6.20    3.10
  -4   7  -4    8.80    4.00
   4   7   4   11.90    2.50
   5  -7   4   51.69    3.70
  -5  -7  -4   57.79    6.00
  -5  -7  -4   37.70    5.30
   5  -7   4   38.90    4.90
  -5   7  -4   34.80    5.40
   5   7   4   50.29    4.50
  -6  -7  -4    8.20    4.20
  -6  -7  -4    0.40    3.30
   6  -7   4    4.90    3.40
  -6   7  -4    4.30    4.50
   6   7   4    9.40    3.00
   7  -7   4   36.50    6.20
  -7  -7  -4   26.80    5.10
  -7  -7  -4   18.60    5.30
   7   7   4   27.90    4.40
  -7   7  -4   16.60    5.10
   8  -7   4   21.10    6.00
  -8  -7  -4   22.90    5.80
  -8  -7  -4   22.50    5.00
   8   7   4   16.90    4.20
  -8   7  -4   19.60    6.20
  -9  -7  -4    0.20    3.90
   9  -7   4    6.40    5.00
  -9  -7  -4   -9.40    4.10
  -9   7  -4    5.40    5.10
   9   7   4   -1.00    3.60
  10  -7   4    1.60    6.00
 -10  -7  -4    0.60    5.10
  10   7   4    0.20    4.10
 -10   7  -4   11.00    5.70
  11  -7   4   -0.10    6.30
 -11  -7  -4   -3.20    5.40
 -11   7  -4    6.50    6.40
  11   7   4    2.50    5.00
  12  -7   4   13.10    7.60
 -12  -7  -4    3.10    5.80
  12   7   4   -6.20    5.20
 -12   7  -4    0.60    6.40
  13  -8  -4   -5.30    6.50
  13   8  -4    2.00    5.40
  12  -8  -4   16.00    7.20
  12   8  -4    7.90    5.00
  11  -8  -4   -2.60    5.00
  11   8  -4   -2.30    4.00
 -11   8   4   -1.80    4.50
  11   8  -4    3.00    3.70
  10  -8  -4    3.40    4.60
 -10   8   4    3.10    4.50
  10   8  -4   -2.20    3.80
  10   8  -4    0.20    3.30
   9  -8  -4    3.40    4.40
   9   8  -4   -1.10    3.40
   9   8  -4    0.00    3.30
  -9   8   4   -4.20    3.70
   8  -8  -4    4.40    3.70
   8  -8  -4   -3.50    3.60
  -8   8   4    2.10    3.70
   8   8  -4    0.00    2.80
   8   8  -4    3.90    3.00
   7  -8  -4    5.90    3.40
   7  -8  -4    3.40    3.50
   7   8  -4    6.80    3.10
   7   8  -4    6.90    3.20
  -7   8   4   11.40    3.80
   6  -8  -4   12.10    3.20
   6  -8  -4    4.30    3.10
   6   8  -4    7.50    2.60
   6   8  -4   11.40    3.40
  -6   8   4    8.00    3.80
   5  -8  -4   17.90    4.00
   5  -8  -4   20.10    3.10
   5   8  -4   21.80    3.00
   5   8  -4   19.10    3.50
  -5   8   4   20.50    4.10
   4  -8  -4   14.00    2.40
   4  -8  -4   10.10    3.20
  -4   8   4   10.40    3.10
   4   8  -4   13.00    3.30
   4   8  -4   15.40    2.50
   3  -8  -4   15.70    3.80
   3  -8  -4   19.00    2.20
   3   8  -4   19.30    2.40
   3   8  -4   14.60    3.30
  -3   8   4   11.10    3.20
   2  -8  -4   23.60    3.90
   2  -8  -4   24.90    2.00
   2   8  -4   25.20    4.00
   2   8  -4   23.10    2.50
  -2   8   4   33.40    4.40
   1  -8  -4    6.30    2.70
  -1   8   4   10.40    3.00
   1   8  -4    8.50    1.90
   1   8  -4    7.90    2.80
   0  -8   4    2.70    2.30
   0  -8  -4    7.00    3.10
   0  -8   4    9.70    1.90
   0   8  -4    9.70    3.30
   0   8   4    6.90    2.90
  -1  -8  -4    0.70    2.40
   1  -8   4    4.40    1.80
   1  -8   4    4.30    2.30
   1   8   4    6.90    3.00
  -1   8  -4    1.40    3.10
   2  -8   4    0.10    1.80
  -2  -8  -4    2.60    2.70
   2  -8   4    4.40    2.20
  -2   8  -4    1.70    3.40
   2   8   4   -1.20    2.60
   2   8   4    1.60    0.90
   3  -8   4   33.20    3.70
  -3  -8  -4   36.80    5.00
   3  -8   4   28.90    3.80
   3   8   4   33.40    2.60
  -3   8  -4   28.50    4.70
   3   8   4   39.30    5.00
  -4  -8  -4   70.49    6.90
   4  -8   4   71.89    4.70
   4  -8   4   65.79    6.10
   4   8   4   70.29    4.30
   4   8   4   77.19    7.00
  -4   8  -4   64.59    6.70
  -5  -8  -4   -0.50    3.30
   5  -8   4   -0.30    2.00
  -5  -8  -4   -2.80    3.60
   5  -8   4    3.10    3.30
   5   8   4    1.80    2.20
  -5   8  -4    6.20    4.40
   6  -8   4   41.00    6.00
  -6  -8  -4   22.00    5.30
  -6  -8  -4   25.00    5.00
  -6   8  -4   19.40    5.00
   6   8   4   34.70    4.10
  -7  -8  -4    0.60    3.70
   7  -8   4   -7.80    3.90
  -7  -8  -4   -2.90    4.40
   7   8   4    0.50    3.00
  -7   8  -4    2.90    4.90
  -8  -8  -4   13.40    4.90
   8  -8   4   13.20    5.80
  -8  -8  -4   11.20    5.40
   8   8   4   10.90    4.10
  -8   8  -4    6.40    5.40
  -9  -8  -4   -5.20    5.00
  -9  -8  -4   -3.80    4.20
   9  -8   4   -2.30    5.30
  -9   8  -4    2.60    5.80
   9   8   4    2.30    3.90
  10  -8   4   -1.40    5.00
 -10  -8  -4   -6.90    4.60
 -10   8  -4   -1.70    5.80
 -11  -8  -4    0.90    5.70
  11  -8   4    7.60    6.50
 -11   8  -4    2.90    6.40
  13  -9  -4   11.00    7.00
  12  -9  -4   20.40    7.20
  12   9  -4    8.30    7.50
  11  -9  -4    8.50    5.90
  11   9  -4   -4.10    4.10
  11   9  -4    1.70    3.80
 -11   9   4    5.70    5.30
  10  -9  -4   10.40    5.50
  10   9  -4    9.60    4.50
 -10   9   4    3.30    4.70
  10   9  -4   16.90    4.50
   9  -9  -4    2.60    4.50
   9  -9  -4    4.90    4.20
   9   9  -4    8.30    3.80
   9   9  -4   14.60    4.30
  -9   9   4   22.10    5.20
   8  -9  -4   20.70    5.00
   8  -9  -4   18.20    4.90
  -8   9   4   21.30    5.00
   8   9  -4   23.50    4.50
   7  -9  -4   -1.10    3.10
   7  -9  -4    2.40    3.70
  -7   9   4    4.30    3.90
   7   9  -4    8.00    3.60
   7   9  -4    4.40    2.90
   6  -9  -4   47.50    5.80
   6  -9  -4   57.69    5.30
  -6   9   4   57.89    6.10
   6   9  -4   62.59    6.00
   6   9  -4   51.79    4.60
   5  -9  -4   23.50    3.20
   5  -9  -4   21.10    4.20
   5   9  -4   22.40    4.20
  -5   9   4   17.20    4.50
   5   9  -4   17.40    2.80
   4  -9  -4  157.68    8.70
   4  -9  -4  139.79    6.30
   4   9  -4  148.29    6.40
  -4   9   4  149.09    8.70
   4   9  -4  132.09    8.00
   3  -9  -4   26.80    4.70
   3  -9  -4   27.80    2.50
   3   9  -4   27.60    2.70
  -3   9   4   23.90    4.10
   3   9  -4   23.50    4.20
   2  -9  -4   61.09    2.90
   2  -9  -4   56.29    5.80
  -2   9   4   60.29    5.80
   2   9  -4   73.09    6.40
   2   9  -4   63.69    3.70
   1  -9  -4   61.99    6.20
  -1  -9   4   64.09    3.80
   1   9  -4   62.59    5.80
  -1   9   4   58.29    5.60
   0  -9  -4   42.90    5.00
   0  -9   4   35.90    4.30
   0  -9   4   44.00    3.40
   0   9  -4   42.20    5.30
   0   9   4   55.99    5.60
   1  -9   4  109.79    6.40
  -1  -9  -4  112.69    7.30
   1  -9   4   98.09    5.50
   1   9   4  117.59    7.60
  -1   9  -4   98.69    7.60
   2  -9   4    5.70    2.50
  -2  -9  -4    2.50    3.40
   2  -9   4    1.50    2.20
  -2   9  -4   -1.60    3.10
   2   9   4    4.30    3.40
   3  -9   4   36.30    4.50
  -3  -9  -4   47.50    5.90
   3  -9   4   44.40    4.40
  -3   9  -4   42.10    5.60
   3   9   4   41.60    5.80
   4  -9   4    4.10    3.10
  -4  -9  -4    5.00    3.40
   4  -9   4    8.90    2.70
  -4   9  -4    1.00    4.00
   4   9   4   10.50    4.30
   5  -9   4   89.69    5.80
  -5  -9  -4   78.29    7.70
   5  -9   4   83.39    7.40
   5   9   4   72.59    7.40
  -5   9  -4   74.99    7.80
   6  -9   4   62.89    7.20
  -6  -9  -4   53.19    6.60
   6   9   4   53.09    6.80
  -6   9  -4   58.49    7.40
  -7  -9  -4   -0.50    4.00
   7  -9   4    1.40    4.30
  -7   9  -4    2.80    4.80
   7   9   4    3.90    4.60
  -8  -9  -4   25.90    6.00
   8  -9   4   17.20    6.20
  -8   9  -4    5.10    6.00
  -9  -9  -4    6.70    5.00
   9  -9   4   -1.50    5.70
  -9  -9  -4   -5.20    5.20
  -9   9  -4   -2.50    4.90
 -10  -9  -4    8.60    6.00
 -10  -9  -4    2.40    5.90
  10  -9   4   14.60    7.00
 -10   9  -4   13.00    6.70
  11  -9   4   -4.50    6.80
 -11   9  -4   -4.50    6.20
  12 -10  -4    9.20    6.90
  11 -10  -4    9.10    5.90
  11  10  -4   10.50    7.40
 -11  10   4    1.80    5.20
  10 -10  -4    8.20    5.40
 -10  10   4   12.50    5.60
  10  10  -4    6.40    4.30
   9 -10  -4   18.00    5.40
   9 -10  -4    9.00    4.90
  -9  10   4    9.10    5.20
   9  10  -4   17.50    4.60
   8 -10  -4   10.20    4.30
   8 -10  -4    4.00    4.00
  -8  10   4   16.10    5.20
   8  10  -4   13.80    4.30
   8  10  -4    7.20    3.90
   7 -10  -4   38.30    5.60
   7 -10  -4   39.50    5.20
   7  10  -4   36.70    4.30
   7  10  -4   28.60    4.90
  -7  10   4   45.10    6.40
   6 -10  -4   23.90    3.90
   6 -10  -4   21.40    4.70
   6  10  -4   23.90    3.40
   6  10  -4   20.20    4.50
  -6  10   4   11.30    4.90
   5 -10  -4   13.70    3.00
   5 -10  -4   17.70    4.70
  -5  10   4   18.40    4.80
   5  10  -4   15.80    4.20
   5  10  -4   21.90    3.00
   4 -10  -4   87.29    7.20
   4 -10  -4   95.59    5.10
  -4  10   4  103.69    8.50
   4  10  -4  114.89    7.70
   4  10  -4   91.29    5.00
   3 -10  -4   42.30    5.80
   3 -10  -4   39.10    2.90
   3  10  -4   44.20    3.30
  -3  10   4   36.30    5.50
   3  10  -4   43.80    5.40
   2 -10  -4    6.60    3.40
  -2  10   4    8.80    4.10
   2  10  -4   -6.30    2.60
   1 -10  -4   37.30    5.50
  -1 -10   4   33.00    4.40
  -1 -10   4   27.80    2.80
   1  10  -4   39.20    5.60
  -1  10   4   35.80    5.40
   0 -10  -4   35.90    5.20
   0 -10   4   36.10    4.70
   0 -10   4   40.40    3.40
   0  10  -4   24.00    4.70
   0  10   4   30.70    4.90
   1 -10   4   10.10    2.40
   1 -10   4   14.70    3.50
  -1 -10  -4   11.40    4.10
  -1  10  -4    8.00    4.10
   1  10   4    4.30    3.60
   2 -10   4    2.20    2.30
   2 -10   4    1.90    2.70
  -2 -10  -4    3.60    3.90
  -2  10  -4    4.10    4.20
   2  10   4   -5.20    3.60
   3 -10   4    1.90    2.70
   3 -10   4    1.00    2.50
  -3 -10  -4    9.50    3.90
   3  10   4   10.60    4.50
  -3  10  -4    3.60    3.80
   4 -10   4   47.90    5.80
  -4 -10  -4   56.79    7.00
   4 -10   4   59.49    5.30
  -4  10  -4   51.59    6.60
   4  10   4   63.69    7.30
  -5 -10  -4   16.50    5.20
   5 -10   4   14.50    3.50
   5 -10   4   17.10    4.40
   5  10   4   17.30    5.30
  -5  10  -4    7.20    5.10
   6 -10   4    6.70    4.60
  -6 -10  -4    8.40    4.90
  -6  10  -4    3.50    5.10
   6  10   4    2.50    4.30
   7 -10   4   16.20    5.50
  -7 -10  -4    9.60    5.10
   7  10   4    3.30    4.50
  -7  10  -4    5.90    5.10
  -8 -10  -4   13.50    5.70
   8 -10   4   22.60    6.70
   8  10   4   23.10    6.50
  -8  10  -4    9.70    6.40
  -9 -10  -4    8.80    5.60
   9 -10   4   -3.80    5.50
  -9  10  -4    7.70    6.60
   9  10   4    9.50    5.80
  10 -10   4   -2.30    6.10
 -10 -10  -4    2.30    5.60
 -10  10  -4    2.40    5.80
  10  10   4   -0.90    5.40
  12 -11  -4  -10.60    6.30
  11 -11  -4    4.50    6.30
 -11  11   4    0.30    5.80
  10 -11  -4   -1.60    4.80
 -10  11   4    8.10    5.90
  10  11  -4   -5.70    3.80
   9 -11  -4   -0.80    4.60
   9 -11  -4    0.40    4.30
  -9  11   4   -0.90    4.90
   9  11  -4   -0.30    3.90
   8 -11  -4    3.20    4.10
   8 -11  -4   -0.90    4.00
   8  11  -4   -1.80    3.70
  -8  11   4    1.80    5.00
   7 -11  -4   17.30    4.10
   7 -11  -4   16.10    5.10
   7  11  -4   20.30    5.00
  -7  11   4    9.30    5.00
   6 -11  -4   12.90    4.40
   6 -11  -4   16.40    3.70
  -6  11   4   17.90    5.50
   6  11  -4   10.30    4.20
   5 -11  -4   13.60    2.90
   5 -11  -4   12.90    4.30
  -5  11   4   13.90    5.10
   5  11  -4   23.80    5.00
   4 -11  -4  105.49    8.30
  -4  11   4  121.89    8.50
   4  11  -4  118.59    8.60
   3 -11  -4   63.69    7.00
   3  11  -4   54.69    6.50
  -3  11   4   73.79    7.50
  -2 -11   4   45.50    4.70
   2 -11  -4   40.30    5.60
  -2 -11   4   41.40    5.60
  -2  11   4   46.50    6.30
   2  11  -4   47.90    6.50
  -1 -11   4    1.70    3.30
   1 -11  -4    1.00    3.20
  -1 -11   4    2.20    1.70
   1  11  -4   15.70    4.80
  -1  11   4    2.60    4.30
   0 -11   4    1.80    1.90
   0 -11   4    8.60    3.50
   0 -11  -4    0.80    3.00
   0  11   4    4.50    3.80
   0  11  -4    4.20    3.80
   1 -11   4   -3.30    2.60
   1 -11   4    0.10    2.00
  -1 -11  -4    2.40    3.70
   1  11   4   -3.80    3.90
  -1  11  -4    1.10    4.20
   2 -11   4   10.20    3.50
   2 -11   4    7.60    2.80
  -2 -11  -4    6.20    4.50
  -2  11  -4    6.70    4.80
   2  11   4   12.50    4.80
   3 -11   4   30.00    4.50
  -3 -11  -4   25.80    5.40
   3 -11   4   31.20    4.50
   3  11   4   43.10    6.10
  -3  11  -4   22.60    5.80
  -4 -11  -4    6.30    4.20
   4 -11   4    5.30    3.50
   4 -11   4   10.30    3.20
   4  11   4    6.80    4.50
  -4  11  -4    8.40    5.20
   5 -11   4   -1.90    3.70
   5 -11   4   -3.50    2.80
  -5 -11  -4    3.30    4.60
   5  11   4   -4.70    3.90
  -5  11  -4   -3.70    4.50
  -6 -11  -4    2.60    5.00
   6 -11   4    0.20    4.20
   6  11   4   -3.80    4.00
  -6  11  -4    2.20    4.90
   7 -11   4    4.50    5.00
  -7 -11  -4   -1.30    4.80
  -7  11  -4    4.30    5.90
   7  11   4   10.70    5.60
  -8 -11  -4    4.20    5.50
   8 -11   4    6.10    5.80
   8  11   4    3.20    4.60
  -8  11  -4   -6.90    5.10
  -9 -11  -4    8.60    5.90
   9 -11   4    7.40    5.90
   9  11   4   10.40    5.40
  -9  11  -4    9.90    7.00
  10 -11   4   -2.70    6.60
 -10 -11  -4   -1.50    5.50
 -10  11  -4    2.70    7.10
  10  11   4   11.00    6.40
  11 -12  -4   -5.20    5.90
 -11  12   4    9.00    6.50
  10 -12  -4   -5.20    5.10
  10 -12  -4    5.10    5.00
 -10  12   4   -1.70    5.60
  10  12  -4   -0.10    4.60
   9 -12  -4    0.70    4.50
   9 -12  -4    0.40    4.60
   9  12  -4    7.60    4.90
  -9  12   4   -2.40    5.50
   8 -12  -4   -2.00    4.30
   8 -12  -4    8.00    6.70
  -8  12   4    1.20    5.30
   8  12  -4    3.30    4.40
   7 -12  -4    3.90    4.70
  -7  12   4   -4.40    4.80
   7  12  -4    2.60    4.20
   6 -12  -4    4.00    4.40
  -6  12   4    3.10    5.00
   6  12  -4   -6.90    3.50
   5 -12  -4    8.70    4.40
  -5  12   4   21.60    6.00
   5  12  -4   10.30    4.50
   4 -12  -4   -0.60    4.20
  -4  12   4    2.70    4.80
   4  12  -4    1.30    4.20
   3 -12  -4   30.00    5.70
  -3 -12   4   21.70    5.30
  -3  12   4   12.10    4.70
   3  12  -4   23.70    5.30
  -2 -12   4   30.90    5.10
   2 -12  -4   35.20    6.30
   2  12  -4   37.70    6.30
  -2  12   4   43.40    6.30
  -1 -12   4    2.90    3.30
   1 -12  -4    1.80    3.90
  -1  12   4    3.30    4.60
   1  12  -4    9.00    4.90
   0 -12  -4    9.40    4.20
   0 -12   4   18.80    4.70
   0  12  -4   18.20    5.10
   0  12   4   28.80    6.00
  -1 -12  -4   10.30    4.50
   1 -12   4    7.20    3.70
   1  12   4   10.20    5.10
  -1  12  -4   11.60    5.40
  -2 -12  -4   18.60    5.60
   2 -12   4   16.60    3.50
   2 -12   4   18.80    4.30
   2  12   4   11.10    4.60
  -2  12  -4   14.20    5.20
  -3 -12  -4   14.00    5.50
   3 -12   4   11.40    3.90
   3 -12   4   12.80    3.80
  -3  12  -4   17.00    5.80
   3  12   4   12.50    5.30
   4 -12   4   29.20    4.70
  -4 -12  -4   21.80    6.00
   4 -12   4   27.00    5.00
   4  12   4   17.80    5.30
  -4  12  -4   12.40    5.50
   5 -12   4    8.00    3.60
  -5 -12  -4    2.00    5.00
   5 -12   4    4.80    4.30
  -5  12  -4    1.90    5.50
   5  12   4    0.80    5.10
  -6 -12  -4    3.50    5.40
   6 -12   4   -0.70    4.60
   6  12   4    3.40    4.90
  -6  12  -4    3.50    5.40
   7 -12   4    1.00    4.90
  -7 -12  -4    0.30    5.50
  -7  12  -4    7.90    6.50
   7  12   4    4.90    5.50
   8 -12   4   10.60    5.90
  -8 -12  -4   -2.30    5.60
  -8  12  -4   -4.50    6.30
   8  12   4   -1.60    5.30
   9 -12   4    2.00    6.20
  -9 -12  -4   -0.20    6.00
   9  12   4    2.90    5.80
  -9  12  -4    3.00    6.30
  10 -13  -4  -10.50    4.40
 -10  13   4    4.70    6.40
  10  13  -4   -0.10    4.80
   9 -13  -4   12.40    5.90
   9  13  -4   -1.30    4.80
  -9  13   4    1.30    6.30
   8 -13  -4   -1.50    4.50
  -8  13   4   -5.00    5.50
   8  13  -4   -2.50    4.70
   7 -13  -4   -1.70    4.60
  -7  13   4    0.90    5.40
   7  13  -4    5.40    4.90
   6 -13  -4   36.90    7.00
   6  13  -4   24.00    5.70
  -6  13   4   35.60    7.20
   5 -13  -4    2.30    4.80
  -5  13   4   -8.90    5.00
   5  13  -4    3.60    4.60
   4 -13  -4    2.50    4.80
  -4 -13   4    4.20    4.70
   4  13  -4    7.80    4.90
  -4  13   4   -7.60    5.00
  -3 -13   4    6.20    4.10
   3 -13  -4    2.90    4.50
  -3  13   4    7.30    5.40
   3  13  -4    0.10    4.70
  -2 -13   4   21.90    5.40
   2 -13  -4   27.90    6.10
  -2  13   4   24.10    5.80
   2  13  -4   28.40    6.30
  -1 -13   4    6.30    4.20
   1 -13  -4   -2.10    4.30
   1  13  -4   -2.40    4.10
  -1  13   4    7.50    5.20
   0 -13  -4   -3.10    3.60
   0 -13   4   -0.40    3.50
   0  13   4    2.20    4.40
   0  13  -4    5.10    4.70
  -1 -13  -4   12.30    4.70
   1 -13   4   16.20    4.50
  -1  13  -4   13.60    5.30
   1  13   4   14.40    5.70
   2 -13   4   -1.20    3.50
  -2 -13  -4    2.50    4.40
   2  13   4   -2.40    4.90
  -2  13  -4    2.30    4.70
  -3 -13  -4   18.90    5.70
   3 -13   4   25.60    4.90
  -3  13  -4   14.50    5.80
   3  13   4   21.10    6.20
   4 -13   4   -2.00    3.30
  -4 -13  -4   -0.50    5.40
   4  13   4   -5.70    4.10
  -4  13  -4    3.60    6.00
  -5 -13  -4   17.60    6.10
   5  13   4   15.10    5.90
  -5  13  -4    7.90    6.20
  -6 -13  -4    1.50    5.90
   6 -13   4   11.50    5.10
  -6  13  -4    3.10    5.60
   6  13   4    4.70    5.60
   7 -13   4    1.20    5.20
  -7 -13  -4   -3.70    5.80
   7  13   4    4.10    5.80
  -7  13  -4    4.90    6.20
   8 -13   4    8.40    6.10
  -8 -13  -4    2.80    6.50
  -8  13  -4   -2.20    6.60
   8  13   4    4.40    6.00
   9 -14  -4    4.10    5.30
   9  14  -4    5.90    5.60
  -9  14   4    0.10    6.40
   8 -14  -4   24.00    6.50
   8  14  -4   12.90    5.80
  -8  14   4    4.80    6.50
   7 -14  -4    2.40    5.20
   7  14  -4    5.40    5.30
  -7  14   4   -3.50    6.00
  -6 -14   4    3.90    5.00
   6 -14  -4    0.00    5.00
  -6  14   4   -5.40    5.80
   6  14  -4    6.00    5.10
   5 -14  -4    1.70    5.20
  -5 -14   4   -4.60    4.50
  -5  14   4    9.80    6.10
   5  14  -4    4.50    4.80
   4 -14  -4   19.80    5.70
  -4 -14   4   10.80    5.00
   4  14  -4   20.00    6.00
  -4  14   4   17.10    6.70
   3 -14  -4   -3.60    4.10
  -3 -14   4   -3.10    4.30
  -3  14   4    6.10    5.10
   3  14  -4    2.50    4.80
   2 -14  -4    6.00    4.60
  -2 -14   4    8.70    5.00
  -2  14   4   10.10    6.00
   2  14  -4    3.60    5.40
  -1 -14   4    0.80    3.70
   1 -14  -4   -4.00    3.70
   1  14  -4   -7.00    4.90
  -1  14   4    8.60    5.30
   0 -14   4    2.40    4.20
   0 -14  -4    2.30    4.40
   0  14  -4    3.00    5.00
   0  14   4    1.90    5.60
  -1 -14  -4    3.50    4.60
   1 -14   4    0.50    3.80
   1  14   4   -5.00    4.50
  -1  14  -4   -7.00    5.10
   2 -14   4    3.20    4.00
   2  14   4    3.30    5.60
  -2  14  -4    8.30    6.20
  -3 -14  -4   -5.50    4.60
   3 -14   4    8.60    4.40
  -3  14  -4    4.30    6.00
   3  14   4   -1.20    5.50
   4 -14   4   -2.20    3.90
  -4 -14  -4    0.50    5.00
  -4  14  -4    3.60    5.70
   4  14   4   -2.00    5.30
  -5 -14  -4    1.30    5.50
  -5  14  -4    3.30    5.70
   5  14   4    1.20    5.60
  -6 -14  -4    3.00    6.30
   6  14   4   -3.90    5.00
  -6  14  -4   -1.00    5.70
  -7 -14  -4    3.80    6.70
   7  14   4    2.50    6.30
  -7  14  -4    4.30    6.40
  -8 -15   4   -3.10    6.40
   8 -15  -4    3.30    5.60
  -8  15   4    5.20    7.10
   8  15  -4   -1.80    5.40
   7 -15  -4    6.20    5.90
  -7 -15   4   -0.20    5.90
   7  15  -4    5.40    5.80
  -7  15   4   12.60    6.60
  -6 -15   4    1.60    5.10
   6 -15  -4   20.50    6.70
   6  15  -4    9.40    6.00
  -6  15   4   12.90    7.20
   5 -15  -4   -2.70    5.10
  -5 -15   4   -3.50    5.40
  -5  15   4    0.40    6.40
   5  15  -4   -4.20    5.20
  -4 -15   4   10.50    5.70
   4 -15  -4   24.20    6.80
  -4  15   4    4.70    6.80
   4  15  -4   27.50    6.40
  -3 -15   4    2.90    5.10
   3 -15  -4    6.30    5.20
   3  15  -4   -6.20    5.00
  -3  15   4    3.30    5.80
  -2 -15   4   13.60    5.30
   2 -15  -4   24.00    6.10
  -2  15   4   23.20    7.00
   2  15  -4   21.30    6.40
  -1 -15   4    3.70    4.70
   1 -15  -4   -1.40    5.40
   1  15  -4   -3.50    5.40
  -1  15   4    0.30    5.90
   0 -15  -4    4.10    5.00
   0 -15   4    4.70    4.50
   0  15  -4   -7.10    5.30
   0  15   4   -1.30    5.70
   1 -15   4   -0.20    4.30
  -1 -15  -4   -1.80    5.30
  -1  15  -4   -7.80    4.90
   1  15   4   15.80    6.50
  -2 -15  -4    2.30    5.80
   2 -15   4   10.30    4.80
  -2  15  -4    9.60    6.10
   2  15   4    3.00    6.30
   3 -15   4   14.60    5.30
  -3 -15  -4   17.80    7.10
  -3  15  -4   14.60    7.20
   3  15   4   18.40    6.90
  -4 -15  -4   -1.90    5.40
   4 -15   4   -1.00    4.20
  -4  15  -4   -4.40    6.20
   4  15   4    5.50    6.40
  -5 -15  -4    0.40    5.70
  -5  15  -4   -0.20    6.10
   5  15   4    7.80    6.50
  -6 -15  -4   -1.60    6.60
  -6  15  -4  -17.40    6.10
   6  15   4    7.10    6.80
  -7 -16   4   -0.90    6.50
   7 -16  -4    2.90    5.90
   7  16  -4    9.30    6.40
  -7  16   4   -0.70    7.00
  -6 -16   4    2.30    5.70
   6 -16  -4   11.20    6.50
  -6  16   4   -2.40    5.80
   6  16  -4    0.10    5.60
   5 -16  -4   -1.00    5.60
  -5 -16   4   -0.20    5.70
  -5  16   4   -4.00    6.80
   5  16  -4   -3.10    5.30
  -4 -16   4    4.80    5.80
   4 -16  -4    2.80    5.60
  -4  16   4   -6.20    6.50
   4  16  -4   -0.30    5.50
  -3 -16   4   -2.40    4.70
   3 -16  -4    7.30    6.30
  -3  16   4   -5.40    6.20
   3  16  -4    7.20    6.20
   2 -16  -4   27.70    6.80
  -2 -16   4    8.00    5.80
   2  16  -4    9.20    7.10
  -2  16   4   21.90    7.80
   1 -16  -4    1.70    5.80
  -1 -16   4   -4.80    4.70
   1  16  -4    5.70    6.10
  -1  16   4   11.30    6.90
   0 -16  -4    6.50    5.60
   0 -16   4    1.50    4.70
   0  16   4   -0.50    6.20
   0  16  -4   -3.00    6.30
  -1 -16  -4    1.40    5.50
   1 -16   4    1.30    4.60
   1  16   4    6.60    6.00
  -1  16  -4   -4.20    6.20
  -2 -16  -4    7.00    6.40
   2 -16   4   11.50    5.20
  -2  16  -4   -2.50    6.60
   2  16   4    9.10    6.40
  -3 -16  -4    2.20    6.30
   3 -16   4   -5.60    4.20
  -3  16  -4    1.80    6.80
   3  16   4   -2.40    6.70
  -4 -16  -4    8.00    6.30
   4  16   4   -3.70    6.40
  -4  16  -4   10.70    7.80
  -5 -16  -4    3.60    6.40
   5  16   4   11.70    7.50
  -5  16  -4    2.70    7.20
  -5 -17   4    9.50    6.20
   5 -17  -4   22.00    7.30
  -5  17   4    6.50    7.90
   5  17  -4   14.00    7.40
   4 -17  -4    3.10    5.60
  -4 -17   4    0.50    5.00
  -4  17   4   -2.00    6.90
   4  17  -4   -3.00    6.20
  -3 -17   4    1.30    5.70
   3 -17  -4   -7.20    4.80
   3  17  -4    5.60    7.00
  -3  17   4   12.90    8.10
  -2 -17   4    4.70    5.70
   2 -17  -4   -0.20    6.30
   2  17  -4    2.90    6.70
  -2  17   4    6.80    6.50
   1 -17  -4   -3.10    5.70
  -1 -17   4    6.10    5.90
   1  17  -4   -0.80    5.80
  -1  17   4   -3.80    6.40
   0 -17   4    1.10    5.00
   0 -17  -4    5.90    6.30
   0  17   4    3.20    6.90
   0  17  -4   -3.30    6.70
   1 -17   4   -0.70    4.90
  -1 -17  -4   -5.70    6.00
  -1  17  -4    6.60    7.20
   1  17   4   -1.30    6.10
  -2 -17  -4    4.30    6.00
   2 -17   4    4.00    5.10
   2  17   4    5.30    7.30
  -2  17  -4    0.30    7.50
  -3 -17  -4   -8.70    5.30
   3 -17   4    2.80    5.10
   3  17   4   -0.60    7.40
  -3  17  -4   -3.80    7.00
  15   0  -5   -1.70    6.20
  14   0  -5    0.30    5.50
  13   0  -5   -4.80    5.00
  12   0  -5    4.90    4.60
  11   0  -5    3.80    4.00
  10   0  -5    1.70    3.50
 -10   0   5    1.40    2.30
   9   0  -5    3.00    3.60
  -9   0   5    2.60    2.00
  -8   0   5    0.70    1.60
   8   0  -5   -0.80    2.60
  -7   0   5    1.60    1.30
   7   0  -5    0.00    2.20
  -6   0   5    0.40    1.00
   6   0  -5   -0.90    2.10
   5   0  -5   -1.50    1.60
   5   0  -5   -0.80    0.60
  -5   0   5    0.30    0.50
   4   0  -5    0.70    1.50
   3   0  -5    0.10    1.30
   2   0  -5   -1.20    0.60
   2   0  -5   -1.30    1.10
   1   0  -5    0.60    1.00
   1   0  -5    0.80    1.30
   0   0  -5   -1.50    1.10
   0   0  -5   -1.00    1.10
  -1   0  -5    1.10    1.70
  -1   0  -5    0.10    0.90
  -2   0  -5    0.10    0.80
  -2   0  -5    0.10    1.80
   2   0   5   -1.50    1.30
  -3   0  -5   -0.10    2.10
  -3   0  -5    1.20    0.70
   3   0   5   -1.20    1.60
   4   0   5    0.00    2.10
  -4   0  -5   -1.00    2.60
  -5   0  -5   -1.50    3.00
  -5   0  -5   -0.20    0.70
   5   0   5   -1.30    2.00
  -6   0  -5   -1.30    3.30
   6   0   5   -0.40    2.50
  -6   0  -5    0.00    0.90
   7   0   5   -1.10    2.80
  -7   0  -5   -3.00    3.00
   8   0   5   -1.70    3.20
  -8   0  -5   -4.20    3.80
  -9   0  -5   10.40    5.00
   9   0   5    2.20    4.20
 -10   0  -5   -1.80    4.90
  10   0   5   -6.60    4.60
  11   0   5   -3.80    5.20
 -11   0  -5    3.40    5.50
 -12   0  -5   -5.30    5.30
  12   0   5    0.70    4.90
  15  -1  -5   11.80    6.50
  15   1  -5   10.80    6.30
  14  -1  -5   15.80    6.70
  14   1  -5   14.30    6.00
  13  -1  -5    5.70    5.20
  13   1  -5   23.40    6.40
  12  -1  -5    3.00    5.00
  12   1  -5    4.60    4.30
  11  -1  -5    4.70    4.60
  11   1  -5    0.40    3.70
 -10  -1   5  166.48    7.60
  10  -1  -5  165.08   10.10
  10   1  -5  180.98   10.10
 -10   1   5  171.18    7.90
  -9  -1   5   84.79    4.80
   9  -1  -5   88.49    7.50
   9   1  -5   68.69    6.50
  -9   1   5   87.39    5.00
   8  -1  -5   56.19    5.80
  -8  -1   5   54.79    3.60
   8   1  -5   71.29    6.10
  -8   1   5   64.19    4.00
   7  -1  -5   11.70    3.20
  -7  -1   5   13.00    1.80
   7   1  -5   11.30    2.90
  -7   1   5   12.10    1.90
   6  -1  -5  224.78    9.60
  -6  -1   5  246.88    7.70
  -6   1   5  236.68    7.90
   6   1  -5  229.98    9.60
   5  -1  -5   10.30    2.30
   5   1  -5    9.50    0.90
   5   1  -5    9.30    2.40
  -5   1   5   11.70    1.20
   4  -1  -5  139.99    6.00
   4   1  -5  132.79    6.10
  -4   1   5  137.39    4.40
  -3  -1   5  327.87    9.80
   3  -1  -5  324.57   11.30
   3   1  -5  337.57   11.40
  -3   1   5  341.77   10.00
   3   1  -5  333.77    9.90
   2  -1  -5  133.89    4.60
   2  -1  -5  131.69    5.40
   2  -1  -5  133.19    5.70
   2   1  -5  133.29    5.50
   2   1  -5  133.59    4.70
   1  -1  -5  417.86   12.80
   1  -1  -5  415.66   13.10
   1  -1  -5  394.36   13.30
   1   1  -5  402.26   13.20
   1   1  -5  410.76   12.90
   0  -1  -5    5.00    1.40
   0  -1  -5    2.90    1.30
   0  -1  -5    1.80    1.10
   0   1  -5    3.70    1.40
   0   1  -5    5.10    1.50
  -1  -1  -5  445.16   14.70
   1  -1   5  435.46   14.50
  -1  -1  -5  427.96   13.70
  -1   1  -5  444.56   14.90
   1   1   5  451.05   14.30
  -2  -1  -5  152.58    5.30
   2  -1   5  142.69    6.50
  -2  -1  -5  153.98    6.80
  -2   1  -5  143.99    6.80
   2   1   5  133.59    6.10
  -3  -1  -5  513.65   15.30
   3  -1   5  488.95   17.00
  -3  -1  -5  497.25   17.40
  -3   1  -5  495.65   17.50
   3   1   5  502.25   16.90
  -4  -1  -5   35.90    2.30
   4  -1   5   34.80    4.00
  -4  -1  -5   30.30    4.00
   4   1   5   29.20    3.60
  -4   1  -5   38.90    4.70
  -5  -1  -5   87.89    6.70
  -5  -1  -5   94.89    4.10
   5  -1   5   94.49    6.30
   5   1   5  106.89    6.30
  -5   1  -5   88.19    6.80
  -6  -1  -5   13.90    4.20
  -6  -1  -5   20.40    2.10
   6  -1   5   16.10    3.70
   6   1   5   11.10    3.30
  -6   1  -5   12.70    3.70
   7  -1   5   10.50    4.20
  -7  -1  -5   12.90    4.10
  -7   1  -5   17.50    4.80
   7   1   5   16.70    4.30
  -8  -1  -5   25.10    5.20
   8  -1   5   27.90    5.50
   8   1   5   16.90    4.70
  -8   1  -5   22.90    5.60
  -9  -1  -5   -0.40    4.40
   9  -1   5   -7.70    3.80
   9   1   5    0.60    4.00
  -9   1  -5   -4.10    3.60
  10  -1   5   46.10    7.50
 -10  -1  -5   41.70    7.40
 -10   1  -5   36.80    7.10
  10   1   5   47.00    7.50
  11  -1   5   -3.50    4.80
 -11  -1  -5   -6.10    4.80
  11   1   5   -2.80    4.50
 -11   1  -5    6.30    5.70
 -12  -1  -5   30.80    7.50
  12  -1   5   25.20    7.10
  12   1   5   22.30    7.00
 -12   1  -5   31.40    7.60
  15  -2  -5   24.00    7.40
  15   2  -5   22.60    7.10
  14  -2  -5   -3.60    5.90
  14   2  -5    2.60    5.10
  13  -2  -5    7.80    5.20
  13   2  -5    1.70    5.10
  12  -2  -5   11.20    5.80
  12   2  -5   14.70    5.40
  11  -2  -5   15.80    5.00
  11   2  -5    4.20    4.10
  10  -2  -5    6.20    4.30
 -10  -2   5   13.50    3.00
  10   2  -5    7.60    3.80
 -10   2   5   10.60    3.00
  -9  -2   5  184.48    7.70
   9  -2  -5  178.38    9.90
  -9   2   5  187.58    8.00
   9   2  -5  179.78    9.60
  -8  -2   5    2.00    1.70
   8  -2  -5    1.80    2.80
  -8   2   5   -0.40    1.90
   8   2  -5    1.50    2.60
   7  -2  -5  109.79    6.90
  -7  -2   5  106.19    4.60
   7   2  -5   92.09    6.40
  -7   2   5  111.39    5.00
   6  -2  -5    2.70    2.10
  -6   2   5    3.00    1.50
   6   2  -5    4.00    1.20
   6   2  -5    4.80    2.50
   5  -2  -5  222.98    8.80
  -5   2   5  221.38    7.40
   5   2  -5  215.88    8.70
   5   2  -5  222.88    7.10
   4  -2  -5  357.46   12.10
   4   2  -5  361.36   12.20
  -4   2   5  351.26   10.90
   4   2  -5  336.87   10.60
   3  -2  -5  608.94   19.40
   3  -2  -5  630.64   20.20
   3   2  -5  620.14   19.60
   3   2  -5  621.74   18.40
  -3   2   5  621.34   18.50
   2  -2  -5  696.93   21.80
   2  -2  -5  680.73   21.10
   2   2  -5  685.73   21.30
   2   2  -5  695.03   20.70
  -2   2   5  688.53   20.70
   1  -2  -5  120.09    4.80
   1  -2  -5  117.99    5.30
   1  -2  -5  108.39    4.80
   1   2  -5  123.39    5.20
   1   2  -5  115.89    4.90
   0  -2  -5  249.08    8.90
   0  -2  -5  238.58    8.80
   0  -2  -5  248.08    8.50
   0   2  -5  247.28    9.00
   0   2  -5  249.58    8.90
  -1  -2  -5   54.79    3.30
   1  -2   5   63.29    3.80
  -1  -2  -5   62.09    3.90
   1   2   5   63.69    3.50
  -1   2  -5   60.89    4.00
   2  -2   5   34.90    3.20
  -2  -2  -5   35.10    2.60
  -2  -2  -5   41.20    3.90
   2   2   5   33.20    3.10
  -2   2  -5   36.20    3.70
  -3  -2  -5  127.29    7.10
  -3  -2  -5  135.09    5.40
   3  -2   5  134.69    6.60
   3   2   5  149.09    6.50
  -3   2  -5  121.89    6.80
  -4  -2  -5  233.48   10.10
  -4  -2  -5  210.98    7.70
   4  -2   5  198.78    9.20
  -4   2  -5  210.18    9.70
   4   2   5  207.98    9.00
  -5  -2  -5  189.08    9.60
  -5  -2  -5  176.38    6.90
   5  -2   5  169.48    9.00
   5   2   5  172.58    8.70
  -5   2  -5  169.48    9.40
   6  -2   5   55.59    5.90
  -6  -2  -5   68.29    6.80
  -6  -2  -5   54.79    3.90
   6   2   5   59.49    6.00
  -6   2  -5   67.79    6.70
   7  -2   5  230.08   11.90
  -7  -2  -5  228.58   12.00
  -7  -2  -5  226.18    8.90
  -7   2  -5  235.68   11.80
   7   2   5  227.08   11.80
   8  -2   5    5.30    3.90
  -8  -2  -5    9.30    4.80
  -8   2  -5    1.90    3.90
   8   2   5   10.70    4.00
   9  -2   5   47.10    7.30
  -9  -2  -5   39.60    6.30
  -9   2  -5   34.30    6.30
   9   2   5   51.09    7.00
 -10  -2  -5    0.50    4.40
  10  -2   5    2.00    5.10
  10   2   5   -0.50    4.70
 -10   2  -5    0.70    4.70
 -11  -2  -5   14.30    6.10
  11  -2   5   23.10    7.00
  11   2   5   21.30    6.40
 -11   2  -5   17.10    6.20
 -12  -2  -5   -2.30    5.70
  12  -2   5    0.70    5.40
 -12   2  -5   -3.90    5.60
  12   2   5    3.40    5.80
  15  -3  -5    5.40    7.40
  15   3  -5    2.80    6.50
  14  -3  -5    1.00    5.70
  14   3  -5   -0.30    5.60
  13  -3  -5    1.80    5.10
  13   3  -5   -5.20    4.70
  12  -3  -5    4.90    5.40
  12   3  -5    6.00    5.00
  11  -3  -5    6.10    5.00
  11   3  -5    1.30    3.80
 -11   3   5    3.40    5.10
  10  -3  -5    5.80    4.00
 -10  -3   5    0.10    2.40
 -10   3   5    6.70    3.00
  10   3  -5    3.00    3.90
   9  -3  -5    1.20    3.30
  -9  -3   5   11.80    2.60
  -9   3   5   10.60    3.00
   9   3  -5   12.90    4.00
   8  -3  -5    5.90    3.20
   8   3  -5   -3.20    2.40
  -8   3   5    0.30    2.10
   7  -3  -5    4.70    2.90
  -7   3   5    2.70    1.90
   7   3  -5    4.50    1.60
   7   3  -5    0.10    2.40
   6  -3  -5    5.20    2.50
   6   3  -5    0.80    2.30
   6   3  -5    3.40    1.40
  -6   3   5    1.70    1.70
   5  -3  -5   13.60    2.80
   5  -3  -5    8.70    2.30
  -5   3   5   13.20    1.90
   5   3  -5   11.30    2.30
   5   3  -5    9.20    1.60
   4  -3  -5    9.40    1.90
   4  -3  -5   10.50    2.70
   4   3  -5    5.00    1.80
   4   3  -5    8.50    1.40
  -4   3   5    8.00    1.70
   3  -3  -5   17.00    2.70
   3  -3  -5   27.80    2.60
   3   3  -5   24.50    2.10
   3   3  -5   25.60    2.50
  -3   3   5   25.80    2.30
   2  -3  -5    5.20    1.50
   2  -3  -5    3.30    1.70
   2   3  -5    3.30    1.30
   2   3  -5    6.40    1.70
  -2   3   5    4.40    1.40
   1  -3  -5    3.30    1.40
   1  -3  -5    2.50    1.50
   1  -3  -5    0.70    1.20
   1   3  -5    0.60    1.30
   1   3  -5    1.50    1.40
   0  -3  -5    8.30    1.90
   0  -3  -5   13.60    1.70
   0  -3  -5    8.60    1.80
   0   3  -5   12.90    2.30
   0   3  -5    7.40    1.70
  -1  -3  -5   10.70    2.00
  -1  -3  -5   11.20    2.40
   1  -3   5   11.00    2.10
   1   3   5   11.50    1.80
  -1   3  -5   11.70    2.40
   2  -3   5   57.09    2.30
  -2  -3  -5   48.80    4.50
   2  -3   5   62.39    4.30
  -2  -3  -5   55.59    3.50
  -2   3  -5   58.59    4.40
   2   3   5   47.20    3.40
  -3  -3  -5  321.27   12.70
   3  -3   5  340.17   12.60
  -3  -3  -5  342.87   11.70
  -3   3  -5  325.87   13.00
   3   3   5  348.77   12.10
  -4  -3  -5    3.40    3.00
  -4  -3  -5    3.80    1.80
   4  -3   5    1.50    2.20
   4   3   5    4.30    2.10
  -4   3  -5    1.50    3.00
  -5  -3  -5   10.30    3.80
  -5  -3  -5   14.90    2.60
   5  -3   5   13.00    3.60
   5   3   5   21.40    3.50
  -5   3  -5   17.50    3.90
  -6  -3  -5   61.89    6.70
  -6  -3  -5   64.59    4.60
   6  -3   5   71.59    6.50
   6   3   5   58.49    5.90
  -6   3  -5   65.79    6.70
   7  -3   5    3.00    3.60
  -7  -3  -5    0.00    2.40
  -7  -3  -5    9.10    4.40
  -7   3  -5    4.30    3.80
   7   3   5    9.10    3.90
   8  -3   5   -2.70    3.70
  -8  -3  -5    0.60    4.10
  -8   3  -5    3.20    4.40
   8   3   5    1.60    3.30
  -9  -3  -5   -7.50    4.20
   9  -3   5   -3.70    3.60
   9   3   5    2.30    4.40
  -9   3  -5   -3.10    4.40
 -10  -3  -5    5.50    5.10
  10  -3   5   -0.20    4.40
 -10   3  -5    6.20    5.60
  10   3   5    7.30    4.80
 -11  -3  -5   -0.70    4.70
  11  -3   5   -3.90    4.60
 -11   3  -5   11.60    6.20
  11   3   5    2.80    5.10
  12  -3   5   -2.70    6.20
 -12  -3  -5    2.00    5.70
  12   3   5    5.80    5.50
 -12   3  -5    6.90    6.20
  14  -4  -5    1.50    5.80
  14   4  -5    5.40    6.20
  13  -4  -5   -5.30    4.90
  13   4  -5   -3.50    5.20
  12  -4  -5    9.50    5.80
  12   4  -5   14.00    5.50
  11  -4  -5   -3.30    4.10
  11   4  -5   12.30    5.00
 -11   4   5    7.80    4.10
  10  -4  -5    0.20    4.10
  10   4  -5   -2.40    2.30
 -10   4   5    0.60    2.90
  10   4  -5   -1.30    3.50
   9  -4  -5    6.30    4.20
  -9   4   5   16.90    3.30
   9   4  -5   15.70    4.10
   9   4  -5   16.70    2.90
   8  -4  -5   -1.30    3.20
   8   4  -5    2.30    2.00
   8   4  -5    1.90    3.00
  -8   4   5    1.10    2.30
   7  -4  -5  138.69    7.50
  -7   4   5  131.69    6.30
   7   4  -5  130.79    7.30
   7   4  -5  130.69    5.90
   6  -4  -5   59.49    4.60
   6  -4  -5   50.89    5.00
   6   4  -5   63.59    4.90
   6   4  -5   63.39    3.70
  -6   4   5   57.99    4.00
   5  -4  -5  142.49    6.60
   5  -4  -5  138.59    7.40
  -5   4   5  138.09    5.90
   5   4  -5  131.09    6.50
   5   4  -5  136.49    5.60
   4  -4  -5   44.20    4.50
   4  -4  -5   45.40    3.40
   4   4  -5   44.10    3.00
  -4   4   5   42.80    3.30
   4   4  -5   44.80    3.60
   3  -4  -5   33.90    2.80
   3  -4  -5   36.90    3.70
  -3   4   5   36.10    3.00
   3   4  -5   36.20    2.90
   3   4  -5   34.20    3.10
   2  -4  -5  165.28    6.20
   2  -4  -5  155.48    7.10
  -2   4   5  161.08    6.50
   2   4  -5  161.98    6.60
   2   4  -5  159.18    6.50
   1  -4  -5   99.09    5.20
   1  -4  -5   99.59    4.30
   1   4  -5  105.49    4.90
   1   4  -5  101.49    5.00
  -1   4   5  102.59    5.00
   0  -4  -5    7.10    1.40
   0  -4  -5    8.00    2.10
   0  -4  -5    6.80    2.10
   0   4  -5    5.60    1.80
   0   4  -5    4.40    1.90
  -1  -4  -5    8.40    2.20
   1  -4   5    7.20    2.00
  -1  -4  -5   11.50    2.40
   1   4   5    4.80    1.40
  -1   4  -5    6.60    2.20
   2  -4   5  211.78    8.40
  -2  -4  -5  199.08    8.70
  -2  -4  -5  199.98    8.20
   2  -4   5  202.48    6.90
  -2   4  -5  218.08    9.10
   2   4   5  198.18    7.70
  -3  -4  -5    5.20    2.10
   3  -4   5    5.80    1.00
  -3  -4  -5    1.60    2.50
   3  -4   5    6.20    2.20
  -3   4  -5    1.80    2.80
   3   4   5    3.20    1.70
   4  -4   5   24.80    3.70
  -4  -4  -5   16.60    2.80
  -4  -4  -5   14.40    3.30
  -4   4  -5   13.00    3.90
   4   4   5   16.00    2.80
  -5  -4  -5   15.90    3.00
  -5  -4  -5   12.00    3.60
   5  -4   5   15.50    3.40
  -5   4  -5   12.00    4.00
   5   4   5    9.50    3.00
   6  -4   5    1.70    3.30
  -6  -4  -5    5.50    2.60
  -6  -4  -5    1.80    3.60
   6   4   5    4.70    3.00
  -6   4  -5    2.50    3.80
   7  -4   5    2.40    3.40
  -7  -4  -5    9.50    4.50
  -7  -4  -5    7.10    2.90
   7   4   5    3.50    3.40
  -7   4  -5    6.30    4.10
   8  -4   5    1.60    3.60
  -8  -4  -5   -1.90    2.80
  -8  -4  -5   -0.70    3.90
   8   4   5   -6.40    3.30
  -8   4  -5   -4.40    3.70
  -9  -4  -5   29.30    6.40
   9  -4   5   40.00    6.80
   9   4   5   33.90    6.30
  -9   4  -5   20.40    5.50
 -10  -4  -5    8.50    5.50
  10  -4   5    2.30    4.80
  10   4   5    0.90    4.80
 -10   4  -5   -1.40    4.50
 -11  -4  -5    6.10    5.60
  11  -4   5    2.20    5.20
  11   4   5    5.40    5.40
 -11   4  -5    6.30    6.20
 -12  -4  -5    2.30    6.00
  12  -4   5    9.60    7.40
  12   4   5    3.60    5.80
 -12   4  -5    7.20    6.50
  14  -5  -5    1.60    6.00
  14   5  -5   -5.10    5.10
  13  -5  -5   -0.40    5.40
  13   5  -5    9.60    5.50
  12  -5  -5   12.60    6.30
  12   5  -5   -5.00    4.50
  11  -5  -5    5.80    5.10
 -11   5   5    0.60    3.50
  11   5  -5   -5.90    4.00
  10  -5  -5   60.29    7.80
 -10   5   5   61.29    6.00
  10   5  -5   76.69    7.30
  10   5  -5   69.39    5.60
   9  -5  -5    4.60    4.10
   9   5  -5    4.10    2.40
   9   5  -5    8.70    3.80
  -9   5   5    0.00    2.90
   8  -5  -5   99.49    7.90
   8   5  -5  113.39    6.00
  -8   5   5  104.09    6.40
   8   5  -5  122.99    7.40
   7  -5  -5    5.40    3.00
   7  -5  -5    7.00    2.80
  -7   5   5    8.40    2.70
   7   5  -5    6.10    2.90
   7   5  -5   10.10    2.40
   6  -5  -5   31.90    3.80
   6  -5  -5   27.00    4.40
   6   5  -5   29.30    3.10
  -6   5   5   29.20    3.40
   6   5  -5   29.90    3.50
   5  -5  -5    8.40    2.40
   5  -5  -5   15.10    3.20
   5   5  -5   10.90    2.10
  -5   5   5   10.10    2.40
   5   5  -5   16.10    2.70
   4  -5  -5   60.09    3.90
   4  -5  -5   61.29    4.90
   4   5  -5   67.59    4.20
  -4   5   5   69.49    4.40
   4   5  -5   59.89    3.90
   3  -5  -5  423.86   15.00
   3  -5  -5  410.26   13.50
  -3   5   5  419.66   14.00
   3   5  -5  417.56   13.80
   3   5  -5  395.96   13.80
   2  -5  -5   11.10    2.70
   2  -5  -5   13.30    1.80
   2   5  -5   13.80    2.20
  -2   5   5   10.70    2.10
   2   5  -5   13.30    2.40
   1  -5  -5  299.57    9.90
   1  -5  -5  297.27   11.60
   1   5  -5  326.27   10.80
   1   5  -5  319.27   11.30
  -1   5   5  296.97   11.00
   0  -5  -5    4.00    1.20
   0  -5  -5    1.60    1.90
   0   5  -5    3.40    1.70
   0   5  -5    4.10    2.00
   0   5   5    1.70    2.10
  -1  -5  -5   76.79    5.00
   1  -5   5   79.09    4.60
  -1  -5  -5   74.39    4.90
   1   5   5   76.99    3.70
  -1   5  -5   74.69    5.00
   2  -5   5   38.30    3.80
  -2  -5  -5   39.10    4.10
   2  -5   5   37.30    2.70
  -2  -5  -5   39.30    3.80
   2   5   5   44.60    3.20
  -2   5  -5   40.30    4.40
   3  -5   5  284.47   11.30
  -3  -5  -5  298.57   11.80
  -3  -5  -5  278.07   11.00
   3  -5   5  272.17    9.30
  -3   5  -5  276.07   11.80
   3   5   5  284.97   10.40
   4  -5   5    9.30    2.70
  -4  -5  -5    7.90    2.70
   4  -5   5   12.60    1.50
  -4  -5  -5   12.10    3.60
  -4   5  -5   12.70    3.90
   4   5   5   12.40    2.70
   5  -5   5   70.59    6.50
  -5  -5  -5   67.39    6.40
  -5  -5  -5   78.09    6.10
   5   5   5   78.79    6.10
  -5   5  -5   70.19    6.70
  -6  -5  -5   27.30    4.20
  -6  -5  -5   23.30    5.10
   6  -5   5   24.50    4.90
   6   5   5   24.70    4.40
  -6   5  -5   31.00    5.60
  -7  -5  -5   47.50    5.20
   7  -5   5   41.40    6.20
  -7  -5  -5   34.10    5.60
  -7   5  -5   47.40    6.90
   7   5   5   36.00    5.20
  -8  -5  -5   40.20    5.20
   8  -5   5   43.30    6.90
  -8  -5  -5   40.40    6.70
   8   5   5   45.30    6.00
  -8   5  -5   24.50    5.60
   9  -5   5    5.70    5.30
  -9  -5  -5    2.30    4.90
  -9   5  -5   10.90    5.60
   9   5   5    8.40    4.50
 -10  -5  -5    0.40    5.40
  10  -5   5    7.70    5.80
 -10   5  -5    7.40    5.80
  10   5   5   11.80    5.10
 -11  -5  -5    4.90    6.10
  11  -5   5    2.60    6.20
 -11   5  -5    3.30    6.10
  11   5   5   -2.90    4.90
  12  -5   5   26.60    8.40
 -12  -5  -5   13.60    6.40
  12   5   5   17.10    6.50
 -12   5  -5   15.40    7.40
  14  -6  -5    1.70    7.20
  14   6  -5    1.00    5.40
  13  -6  -5   12.10    6.90
  13   6  -5   -0.40    4.90
  12  -6  -5    5.50    5.40
  12   6  -5   -1.80    4.50
  11  -6  -5    2.80    5.30
  11   6  -5    3.00    4.30
 -11   6   5    7.00    4.10
  10  -6  -5    5.10    4.70
  10   6  -5    5.60    3.10
 -10   6   5   11.10    4.00
  10   6  -5    3.00    3.90
   9  -6  -5   29.40    5.50
   9   6  -5   36.30    5.00
   9   6  -5   32.20    4.10
  -9   6   5   25.20    4.40
   8  -6  -5    8.70    3.90
  -8   6   5   13.60    3.50
   8   6  -5    7.00    2.70
   8   6  -5    8.10    3.30
   7  -6  -5   11.10    3.70
   7  -6  -5    8.70    3.20
  -7   6   5    6.80    3.00
   7   6  -5   12.50    2.80
   7   6  -5    7.40    2.90
   6  -6  -5   -3.90    2.30
   6  -6  -5   -1.10    2.20
  -6   6   5   -4.10    2.30
   6   6  -5    0.80    2.30
   6   6  -5    0.60    2.00
   5  -6  -5   11.40    3.20
   5  -6  -5   13.60    2.60
   5   6  -5   18.10    2.80
   5   6  -5    6.20    2.20
  -5   6   5   10.50    2.90
   4  -6  -5   68.99    4.20
   4  -6  -5   54.39    5.20
  -4   6   5   75.19    5.00
   4   6  -5   67.59    4.50
   4   6  -5   70.69    4.50
   3  -6  -5  131.89    5.50
   3  -6  -5  126.89    7.20
   3   6  -5  124.89    5.80
   3   6  -5  122.69    6.20
  -3   6   5  132.09    6.40
   2  -6  -5   89.89    5.70
   2  -6  -5   88.99    4.10
   2   6  -5   99.49    5.50
  -2   6   5   82.29    5.00
   2   6  -5   96.29    4.90
   1  -6  -5    8.40    1.40
   1  -6  -5    8.30    2.60
   1   6  -5   10.10    2.10
  -1   6   5    6.50    2.60
   1   6  -5    7.60    2.30
   0  -6  -5  167.78    5.80
   0  -6  -5  181.28    8.20
   0   6   5  165.58    7.80
   0   6  -5  162.38    7.80
   0   6  -5  155.58    6.80
  -1  -6  -5   21.40    3.20
   1  -6   5   16.60    2.50
   1   6   5   20.40    1.90
  -1   6  -5   20.70    3.60
   1   6   5   23.20    3.40
   2  -6   5   41.30    3.10
  -2  -6  -5   42.00    4.40
  -2  -6  -5   43.20    4.70
   2  -6   5   31.90    3.40
   2   6   5   36.20    2.90
  -2   6  -5   36.70    4.60
  -3  -6  -5    6.30    2.90
  -3  -6  -5    3.80    2.70
   3  -6   5    5.50    1.60
   3  -6   5    3.40    2.10
  -3   6  -5    9.00    3.70
   3   6   5    6.10    1.90
   4  -6   5  126.29    7.50
  -4  -6  -5  113.19    7.00
   4  -6   5  125.09    5.20
  -4  -6  -5  128.99    8.10
   4   6   5  122.09    6.50
  -4   6  -5  124.39    7.90
   5  -6   5    4.90    1.60
  -5  -6  -5    4.60    3.00
   5  -6   5    3.90    2.80
  -5  -6  -5    4.20    3.80
  -5   6  -5    4.00    3.50
   5   6   5    2.50    2.60
   6  -6   5   12.90    4.00
  -6  -6  -5   18.40    5.00
  -6  -6  -5   12.40    3.70
  -6   6  -5   16.30    5.10
   6   6   5   14.00    3.80
  -7  -6  -5   14.50    5.10
  -7  -6  -5    8.40    3.80
   7  -6   5   10.20    4.40
   7   6   5   15.90    4.10
  -7   6  -5   17.60    5.50
   8  -6   5   14.40    5.30
  -8  -6  -5    0.60    4.70
  -8  -6  -5    3.70    3.70
  -8   6  -5    3.00    4.90
   8   6   5    1.30    3.70
   9  -6   5    6.50    5.80
  -9  -6  -5   14.40    5.80
   9   6   5    7.70    4.50
  -9   6  -5    8.90    5.20
  10  -6   5    6.30    5.90
 -10  -6  -5   -3.30    5.10
 -10   6  -5   -1.00    5.80
  10   6   5    0.20    4.50
  11  -6   5   34.40    8.00
 -11  -6  -5   26.90    7.60
  11   6   5   38.00    6.90
 -11   6  -5   36.50    8.00
 -12  -6  -5    6.80    6.70
  12  -6   5   -3.00    7.30
  12   6   5    3.10    5.70
 -12   6  -5    2.50    6.40
  14  -7  -5   -0.20    6.70
  14   7  -5   -3.50    5.50
  13  -7  -5   -4.70    6.20
  13   7  -5   -3.10    5.20
  12  -7  -5   16.20    7.00
  12   7  -5   16.90    5.70
  11  -7  -5    0.10    5.20
 -11   7   5   -0.20    4.10
  11   7  -5    4.70    4.40
  10  -7  -5    3.60    4.90
  10   7  -5   16.60    4.40
  10   7  -5   13.90    3.70
 -10   7   5    9.70    4.20
   9  -7  -5    9.00    4.60
  -9   7   5   10.80    4.10
   9   7  -5    3.00    3.00
   9   7  -5    8.60    3.70
   8  -7  -5   27.20    5.00
   8  -7  -5   14.70    4.40
   8   7  -5   15.90    3.50
  -8   7   5   16.90    4.10
   8   7  -5   13.90    3.60
   7  -7  -5   -1.10    2.80
   7  -7  -5    2.70    3.50
  -7   7   5    3.00    3.10
   7   7  -5    2.60    2.80
   7   7  -5   -1.50    2.20
   6  -7  -5   21.70    3.50
   6  -7  -5   13.50    4.00
   6   7  -5   16.00    3.10
  -6   7   5   24.60    4.10
   6   7  -5   23.00    3.40
   5  -7  -5    2.90    2.70
   5  -7  -5    4.60    2.20
   5   7  -5    8.10    2.40
   5   7  -5    5.50    2.50
  -5   7   5    3.70    2.80
   4  -7  -5    3.80    1.80
   4  -7  -5    2.50    2.60
   4   7  -5    1.20    1.90
  -4   7   5    0.90    2.50
   4   7  -5    6.70    2.50
   3  -7  -5   88.59    4.40
   3  -7  -5   87.39    6.10
   3   7  -5   91.09    4.90
  -3   7   5  106.59    6.10
   3   7  -5   87.79    5.60
   2  -7  -5   13.60    1.80
   2  -7  -5    8.20    2.80
  -2   7   5   16.60    3.00
   2   7  -5   10.50    2.90
   2   7  -5   13.20    2.30
   1  -7  -5   71.09    3.30
   1  -7  -5   83.89    5.70
  -1   7   5   77.59    5.50
   1   7  -5   82.59    4.40
   1   7  -5   78.29    5.50
   0  -7   5    4.10    1.90
   0  -7  -5   10.00    3.10
   0   7  -5    6.00    2.90
   0   7   5    6.20    1.10
   0   7   5    6.00    3.00
  -1  -7  -5   89.39    5.90
   1  -7   5   84.79    4.90
   1  -7   5   95.79    5.20
  -1   7  -5   95.59    6.50
   1   7   5   83.49    5.90
   1   7   5   91.89    3.80
   2  -7   5   95.49    5.00
  -2  -7  -5   98.99    6.50
   2  -7   5   85.99    5.40
  -2   7  -5   82.49    6.30
   2   7   5   92.69    4.40
  -3  -7  -5    9.50    3.10
   3  -7   5    9.00    2.80
  -3  -7  -5    9.40    3.60
   3  -7   5   11.50    2.20
   3   7   5   10.30    2.20
  -3   7  -5   13.60    3.70
  -4  -7  -5    0.80    3.50
   4  -7   5    4.60    1.90
  -4  -7  -5    2.90    3.10
   4  -7   5    0.70    2.50
   4   7   5    1.90    2.10
  -4   7  -5   -5.70    3.30
   5  -7   5    7.10    3.50
  -5  -7  -5    1.50    3.40
   5  -7   5    8.10    2.10
  -5  -7  -5   15.50    4.00
  -5   7  -5    9.80    4.60
   5   7   5    8.40    3.00
  -6  -7  -5   88.99    7.60
   6  -7   5  105.39    8.90
  -6  -7  -5   86.89    8.10
   6   7   5   88.39    6.60
  -6   7  -5   91.19    8.40
  -7  -7  -5   23.40    5.10
   7  -7   5   16.90    5.40
  -7  -7  -5    8.90    4.90
  -7   7  -5   18.90    5.80
   7   7   5   23.30    4.50
  -8  -7  -5   20.50    5.90
   8  -7   5   22.00    6.30
  -8  -7  -5   17.30    5.00
   8   7   5   27.10    5.00
  -8   7  -5   16.20    6.20
  -9  -7  -5   -4.60    4.10
   9  -7   5   -4.10    5.30
  -9  -7  -5    1.40    5.90
  -9   7  -5    3.30    5.60
   9   7   5   -1.80    4.10
 -10  -7  -5   -4.30    5.50
  10  -7   5   -2.00    6.30
 -10   7  -5    4.50    5.50
  10   7   5   -4.60    4.10
  11  -7   5   35.30    8.70
 -11  -7  -5   16.60    6.20
 -11   7  -5   11.00    7.10
  13  -8  -5    0.60    6.80
  13   8  -5   -3.60    4.90
  12  -8  -5   16.70    6.20
  12   8  -5    1.30    4.90
  11  -8  -5   -1.30    5.20
 -11   8   5    8.60    4.90
  11   8  -5   12.50    4.70
  10  -8  -5   -2.30    4.60
  10   8  -5   -1.70    3.00
 -10   8   5   -2.70    4.00
  10   8  -5    3.20    3.80
   9  -8  -5   39.50    6.10
   9   8  -5   51.79    5.80
  -9   8   5   52.89    6.30
   9   8  -5   52.59    5.60
   8  -8  -5   14.70    4.50
   8  -8  -5    7.20    4.10
   8   8  -5    9.90    3.50
   8   8  -5    6.90    3.60
  -8   8   5   10.00    4.10
   7  -8  -5   82.49    6.50
   7  -8  -5   86.49    7.80
   7   8  -5   86.09    6.40
   7   8  -5   87.79    6.10
  -7   8   5   80.19    6.80
   6  -8  -5   51.99    4.90
   6  -8  -5   52.69    6.20
   6   8  -5   53.59    4.60
  -6   8   5   53.89    5.60
   6   8  -5   46.60    4.90
   5  -8  -5  132.79    6.60
   5  -8  -5  126.19    8.40
   5   8  -5  128.99    7.30
  -5   8   5  143.09    8.00
   5   8  -5  137.09    6.70
   4  -8  -5   16.00    3.80
   4  -8  -5   15.00    2.50
   4   8  -5   20.40    3.60
   4   8  -5   25.30    3.10
  -4   8   5   23.30    3.90
   3  -8  -5   46.00    3.30
   3  -8  -5   57.69    5.80
  -3   8   5   45.50    4.70
   3   8  -5   42.60    4.50
   3   8  -5   48.20    3.80
   2  -8  -5  110.49    4.50
   2  -8  -5  102.89    6.90
   2   8  -5  109.09    5.40
  -2   8   5  104.39    6.70
   2   8  -5   94.09    6.50
   1  -8  -5   22.40    1.70
   1  -8  -5   19.30    3.70
  -1   8   5   21.20    3.90
   1   8  -5   19.30    2.60
   1   8  -5   20.50    3.80
   0  -8  -5  107.99    7.20
   0  -8   5  117.79    5.60
   0   8   5  101.09    3.70
   0   8  -5  105.39    7.00
   0   8   5  101.19    6.60
  -1  -8  -5    3.20    2.80
   1  -8   5    8.00    2.50
   1  -8   5    3.80    2.00
   1   8   5    4.60    1.10
   1   8   5    4.20    3.20
  -1   8  -5    6.60    3.10
   2  -8   5  210.78    9.10
  -2  -8  -5  212.58   10.20
   2  -8   5  212.68    8.80
  -2   8  -5  206.08   10.30
   2   8   5  205.68    7.40
   2   8   5  211.68   10.20
  -3  -8  -5    6.70    3.20
   3  -8   5    8.10    2.80
   3  -8   5    6.80    2.20
   3   8   5   -1.40    2.90
  -3   8  -5    6.40    3.60
   3   8   5    4.10    1.90
   4  -8   5   95.69    5.30
  -4  -8  -5   89.99    6.90
  -4  -8  -5   78.79    7.30
   4  -8   5   90.49    6.70
  -4   8  -5   98.39    7.80
   4   8   5   92.49    5.30
  -5  -8  -5    0.30    3.00
  -5  -8  -5   -2.10    3.80
   5  -8   5    4.20    3.10
   5  -8   5    2.60    3.00
   5   8   5    1.20    2.30
  -5   8  -5    2.40    4.00
  -6  -8  -5   22.80    5.70
   6  -8   5   21.30    4.80
  -6  -8  -5   29.90    5.30
   6   8   5   33.30    4.30
  -6   8  -5   28.60    6.10
  -7  -8  -5    0.80    4.40
   7  -8   5    4.30    4.60
  -7  -8  -5    2.80    3.90
  -7   8  -5   -1.90    4.30
   7   8   5    1.70    3.20
  -8  -8  -5    9.80    4.70
  -8  -8  -5    8.60    5.30
   8  -8   5   14.60    6.10
  -8   8  -5   21.80    6.60
   8   8   5   11.60    4.40
  -9  -8  -5   24.10    6.40
   9  -8   5   35.90    7.80
  -9  -8  -5   19.00    5.30
  -9   8  -5   17.70    6.60
   9   8   5   30.80    6.20
 -10  -8  -5    0.90    6.20
  10  -8   5   -3.70    5.30
 -10   8  -5    5.80    5.70
 -11  -8  -5   14.90    7.40
  11  -8   5   13.50    7.60
 -11   8  -5   23.60    8.20
  13  -9  -5    9.90    7.00
  12  -9  -5    2.60    6.30
  12   9  -5    7.90    5.20
  11  -9  -5    3.90    5.50
  11   9  -5   -4.80    4.20
 -11   9   5    5.00    4.80
  10  -9  -5   13.50    5.10
  10   9  -5   -2.10    3.40
  10   9  -5    0.70    3.90
 -10   9   5   -2.10    4.20
   9  -9  -5   -1.90    3.90
   9  -9  -5   -6.50    3.90
  -9   9   5    5.80    4.50
   9   9  -5    2.10    3.50
   9   9  -5    1.60    3.50
   8  -9  -5   35.90    5.70
   8  -9  -5   22.70    4.90
   8   9  -5   38.90    5.00
  -8   9   5   19.90    5.00
   8   9  -5   28.80    4.80
   7  -9  -5    2.30    3.90
   7  -9  -5   -2.00    3.10
   7   9  -5    3.30    3.10
   7   9  -5    2.20    2.90
  -7   9   5    2.90    3.90
   6  -9  -5   17.70    3.60
   6  -9  -5   34.10    5.50
   6   9  -5   26.20    4.30
  -6   9   5   28.60    5.00
   6   9  -5   28.00    3.80
   5  -9  -5   29.20    3.40
   5  -9  -5   22.40    4.50
   5   9  -5   16.30    3.80
   5   9  -5   22.10    3.20
  -5   9   5   25.80    4.80
   4  -9  -5   60.19    6.20
   4  -9  -5   66.09    4.20
   4   9  -5   67.49    4.60
  -4   9   5   72.99    6.60
   4   9  -5   67.39    6.20
   3  -9  -5   88.09    7.40
   3  -9  -5   77.09    4.10
  -3   9   5   76.19    6.50
   3   9  -5   79.29    4.70
   3   9  -5   70.39    6.10
   2  -9  -5    1.50    2.90
   2  -9  -5    0.20    1.10
   2   9  -5   -2.20    1.60
   2   9  -5    4.50    3.20
  -2   9   5    1.70    2.90
   1  -9  -5   68.69    6.60
  -1  -9   5   76.29    4.50
  -1   9   5   49.20    5.50
   1   9  -5   71.99    6.60
   0  -9   5   19.50    2.80
   0  -9  -5   22.10    4.40
   0  -9   5   15.60    3.30
   0   9   5   18.00    4.00
   0   9  -5   28.60    4.80
   1  -9   5    3.50    2.10
  -1  -9  -5    2.90    3.10
   1  -9   5    5.60    2.50
  -1   9  -5    4.80    3.80
   1   9   5    7.30    3.70
   2  -9   5    5.00    2.60
   2  -9   5   13.10    2.90
  -2  -9  -5   13.00    3.90
   2   9   5    3.60    3.80
  -2   9  -5    6.90    3.70
   3  -9   5   20.20    3.40
   3  -9   5   26.90    4.10
  -3  -9  -5   24.10    5.00
   3   9   5   23.20    5.10
  -3   9  -5   19.30    5.20
   4  -9   5    0.50    2.30
  -4  -9  -5   -4.50    3.50
   4  -9   5    1.60    2.90
  -4   9  -5    2.00    4.30
   4   9   5   -2.30    3.50
   5  -9   5   70.49    7.00
  -5  -9  -5   64.49    7.00
   5   9   5   56.59    6.80
  -5   9  -5   76.09    8.30
   6  -9   5   11.10    4.70
  -6  -9  -5    7.00    4.40
  -6   9  -5    7.40    4.80
   6   9   5   13.30    5.30
  -7  -9  -5   35.90    6.20
  -7  -9  -5   38.10    7.00
   7  -9   5   41.40    6.80
  -7   9  -5   49.90    8.10
  -8  -9  -5   -0.50    5.10
  -8  -9  -5    9.30    5.10
   8  -9   5    6.60    5.80
  -8   9  -5    7.20    6.20
  -9  -9  -5    5.00    4.90
   9  -9   5   22.10    7.20
  -9  -9  -5   14.20    6.40
  -9   9  -5   11.30    6.70
  10  -9   5   20.50    8.10
 -10  -9  -5    8.40    5.80
 -10   9  -5    9.60    7.00
  12 -10  -5   -2.90    6.20
  11 -10  -5    3.30    5.60
 -11  10   5   16.90    5.90
  10 -10  -5    6.10    5.10
 -10  10   5   -0.90    4.70
  10  10  -5    1.90    4.10
   9 -10  -5   11.90    4.90
   9 -10  -5    7.20    4.60
  -9  10   5   -0.70    4.90
   9  10  -5   12.50    4.70
   9  10  -5    9.10    4.30
   8 -10  -5    3.50    3.90
   8 -10  -5   -5.20    3.70
   8  10  -5   -4.70    3.10
   8  10  -5    0.40    3.50
  -8  10   5    5.20    4.50
   7 -10  -5    0.30    3.50
   7 -10  -5    2.50    3.20
  -7  10   5   -3.00    4.20
   7  10  -5   -2.00    3.20
   7  10  -5    3.90    3.10
   6 -10  -5    7.90    3.00
   6 -10  -5    1.10    3.90
  -6  10   5    7.90    4.50
   6  10  -5   14.60    3.20
   6  10  -5    6.40    3.70
   5 -10  -5   21.00    3.20
   5 -10  -5   25.30    5.00
   5  10  -5   26.40    3.40
  -5  10   5   23.60    5.10
   5  10  -5   18.20    4.30
   4 -10  -5   -2.20    1.70
   4 -10  -5    1.30    3.30
  -4  10   5   -0.50    3.30
   4  10  -5    0.90    2.00
   4  10  -5   -1.90    3.10
   3 -10  -5    2.10    3.30
   3 -10  -5    2.20    1.50
  -3  10   5    3.60    3.90
   3  10  -5   -3.30    3.20
   3  10  -5    0.30    1.90
   2 -10  -5    4.30    3.40
   2  10  -5    6.40    3.90
   2  10  -5    9.80    2.30
  -2  10   5    6.90    3.70
   1 -10  -5   -1.80    2.90
  -1 -10   5    1.40    1.80
  -1  10   5    1.90    3.30
   1  10  -5    2.30    3.80
   0 -10   5   15.60    3.70
   0 -10   5   16.80    2.80
   0 -10  -5   13.20    4.00
   0  10   5   18.10    4.20
   0  10  -5    8.50    4.20
   1 -10   5    2.20    2.10
  -1 -10  -5   -0.80    3.10
   1 -10   5   -0.30    2.60
  -1  10  -5    3.50    3.60
   1  10   5   -3.80    3.20
   2 -10   5    4.00    2.80
   2 -10   5    0.30    2.30
  -2 -10  -5    2.30    3.60
  -2  10  -5    2.90    3.70
   2  10   5   11.10    4.50
   3 -10   5    8.90    3.00
   3 -10   5    8.20    3.20
  -3 -10  -5    5.40    3.80
  -3  10  -5    7.40    4.30
   3  10   5   -1.30    3.90
   4 -10   5   -2.40    2.30
   4 -10   5    2.10    3.20
  -4 -10  -5    3.80    4.30
  -4  10  -5   -2.00    4.00
   4  10   5   -3.20    3.50
   5 -10   5   10.20    4.30
  -5 -10  -5   10.00    4.40
  -5  10  -5    8.90    5.60
   5  10   5    9.90    4.70
   6 -10   5   13.00    4.80
  -6 -10  -5   14.40    5.30
   6  10   5    9.70    5.50
  -6  10  -5    7.80    5.10
  -7 -10  -5    3.70    5.00
   7 -10   5    7.60    5.30
   7  10   5   13.40    6.10
  -7  10  -5   22.80    6.80
  -8 -10  -5    7.50    5.40
   8 -10   5    0.00    5.70
  -8  10  -5    4.20    6.20
   8  10   5    4.10    5.10
  -9 -10  -5   -0.10    5.40
   9 -10   5    4.10    6.30
  -9  10  -5   -7.70    6.50
   9  10   5    0.00    5.50
  10 -10   5   -1.10    6.00
  10  10   5   -1.80    5.70
 -10  10  -5    7.40    7.50
  12 -11  -5    4.70    6.50
  11 -11  -5   -8.10    5.40
 -11  11   5   -5.40    5.10
  10 -11  -5   -3.50    4.80
  10 -11  -5    0.70    4.70
  10  11  -5    5.20    4.30
 -10  11   5   -2.70    5.50
   9 -11  -5    1.50    4.50
   9 -11  -5   -1.80    4.20
   9  11  -5    2.90    4.00
  -9  11   5   -6.70    4.40
   8 -11  -5   25.10    5.20
   8 -11  -5   29.60    6.10
   8  11  -5   29.40    5.40
  -8  11   5   22.80    5.90
   7 -11  -5   -1.90    4.20
   7 -11  -5   -0.20    3.10
  -7  11   5   -6.30    4.20
   7  11  -5    2.40    3.80
   6 -11  -5   19.80    5.50
   6 -11  -5   24.80    3.80
   6  11  -5   21.80    5.00
  -6  11   5   32.10    6.10
   5 -11  -5   60.99    7.20
  -5  11   5   80.29    8.00
   5  11  -5   80.59    7.30
   4 -11  -5   31.50    5.50
  -4  11   5   39.60    6.00
   4  11  -5   29.10    5.30
   3 -11  -5    9.20    4.10
  -3  11   5    7.60    4.60
   3  11  -5    7.10    2.40
   3  11  -5    2.30    3.40
  -2 -11   5    6.20    2.10
   2 -11  -5    0.70    3.70
   2  11  -5    4.80    4.10
  -2  11   5    3.70    4.40
  -1 -11   5   84.69    5.10
  -1 -11   5   97.69    7.20
   1 -11  -5   81.49    8.00
   1  11  -5   98.69    8.60
  -1  11   5   92.99    8.20
   0 -11   5   10.70    3.70
   0 -11  -5   15.00    4.90
   0 -11   5   13.80    2.70
   0  11  -5   13.70    5.10
   0  11   5   13.80    4.80
  -1 -11  -5   50.49    6.30
   1 -11   5   56.89    4.90
   1 -11   5   46.10    5.20
   1  11   5   47.90    6.10
  -1  11  -5   47.90    6.50
   2 -11   5   32.70    4.60
  -2 -11  -5   25.80    5.80
   2 -11   5   30.90    4.20
   2  11   5   33.30    6.20
  -2  11  -5   27.10    6.00
  -3 -11  -5   11.90    4.90
   3 -11   5    6.40    3.40
   3 -11   5   14.20    3.60
  -3  11  -5    3.10    4.90
   3  11   5    3.80    4.20
  -4 -11  -5    4.60    4.80
   4 -11   5   -6.00    2.50
   4 -11   5   -2.60    3.20
   4  11   5    0.60    4.70
  -4  11  -5   -1.60    4.10
   5 -11   5   24.90    5.50
  -5 -11  -5   13.10    5.70
  -5  11  -5   22.70    6.60
   5  11   5    8.20    4.80
   6 -11   5   47.40    7.30
  -6 -11  -5   55.99    8.10
  -6  11  -5   46.40    8.10
   6  11   5   26.20    6.10
  -7 -11  -5   -6.80    4.50
   7 -11   5   -0.90    5.20
   7  11   5   -4.40    4.30
  -7  11  -5    1.40    5.80
  -8 -11  -5    8.00    5.80
   8 -11   5    6.50    6.30
   8  11   5   15.50    6.50
  -8  11  -5   10.80    6.30
  -9 -11  -5   -0.70    5.60
   9 -11   5    8.40    6.80
   9  11   5   10.60    6.10
  -9  11  -5   -1.60    6.60
  11 -12  -5   10.60    6.40
 -11  12   5    1.10    6.10
  10 -12  -5  -10.40    4.00
  10 -12  -5  -13.00    5.90
 -10  12   5    4.80    5.90
  10  12  -5   -3.00    4.50
   9 -12  -5   -4.80    4.50
  -9  12   5   -1.30    5.20
   9  12  -5    0.60    4.30
   8 -12  -5   -1.20    4.50
  -8  12   5    4.50    5.30
   8  12  -5   -0.60    4.10
   7 -12  -5   11.70    5.50
  -7  12   5   -2.20    4.80
   7  12  -5   13.30    4.90
   6 -12  -5   -3.00    3.80
   6  12  -5    5.00    4.00
  -6  12   5    9.30    5.20
   5 -12  -5   -5.80    3.70
  -5  12   5    7.00    5.30
   5  12  -5    4.90    4.10
   4 -12  -5    1.90    4.00
  -4  12   5    6.90    5.00
   4  12  -5   12.70    4.80
   3 -12  -5    1.80    4.10
   3  12  -5    4.70    4.10
  -3  12   5   -1.80    4.30
  -2 -12   5   27.20    4.90
   2 -12  -5   23.30    5.20
   2  12  -5   32.50    6.20
  -2  12   5   28.00    6.10
  -1 -12   5    8.70    4.00
   1 -12  -5   -2.20    3.70
  -1  12   5    1.50    4.00
   1  12  -5    5.40    4.80
   0 -12   5    4.00    3.30
   0 -12  -5   10.90    4.90
   0  12   5    8.30    4.40
   0  12  -5    8.90    5.00
   1 -12   5    0.30    2.40
  -1 -12  -5   -0.50    4.30
   1 -12   5   -2.20    2.80
   1  12   5    6.70    4.80
  -1  12  -5    3.60    4.80
   2 -12   5   63.29    6.20
  -2 -12  -5   41.80    6.90
   2 -12   5   49.00    5.20
   2  12   5   40.70    6.80
  -2  12  -5   44.30    6.80
  -3 -12  -5    1.90    4.70
   3 -12   5    1.30    3.30
   3 -12   5   -1.60    2.90
  -3  12  -5    5.60    4.80
   3  12   5    2.30    4.30
   4 -12   5   31.70    4.70
  -4 -12  -5   30.10    6.40
   4 -12   5   20.70    5.00
   4  12   5   28.70    6.60
  -4  12  -5   37.90    7.20
   5 -12   5    8.10    4.60
  -5 -12  -5    8.80    5.80
   5  12   5    2.90    5.40
  -5  12  -5    3.50    5.80
  -6 -12  -5    3.10    5.60
   6 -12   5   21.00    6.00
   6  12   5   11.30    6.20
  -6  12  -5   10.40    6.50
  -7 -12  -5  -10.90    5.00
   7 -12   5    6.50    5.70
  -7  12  -5    8.60    6.50
   7  12   5   -4.40    5.50
  -8 -12  -5   11.80    6.70
   8 -12   5    8.00    6.40
   8  12   5    6.50    6.00
  -8  12  -5   -0.60    6.70
  -9 -12  -5    6.60    6.40
   9 -12   5   -2.20    6.40
  -9  12  -5   -8.00    6.90
   9  12   5    1.70    5.50
  10 -13  -5    5.70    5.50
 -10  13   5   -4.60    5.90
   9 -13  -5    9.20    5.60
  -9  13   5   -6.40    5.40
   9  13  -5   -2.40    4.60
   8 -13  -5   -1.00    4.90
  -8  13   5   -2.00    5.50
   8  13  -5   -6.80    4.40
   7 -13  -5    1.60    5.10
  -7  13   5   -2.80    5.50
   7  13  -5    1.60    4.80
   6 -13  -5   17.50    6.00
  -6  13   5   20.80    6.60
   6  13  -5   26.40    5.90
   5 -13  -5   -0.10    4.80
  -5  13   5   -0.80    5.20
   5  13  -5    1.70    4.30
   4 -13  -5    3.10    4.30
   4  13  -5   -2.60    4.40
  -4  13   5   -0.50    4.50
   3 -13  -5   10.20    4.80
  -3 -13   5   19.40    4.90
  -3  13   5   24.60    5.70
   3  13  -5   14.40    4.90
   2 -13  -5    4.80    4.30
  -2 -13   5   -0.80    3.30
  -2  13   5    3.40    5.00
   2  13  -5    4.00    4.60
   1 -13  -5   -0.10    4.10
  -1 -13   5    4.40    4.10
   1  13  -5   11.70    5.60
  -1  13   5   -2.00    4.40
   0 -13  -5   -3.20    4.00
   0 -13   5    4.70    4.00
   0  13  -5   -1.40    4.40
   0  13   5    4.40    4.70
  -1 -13  -5   -2.20    4.30
   1 -13   5    4.60    3.70
   1  13   5    5.60    5.10
  -1  13  -5   -9.50    4.40
   2 -13   5    0.40    3.50
  -2 -13  -5    2.90    4.50
   2  13   5   -1.50    4.30
  -2  13  -5   -3.10    5.00
   3 -13   5    2.70    3.60
  -3 -13  -5    4.60    5.00
   3  13   5    4.10    4.70
  -3  13  -5   -6.10    5.20
  -4 -13  -5   11.20    6.00
   4 -13   5    8.10    3.80
   4  13   5   18.20    6.30
  -4  13  -5   -0.10    5.60
  -5 -13  -5   14.20    6.40
   5 -13   5   20.90    5.70
   5  13   5   20.40    6.50
  -5  13  -5   11.40    6.90
   6 -13   5    7.80    5.30
  -6 -13  -5   13.00    6.50
   6  13   5    8.80    6.40
  -6  13  -5    4.20    6.90
  -7 -13  -5   -5.60    5.10
   7 -13   5    9.80    5.70
   7  13   5    2.80    6.30
  -7  13  -5   -2.20    6.50
   8 -13   5    4.10    6.00
  -8 -13  -5   -1.40    6.00
   8  13   5    7.50    6.50
  -8  13  -5  -10.00    6.30
   9 -14  -5   -1.30    5.20
   9  14  -5   10.40    5.40
  -9  14   5    3.80    6.50
   8 -14  -5    4.00    5.60
  -8  14   5    1.60    6.20
   8  14  -5    4.40    5.30
   7 -14  -5    1.80    5.40
   7  14  -5   -1.60    4.50
  -7  14   5    3.20    6.00
   6 -14  -5    0.90    5.20
  -6  14   5   -2.20    5.60
   6  14  -5    5.80    5.00
   5 -14  -5    4.30    5.30
  -5 -14   5    1.70    4.50
   5  14  -5   -2.40    4.70
  -5  14   5   -7.60    5.20
  -4 -14   5   15.00    5.20
   4 -14  -5   22.60    6.40
  -4  14   5   20.40    6.50
   4  14  -5   20.50    5.80
   3 -14  -5    8.00    4.90
  -3 -14   5    5.30    4.40
  -3  14   5   -3.00    4.50
   3  14  -5    2.70    5.20
  -2 -14   5   15.90    4.90
   2 -14  -5   26.10    6.10
  -2  14   5   30.90    6.90
   2  14  -5   40.10    7.40
   1 -14  -5    4.10    5.00
  -1 -14   5    0.30    3.80
  -1  14   5   -0.50    4.70
   1  14  -5   -2.60    5.00
   0 -14  -5   34.00    7.10
   0 -14   5   19.80    5.40
   0  14  -5   29.00    6.60
   0  14   5   32.40    7.10
   1 -14   5    3.40    4.10
  -1 -14  -5    0.50    4.60
  -1  14  -5   -4.60    5.30
   1  14   5   11.20    6.10
  -2 -14  -5    4.50    5.40
   2 -14   5    0.00    3.80
   2  14   5    7.80    5.30
  -2  14  -5   -2.10    5.40
   3 -14   5    2.30    3.90
  -3 -14  -5    4.60    5.20
   3  14   5   -0.20    5.40
  -3  14  -5   -0.40    6.20
  -4 -14  -5    9.60    6.50
   4  14   5    5.90    6.00
  -4  14  -5    8.30    6.20
  -5 -14  -5    3.20    6.30
   5  14   5    5.90    5.40
  -5  14  -5   -2.90    6.20
  -6 -14  -5   -1.80    6.30
   6  14   5    0.00    6.20
  -6  14  -5   -0.30    7.10
  -7 -14  -5    8.70    7.00
  -7  14  -5   10.90    7.70
   7  14   5   26.00    7.80
   8 -15  -5    4.00    5.90
  -8 -15   5    4.20    6.90
  -8  15   5   10.50    7.00
   8  15  -5    5.80    5.80
   7 -15  -5   -2.90    5.50
  -7 -15   5   -2.50    5.80
  -7  15   5   -4.00    6.10
   7  15  -5   -4.60    4.90
   6 -15  -5   12.50    6.40
  -6 -15   5   34.80    7.60
  -6  15   5   27.60    7.50
   6  15  -5   23.20    7.00
   5 -15  -5   13.40    6.40
  -5 -15   5   -0.30    4.70
  -5  15   5   11.90    7.10
   5  15  -5    9.50    6.10
  -4 -15   5    5.70    5.00
   4 -15  -5   -0.40    4.80
   4  15  -5    5.10    5.70
  -4  15   5   -3.40    6.00
  -3 -15   5    3.70    4.50
   3 -15  -5   -0.80    4.80
  -3  15   5    3.70    5.50
   3  15  -5    3.70    5.80
  -2 -15   5   12.20    5.30
   2 -15  -5   17.30    6.00
  -2  15   5   21.00    6.90
   2  15  -5   11.40    6.20
   1 -15  -5   13.40    5.70
  -1 -15   5    2.00    4.50
  -1  15   5    7.10    5.70
   1  15  -5    4.60    6.10
   0 -15  -5    3.60    5.20
   0 -15   5    2.60    4.50
   0  15   5    2.50    6.10
   0  15  -5    2.40    5.50
   1 -15   5    9.80    4.90
  -1 -15  -5   21.00    6.50
  -1  15  -5   10.30    6.00
   1  15   5    9.80    5.70
   2 -15   5   -1.80    4.00
  -2 -15  -5    5.80    6.00
   2  15   5   -2.60    5.20
  -2  15  -5    3.60    6.40
  -3 -15  -5    5.00    6.30
   3 -15   5   12.40    4.90
   3  15   5    0.20    6.40
  -3  15  -5    5.70    7.00
  -4 -15  -5   -0.50    6.10
   4  15   5    2.90    6.40
  -4  15  -5   10.80    6.60
  -5 -15  -5   17.20    7.80
   5  15   5   21.70    7.50
  -5  15  -5    4.00    7.70
  -6 -15  -5   -0.40    6.60
  -6  15  -5    1.40    6.60
   6  15   5   12.20    6.80
   7 -16  -5    4.30    6.40
  -7 -16   5    3.90    6.60
   7  16  -5    2.60    5.90
  -7  16   5    1.20    7.20
  -6 -16   5   -0.40    6.10
   6 -16  -5    0.30    5.80
  -6  16   5  -11.20    6.40
   6  16  -5    4.00    6.10
   5 -16  -5   -2.00    5.60
  -5 -16   5    1.40    5.30
  -5  16   5   16.60    7.40
   5  16  -5    4.00    6.10
  -4 -16   5    4.20    5.00
   4 -16  -5   -1.30    5.00
  -4  16   5    4.90    7.00
   4  16  -5   -0.60    5.90
   3 -16  -5    9.70    5.90
  -3 -16   5    8.90    5.20
  -3  16   5    0.00    5.70
   3  16  -5    6.60    5.90
   2 -16  -5   11.40    6.80
  -2 -16   5    8.10    5.40
  -2  16   5   -5.60    5.90
   2  16  -5    9.10    6.50
   1 -16  -5    5.30    6.30
  -1 -16   5    2.60    4.90
  -1  16   5    0.00    6.20
   1  16  -5   -5.30    5.10
   0 -16   5    2.20    4.80
   0 -16  -5   -2.70    4.90
   0  16  -5    0.90    6.70
   0  16   5    6.20    6.00
   1 -16   5    0.00    4.50
  -1 -16  -5    5.90    6.60
  -1  16  -5   -7.90    6.00
   1  16   5    2.60    6.50
   2 -16   5    6.80    5.10
  -2 -16  -5    3.80    5.90
   2  16   5   -2.30    6.20
  -2  16  -5   -2.00    5.70
   3 -16   5   -4.10    4.60
  -3 -16  -5    4.60    6.00
  -3  16  -5   -0.30    6.00
   3  16   5    6.20    7.00
  -4 -16  -5   -6.10    5.20
   4  16   5    1.40    6.50
  -4  16  -5   -5.40    6.40
   5 -17  -5    3.20    6.30
  -5 -17   5   -6.20    5.80
  -5  17   5   -1.30    6.40
   5  17  -5    5.90    6.60
  -4 -17   5    2.40    6.00
   4 -17  -5   -0.70    5.50
  -4  17   5    9.60    7.60
   4  17  -5   -4.20    6.20
  -3 -17   5   -0.50    5.60
   3 -17  -5    1.10    6.20
  -3  17   5   -0.10    6.10
   3  17  -5    4.60    7.00
   2 -17  -5    2.70    6.40
  -2 -17   5   -0.60    5.10
  -2  17   5    2.40    7.30
   2  17  -5    0.00    6.40
  -1 -17   5   16.20    5.70
   1 -17  -5   13.80    7.10
   1  17  -5   12.10    6.80
  -1  17   5   10.90    7.40
   0 -17  -5   -5.10    5.90
   0 -17   5   -3.80    4.70
   0  17   5   -1.60    5.90
   0  17  -5   13.80    7.30
   1 -17   5   -5.90    4.40
  -1 -17  -5    1.60    6.60
   1  17   5   -1.30    5.90
  -1  17  -5   -4.70    7.00
  -2 -17  -5    3.30    7.00
   2 -17   5   -3.60    4.70
  -2  17  -5   -4.30    6.60
   2  17   5   -1.40    7.20
  15   0  -6   -4.70    6.30
  14   0  -6   -0.80    5.20
  13   0  -6    6.60    5.70
  12   0  -6    9.10    5.20
  11   0  -6   36.30    6.40
  10   0  -6    1.20    3.40
  -9   0   6    3.20    1.80
   9   0  -6    3.80    3.30
   8   0  -6    2.30    3.10
  -8   0   6    3.40    1.40
  -7   0   6    3.80    1.10
   7   0  -6    7.20    2.90
   6   0  -6  224.08    9.40
   5   0  -6    3.60    2.10
   4   0  -6  119.89    5.70
   3   0  -6    1.10    0.60
   3   0  -6    0.30    1.40
   2   0  -6  838.72   25.20
   2   0  -6  795.72   24.20
   1   0  -6   29.70    2.60
   1   0  -6   33.80    2.90
   0   0  -6  539.45   17.40
   0   0  -6  536.95   17.30
  -1   0  -6  775.72   23.90
  -1   0  -6  750.62   24.30
   2   0   6    1.80    1.90
  -2   0  -6    3.20    2.10
  -3   0  -6  310.47   12.60
  -3   0  -6  322.57    9.60
   3   0   6  316.47   12.10
   4   0   6   71.09    5.20
  -4   0  -6   85.29    6.90
   5   0   6  170.48    8.60
  -5   0  -6  147.49    9.00
   6   0   6   -0.60    2.60
  -6   0  -6    1.10    3.70
   7   0   6   58.19    6.50
  -7   0  -6   79.79    7.80
  -8   0  -6   -1.70    3.80
   8   0   6   -2.70    3.80
  -9   0  -6   24.60    6.00
   9   0   6   20.30    5.60
 -10   0  -6    0.00    5.10
  10   0   6    2.40    5.00
  11   0   6   -0.50    5.30
 -11   0  -6    7.50    6.10
  12   0   6    4.00    6.30
 -12   0  -6    5.30    6.00
  15  -1  -6    7.20    7.20
  15   1  -6    8.10    6.50
  14  -1  -6   -2.40    5.70
  14   1  -6    9.40    6.50
  13  -1  -6   -1.10    4.70
  13   1  -6   -1.50    5.20
  12  -1  -6   -2.10    4.20
  12   1  -6    3.50    5.00
  11  -1  -6    6.50    4.70
  11   1  -6   10.30    4.90
  10  -1  -6    7.50    3.90
  10   1  -6    3.60    3.70
  -9  -1   6   19.20    2.50
   9  -1  -6   25.70    4.40
   9   1  -6   19.60    4.50
  -9   1   6   19.10    2.60
   8  -1  -6    5.90    3.40
  -8  -1   6    7.60    1.60
   8   1  -6    6.40    3.40
  -8   1   6    4.90    1.60
   7  -1  -6    2.20    2.50
  -7   1   6    6.90    1.40
   7   1  -6    4.70    2.70
   6  -1  -6    1.20    2.10
   6   1  -6    3.60    2.20
  -6   1   6    2.00    0.90
   5  -1  -6   89.49    5.30
   5   1  -6   82.89    5.20
   4  -1  -6   10.40    2.20
  -4   1   6   11.10    0.90
  -4   1   6   11.10    1.30
   4   1  -6   11.80    2.30
   3  -1  -6   -0.90    1.40
   3   1  -6   -1.90    1.40
  -3   1   6    2.10    0.80
   3   1  -6    1.80    0.80
   2  -1  -6   71.59    4.50
   2  -1  -6   78.09    3.40
   2  -1  -6   77.99    4.20
   2   1  -6   85.19    3.60
   2   1  -6   82.49    4.30
   1  -1  -6   19.30    2.10
   1  -1  -6   19.10    2.40
   1  -1  -6   20.80    2.50
   1   1  -6   17.70    2.10
   1   1  -6   19.10    2.30
   0  -1  -6   10.00    1.70
   0  -1  -6    9.60    1.80
   0  -1  -6    9.70    1.70
   0   1  -6    7.00    2.10
   0   1  -6   12.40    2.10
  -1  -1  -6   15.40    2.40
  -1  -1  -6   14.90    1.90
  -1  -1  -6   12.20    2.20
  -1   1  -6   17.50    2.40
  -1   1  -6   17.40    2.80
  -2  -1  -6   34.30    2.40
   2  -1   6   27.20    3.20
  -2  -1  -6   28.40    3.40
  -2   1  -6   27.50    3.70
   2   1   6   28.20    3.10
  -3  -1  -6   56.99    2.90
   3  -1   6   54.99    4.30
  -3  -1  -6   53.39    5.10
  -3   1  -6   50.49    5.00
   3   1   6   60.69    4.30
  -4  -1  -6    8.00    2.90
  -4  -1  -6    9.60    1.50
   4  -1   6    8.20    2.80
  -4   1  -6   13.90    3.70
   4   1   6    8.10    2.40
   5  -1   6   26.20    4.10
  -5  -1  -6   41.20    5.30
  -5  -1  -6   30.90    2.30
  -5   1  -6   34.90    5.10
   5   1   6   36.60    4.50
  -6  -1  -6    8.50    4.10
  -6  -1  -6   12.60    1.90
   6  -1   6    5.40    3.20
  -6   1  -6   21.30    4.80
   6   1   6    7.90    3.50
   7  -1   6   -1.40    3.10
  -7  -1  -6    5.90    4.00
  -7   1  -6    6.10    4.60
   7   1   6    3.10    3.30
  -8  -1  -6   15.60    4.90
   8  -1   6   11.60    4.80
  -8   1  -6   20.50    5.80
   8   1   6   11.90    4.70
  -9  -1  -6   -2.00    4.20
   9  -1   6   -0.50    3.80
   9   1   6   -2.60    3.80
  -9   1  -6    5.10    4.90
  10  -1   6    5.50    5.30
 -10  -1  -6    5.20    5.60
  10   1   6    6.20    5.20
 -10   1  -6   10.00    5.50
  11  -1   6    6.20    5.90
 -11  -1  -6   -5.30    5.00
  11   1   6    4.60    5.60
 -11   1  -6   12.90    6.40
  12  -1   6   -6.40    6.00
 -12  -1  -6   -2.40    5.40
 -12   1  -6   -1.40    5.90
  12   1   6    6.20    6.20
  15  -2  -6   -2.10    6.50
  15   2  -6    0.40    6.30
  14  -2  -6    9.30    6.70
  14   2  -6    4.10    5.90
  13  -2  -6   10.40    5.50
  13   2  -6    4.60    5.50
  12  -2  -6    2.30    4.50
  12   2  -6    0.50    4.10
  11  -2  -6    2.80    4.70
  11   2  -6   -0.10    3.80
  10  -2  -6    2.50    4.00
  10   2  -6   -1.70    3.40
 -10   2   6    4.90    3.40
  -9  -2   6    1.20    1.70
   9  -2  -6   -2.90    2.90
   9   2  -6    1.10    3.50
  -9   2   6    2.60    2.10
   8  -2  -6    1.10    2.70
   8   2  -6    1.90    1.40
  -8   2   6    4.70    1.90
   8   2  -6    0.10    3.00
   7  -2  -6   -0.70    2.60
   7   2  -6    2.10    1.10
   7   2  -6    2.10    2.70
  -7   2   6    0.20    1.40
   6  -2  -6    7.60    2.40
  -6   2   6   10.50    1.60
   6   2  -6   11.70    2.80
   6   2  -6   14.30    1.30
   5  -2  -6   20.00    3.00
  -5   2   6   24.80    1.80
   5   2  -6   19.50    1.40
   5   2  -6   16.90    2.80
   4  -2  -6   -0.70    1.70
   4   2  -6   -0.10    1.70
   4   2  -6    0.00    0.80
  -4   2   6   -0.90    1.00
   3  -2  -6   14.80    2.80
   3  -2  -6   10.10    2.10
  -3   2   6   10.70    1.50
   3   2  -6    7.70    2.00
   3   2  -6   13.00    1.50
   2  -2  -6    6.70    1.80
   2  -2  -6   13.40    2.40
   2  -2  -6   11.30    1.60
   2   2  -6   11.90    2.20
   2   2  -6   17.30    1.90
   1  -2  -6   18.20    2.20
   1  -2  -6   20.90    2.60
   1  -2  -6   27.30    2.50
   1   2  -6   17.90    2.40
   1   2  -6   27.30    2.60
   0  -2  -6   70.89    4.00
   0  -2  -6   71.59    4.20
   0  -2  -6   68.69    3.90
   0   2  -6   73.99    4.40
   0   2  -6   76.19    4.20
  -1  -2  -6   15.20    2.10
  -1  -2  -6   18.30    2.70
   1  -2   6   18.80    2.70
  -1   2  -6   11.70    2.70
   1   2   6   15.70    2.10
  -2  -2  -6    0.60    2.20
   2  -2   6    0.00    1.60
  -2  -2  -6    1.00    1.40
  -2   2  -6   -3.40    1.80
   2   2   6   -0.70    1.50
  -3  -2  -6   37.90    2.90
   3  -2   6   44.30    4.20
  -3  -2  -6   46.10    4.70
  -3   2  -6   45.80    4.70
   3   2   6   40.90    3.90
   4  -2   6    3.10    2.40
  -4  -2  -6    1.90    3.00
  -4  -2  -6    5.50    1.70
  -4   2  -6    5.10    3.00
   4   2   6    2.50    2.30
  -5  -2  -6    0.20    1.50
  -5  -2  -6    2.30    3.10
   5  -2   6   -2.90    2.60
  -5   2  -6    2.30    3.20
   5   2   6    0.00    2.10
   6  -2   6   25.60    4.80
  -6  -2  -6   26.90    5.00
  -6  -2  -6   28.90    2.90
  -6   2  -6   23.10    5.00
   6   2   6   28.40    4.40
   7  -2   6   11.50    4.40
  -7  -2  -6   23.60    5.60
  -7   2  -6   13.20    4.70
   7   2   6   18.50    4.70
  -8  -2  -6   -4.60    3.60
   8  -2   6    5.90    4.30
  -8   2  -6   -7.50    4.40
   8   2   6    8.10    4.40
  -9  -2  -6   12.10    5.50
   9  -2   6    2.20    4.70
  -9   2  -6    4.20    4.60
   9   2   6    9.10    4.70
 -10  -2  -6  -10.40    4.50
  10  -2   6   -3.50    4.20
 -10   2  -6   -3.00    4.50
  10   2   6    5.80    5.30
  11  -2   6    8.40    6.00
 -11  -2  -6    5.70    6.10
  11   2   6    5.50    5.80
 -11   2  -6   -3.80    5.40
  12  -2   6    5.10    6.80
 -12  -2  -6    3.70    6.00
 -12   2  -6   -1.30    5.90
  12   2   6   -1.30    5.40
  15  -3  -6    8.40    7.60
  15   3  -6    4.10    6.30
  14  -3  -6    4.40    5.90
  14   3  -6    4.20    5.70
  13  -3  -6   -1.50    5.70
  13   3  -6    5.50    5.50
  12  -3  -6    6.20    5.60
  12   3  -6   16.60    5.10
  11  -3  -6   21.90    5.80
  11   3  -6   17.10    4.80
  10  -3  -6   -2.20    3.60
 -10   3   6    5.00    2.70
  10   3  -6   -3.40    3.20
   9  -3  -6   30.00    5.00
   9   3  -6   35.60    5.20
  -9   3   6   40.90    3.90
   9   3  -6   42.90    3.50
   8  -3  -6    5.10    3.00
  -8   3   6   11.90    2.40
   8   3  -6    9.70    1.90
   8   3  -6    8.20    3.30
   7  -3  -6   34.00    4.40
  -7   3   6   36.50    3.10
   7   3  -6   37.00    2.70
   7   3  -6   37.20    4.40
   6  -3  -6   -0.90    1.90
   6   3  -6    0.10    1.10
   6   3  -6    2.00    2.00
  -6   3   6    0.20    1.40
   5  -3  -6  197.98    8.40
   5  -3  -6  208.38    9.40
  -5   3   6  207.98    7.40
   5   3  -6  210.98    7.10
   5   3  -6  216.18    8.70
   4  -3  -6    1.10    2.30
   4  -3  -6    1.20    1.70
   4   3  -6    1.20    1.20
   4   3  -6   -1.30    1.80
  -4   3   6    3.10    1.30
   3  -3  -6  110.39    5.30
   3  -3  -6  125.69    6.40
   3   3  -6  119.49    4.80
   3   3  -6  103.49    5.60
  -3   3   6  117.49    4.90
   2  -3  -6  121.69    6.00
   2  -3  -6  120.49    5.40
   2   3  -6  119.19    5.80
  -2   3   6  129.19    5.30
   2   3  -6  127.29    5.30
   1  -3  -6  249.68    9.20
   1  -3  -6  259.47    9.80
   1  -3  -6  250.07    9.00
   1   3  -6  264.77    9.50
   1   3  -6  255.77    9.40
   0  -3  -6  180.98    7.00
   0  -3  -6  176.98    7.40
   0  -3  -6  193.88    7.60
   0   3  -6  184.08    7.40
   0   3  -6  177.78    7.70
   1  -3   6   45.30    3.80
  -1  -3  -6   35.20    3.10
  -1  -3  -6   34.80    3.50
   1   3   6   37.90    3.10
  -1   3  -6   46.40    4.30
  -2  -3  -6  457.15   15.10
  -2  -3  -6  466.95   16.20
   2  -3   6  454.25   15.90
  -2   3  -6  446.96   16.30
   2   3   6  456.25   15.30
   3  -3   6   92.89    5.70
  -3  -3  -6   97.39    6.40
  -3  -3  -6   96.59    4.90
   3   3   6   81.09    5.10
  -3   3  -6  100.49    6.60
  -4  -3  -6  110.39    5.50
   4  -3   6  114.39    7.10
  -4  -3  -6  102.79    6.90
   4   3   6  124.39    6.60
  -4   3  -6  104.39    7.40
  -5  -3  -6    6.50    3.40
   5  -3   6    2.80    3.00
  -5  -3  -6    2.70    2.00
   5   3   6    8.40    3.00
  -5   3  -6    8.80    3.60
   6  -3   6   82.39    7.50
  -6  -3  -6   84.09    7.80
  -6  -3  -6   84.19    5.20
   6   3   6   87.49    7.30
  -6   3  -6   93.09    8.40
  -7  -3  -6    2.10    2.90
   7  -3   6    2.80    3.50
  -7  -3  -6    5.20    4.30
  -7   3  -6    0.30    3.80
   7   3   6    0.50    3.40
  -8  -3  -6   31.30    6.20
   8  -3   6   38.30    6.60
   8   3   6   35.70    6.00
  -8   3  -6   52.39    7.50
   9  -3   6   -3.20    3.70
  -9  -3  -6   -0.70    4.80
   9   3   6    4.80    4.50
  -9   3  -6   -0.90    5.10
 -10  -3  -6   -1.30    5.20
  10  -3   6    4.20    5.80
 -10   3  -6    2.90    5.00
  10   3   6   10.00    4.80
  11  -3   6    3.30    6.40
 -11  -3  -6    7.60    5.90
 -11   3  -6   -2.50    5.70
  11   3   6    2.80    5.50
  12  -3   6    0.70    6.60
 -12  -3  -6   12.80    6.50
 -12   3  -6   -0.80    6.00
  12   3   6   -0.70    5.90
  14  -4  -6    2.90    6.90
  14   4  -6    5.40    5.80
  13  -4  -6    6.30    5.60
  13   4  -6    7.30    5.70
  12  -4  -6    9.60    5.50
  12   4  -6   12.20    5.40
  11  -4  -6    9.60    5.40
  11   4  -6    1.00    4.50
  10  -4  -6   15.50    5.20
  10   4  -6   18.60    4.30
 -10   4   6   13.20    3.40
   9  -4  -6    4.40    3.90
   9   4  -6   -5.90    3.10
   9   4  -6   -0.30    1.90
  -9   4   6   -0.90    2.40
   8  -4  -6   16.50    4.20
   8   4  -6   16.40    3.60
  -8   4   6   12.90    2.70
   7  -4  -6    6.40    2.80
   7   4  -6    7.60    2.00
   7   4  -6   10.20    3.10
  -7   4   6   10.10    2.40
   6  -4  -6  149.59    7.50
   6  -4  -6  131.09    8.00
   6   4  -6  148.59    5.90
   6   4  -6  158.38    7.60
  -6   4   6  149.19    6.30
   5  -4  -6    2.50    2.40
   5  -4  -6   -1.20    1.80
  -5   4   6    2.30    1.70
   5   4  -6    1.30    1.40
   5   4  -6    0.10    1.80
   4  -4  -6  158.68    7.80
   4  -4  -6  159.08    6.90
  -4   4   6  155.78    6.40
   4   4  -6  166.18    6.30
   4   4  -6  164.48    7.20
   3  -4  -6   21.10    2.40
   3  -4  -6   16.60    2.90
   3   4  -6   15.80    2.50
  -3   4   6   20.00    2.40
   3   4  -6   21.30    2.40
   2  -4  -6  311.27   12.00
   2  -4  -6  321.67   10.90
  -2   4   6  327.37   11.20
   2   4  -6  321.37   11.40
   2   4  -6  328.97   11.30
   1  -4  -6    4.80    1.50
   1  -4  -6    7.50    2.00
   1  -4  -6    7.80    2.30
   1   4  -6    2.30    1.80
   1   4  -6    5.30    2.00
   0  -4  -6   50.69    4.20
   0  -4  -6   54.89    3.30
   0  -4  -6   52.59    4.00
   0   4  -6   57.59    4.60
   0   4  -6   52.09    3.80
   1  -4   6  635.74   20.90
  -1  -4  -6  633.64   21.20
  -1  -4  -6  650.63   20.90
  -1   4  -6  653.93   21.50
   1   4   6  633.24   20.10
   2  -4   6   40.30    3.90
  -2  -4  -6   32.00    3.50
   2  -4   6   38.30    2.20
  -2  -4  -6   29.60    3.80
   2   4   6   32.20    3.10
  -2   4  -6   44.80    4.80
   3  -4   6   53.69    2.30
  -3  -4  -6   59.99    5.40
   3  -4   6   62.79    5.30
  -3  -4  -6   66.49    4.30
  -3   4  -6   56.89    5.50
   3   4   6   60.79    4.30
   4  -4   6    1.60    2.70
  -4  -4  -6    7.90    2.40
  -4  -4  -6    2.40    3.20
   4   4   6    0.90    2.10
  -4   4  -6    7.50    3.30
  -5  -4  -6  125.19    6.70
   5  -4   6  121.99    8.20
  -5  -4  -6  134.09    8.40
   5   4   6  135.79    7.70
  -5   4  -6  141.89    8.70
  -6  -4  -6    1.80    3.90
   6  -4   6    3.00    3.20
  -6  -4  -6    4.90    2.60
  -6   4  -6    2.90    4.10
   6   4   6    3.70    3.10
  -7  -4  -6   34.50    6.20
   7  -4   6   49.40    6.90
  -7  -4  -6   42.90    4.60
  -7   4  -6   43.20    7.00
   7   4   6   42.80    5.80
  -8  -4  -6    0.00    4.70
   8  -4   6   -0.20    4.40
   8   4   6   -5.00    3.70
  -8   4  -6    2.30    4.40
  -9  -4  -6   18.20    5.90
   9  -4   6   10.60    5.40
  -9   4  -6    9.80    5.80
   9   4   6   27.00    5.80
 -10  -4  -6   -5.10    4.90
  10  -4   6    4.80    5.70
 -10   4  -6   -7.20    5.10
  10   4   6   -6.50    4.20
 -11  -4  -6    1.70    6.10
  11  -4   6   -1.70    6.30
  11   4   6    2.10    5.10
 -11   4  -6    8.90    6.30
  12  -4   6   -6.90    6.40
 -12  -4  -6   -1.80    6.10
 -12   4  -6    3.30    6.60
  12   4   6    1.20    5.70
  14  -5  -6    1.30    7.00
  14   5  -6   -0.60    5.70
  13  -5  -6    3.50    5.50
  13   5  -6   -3.70    4.20
  12  -5  -6    3.20    5.00
  12   5  -6   -4.00    3.90
  11  -5  -6    6.40    5.20
  11   5  -6    5.90    4.50
  10  -5  -6   10.20    4.90
  10   5  -6   13.80    4.60
 -10   5   6   14.30    3.80
   9  -5  -6    6.00    4.30
   9   5  -6    7.70    2.60
  -9   5   6    3.70    2.90
   9   5  -6    3.50    3.50
   8  -5  -6    8.10    3.80
   8   5  -6   11.40    2.60
  -8   5   6   13.00    3.20
   8   5  -6   16.20    3.90
   7  -5  -6   15.70    3.70
   7  -5  -6   17.90    3.40
   7   5  -6   18.30    2.70
  -7   5   6   15.80    2.90
   7   5  -6   10.00    3.20
   6  -5  -6    2.70    2.40
   6  -5  -6    2.20    3.10
  -6   5   6   -0.20    2.10
   6   5  -6    4.00    2.50
   6   5  -6    1.10    1.70
   5  -5  -6   24.00    3.10
   5  -5  -6   16.70    3.50
   5   5  -6   23.70    2.70
   5   5  -6   21.40    3.20
  -5   5   6   22.50    2.90
   4  -5  -6   10.60    2.20
   4  -5  -6   17.80    3.30
   4   5  -6   13.10    2.30
  -4   5   6   17.90    2.60
   4   5  -6   12.40    2.50
   3  -5  -6   45.50    3.40
   3  -5  -6   35.90    4.10
   3   5  -6   41.40    3.60
  -3   5   6   47.00    3.70
   3   5  -6   38.90    3.50
   2  -5  -6    1.40    2.10
   2  -5  -6   -0.20    1.30
   2   5  -6    1.00    1.60
   2   5  -6    1.50    1.80
  -2   5   6    2.30    2.00
   1  -5  -6   71.29    5.10
   1  -5  -6   67.09    3.60
   1   5  -6   69.09    4.60
   1   5  -6   72.19    4.40
  -1   5   6   70.69    4.60
   0  -5  -6   53.99    3.20
   0  -5  -6   65.69    4.60
   0  -5  -6   56.19    4.30
   0   5  -6   53.39    4.10
   0   5  -6   48.00    4.40
  -1  -5  -6   40.40    4.10
  -1  -5  -6   39.00    4.30
  -1   5  -6   32.30    4.20
   1   5   6   28.30    2.60
   2  -5   6  280.67   10.90
  -2  -5  -6  278.57   10.80
   2  -5   6  272.07    9.20
  -2  -5  -6  260.17   11.10
   2   5   6  264.47    9.80
  -2   5  -6  267.17   11.40
   3  -5   6    1.90    1.10
  -3  -5  -6   -0.80    2.60
  -3  -5  -6    2.20    2.30
   3  -5   6    3.20    2.50
   3   5   6    3.50    1.90
  -3   5  -6    0.40    2.80
  -4  -5  -6   62.79    5.20
   4  -5   6   51.59    5.30
  -4  -5  -6   56.49    6.10
   4   5   6   56.69    4.80
  -4   5  -6   59.59    6.40
   5  -5   6    3.40    3.30
  -5  -5  -6    0.20    2.60
  -5  -5  -6   -3.50    3.50
   5   5   6    0.70    2.60
  -5   5  -6    6.90    3.70
  -6  -5  -6  111.59    7.10
   6  -5   6   99.19    8.00
  -6  -5  -6  116.59    8.90
   6   5   6  126.29    8.00
  -6   5  -6  116.59    8.60
   7  -5   6   -6.90    3.70
  -7  -5  -6    1.00    3.00
  -7  -5  -6    1.80    4.00
   7   5   6    2.40    3.50
  -7   5  -6   -5.70    3.70
  -8  -5  -6   -1.40    4.90
   8  -5   6    3.10    4.90
  -8   5  -6   -1.40    4.90
   8   5   6    1.10    4.10
  -9  -5  -6    3.10    5.30
   9  -5   6    7.60    5.60
   9   5   6    1.20    4.50
  -9   5  -6    7.90    5.90
  10  -5   6   -1.40    5.00
 -10  -5  -6   -3.50    5.30
 -10   5  -6   -0.90    5.40
  10   5   6    0.60    4.80
 -11  -5  -6    1.00    5.70
  11  -5   6    3.00    6.70
  11   5   6    5.50    5.50
 -11   5  -6    0.20    5.20
  14  -6  -6    0.50    6.30
  14   6  -6   -1.10    5.70
  13  -6  -6    0.20    6.50
  13   6  -6   -5.30    4.70
  12  -6  -6    7.40    6.10
  12   6  -6   -2.40    4.70
  11  -6  -6    4.60    4.80
  11   6  -6    5.30    4.60
  10  -6  -6    7.90    4.80
  10   6  -6    8.00    4.30
 -10   6   6    8.20    3.80
   9  -6  -6    3.40    3.90
   9   6  -6    7.60    2.70
  -9   6   6    4.00    3.20
   9   6  -6    4.50    3.80
   8  -6  -6    3.30    3.50
   8   6  -6   10.30    2.90
   8   6  -6   14.50    3.70
  -8   6   6   12.60    3.40
   7  -6  -6   24.40    4.20
   7  -6  -6   27.50    4.60
   7   6  -6   25.00    3.30
  -7   6   6   26.40    3.70
   7   6  -6   27.00    4.10
   6  -6  -6   22.00    3.60
   6  -6  -6   30.00    4.80
  -6   6   6   37.90    4.00
   6   6  -6   33.50    4.10
   6   6  -6   30.30    3.40
   5  -6  -6   -2.00    2.40
   5  -6  -6    1.50    2.00
  -5   6   6    3.10    2.30
   5   6  -6   -0.60    1.80
   5   6  -6    1.50    2.10
   4  -6  -6  131.49    7.60
   4  -6  -6  127.09    6.00
   4   6  -6  135.19    6.50
  -4   6   6  142.09    6.60
   4   6  -6  130.49    6.40
   3  -6  -6   42.70    3.30
   3  -6  -6   35.10    4.30
   3   6  -6   41.00    3.70
  -3   6   6   36.80    3.90
   3   6  -6   36.60    3.70
   2  -6  -6  150.38    7.80
   2  -6  -6  150.68    5.90
  -2   6   6  132.39    6.80
   2   6  -6  146.69    6.90
   2   6  -6  136.09    6.60
   1  -6  -6   95.49    4.20
   1  -6  -6   79.49    5.90
   1   6  -6   90.89    5.10
  -1   6   6   97.29    5.70
   1   6  -6   95.19    5.70
   0  -6  -6  111.79    6.40
   0  -6  -6  113.69    4.80
   0   6  -6  126.99    6.00
   0   6   6  111.59    6.50
   0   6  -6  110.39    6.30
  -1  -6  -6   71.59    5.60
  -1  -6  -6   82.29    5.50
   1  -6   6   79.99    4.90
  -1   6  -6   73.99    5.80
   1   6   6   80.79    4.00
   2  -6   6   95.39    4.70
  -2  -6  -6  104.49    6.40
   2  -6   6   96.29    6.00
  -2  -6  -6  102.39    6.70
   2   6   6  101.19    5.00
  -2   6  -6   99.69    6.70
   3  -6   6  101.69    6.40
  -3  -6  -6  109.89    7.20
   3  -6   6  108.49    4.80
  -3  -6  -6  120.09    7.00
   3   6   6  113.99    5.70
  -3   6  -6  117.19    7.50
   4  -6   6    2.50    1.30
   4  -6   6    1.60    2.90
  -4  -6  -6   -1.60    2.90
  -4  -6  -6   -1.80    2.40
  -4   6  -6   -5.70    2.90
   4   6   6    0.40    2.20
   5  -6   6   28.20    4.90
  -5  -6  -6   31.20    5.50
  -5  -6  -6   42.70    5.10
   5   6   6   22.50    3.90
  -5   6  -6   19.00    4.70
   6  -6   6   75.89    7.80
  -6  -6  -6   67.69    6.40
  -6  -6  -6   70.59    7.50
   6   6   6   80.59    7.00
  -6   6  -6   59.99    7.10
  -7  -6  -6   78.59    8.10
  -7  -6  -6   62.19    6.50
   7  -6   6   75.69    8.30
   7   6   6   71.79    7.00
  -7   6  -6   66.99    8.30
  -8  -6  -6    1.40    4.50
  -8  -6  -6   -0.70    4.30
   8  -6   6    5.50    5.00
   8   6   6    4.10    4.10
  -8   6  -6    1.90    4.60
   9  -6   6   10.40    6.00
  -9  -6  -6    8.10    6.00
  -9   6  -6    4.10    5.70
   9   6   6    2.80    4.40
  10  -6   6   10.60    7.00
 -10  -6  -6    2.30    5.20
 -10   6  -6   -2.40    5.80
  10   6   6    8.00    5.20
 -11  -6  -6    8.30    6.70
  11  -6   6   15.30    7.90
 -11   6  -6   23.90    7.90
  11   6   6   23.20    6.50
  14  -7  -6   -0.80    7.10
  14   7  -6    0.70    5.60
  13  -7  -6   -2.50    6.60
  13   7  -6   -2.50    5.20
  12  -7  -6    1.90    6.00
  12   7  -6    5.40    5.10
  11  -7  -6   11.40    5.20
  11   7  -6   13.20    4.90
  10  -7  -6    5.30    4.80
  10   7  -6    6.70    4.30
 -10   7   6   11.30    4.30
   9  -7  -6    6.60    4.10
   9   7  -6    5.10    2.90
   9   7  -6    3.60    3.60
  -9   7   6    4.00    3.70
   8  -7  -6   26.90    5.30
   8  -7  -6   24.70    4.70
   8   7  -6   13.90    3.30
  -8   7   6   16.00    3.90
   8   7  -6   26.30    4.50
   7  -7  -6   44.70    5.10
   7  -7  -6   35.80    5.40
  -7   7   6   39.00    4.70
   7   7  -6   44.10    4.50
   7   7  -6   47.20    4.90
   6  -7  -6    2.40    3.10
   6  -7  -6   -2.00    2.30
   6   7  -6    1.50    2.40
  -6   7   6   -0.80    2.70
   6   7  -6    4.10    2.70
   5  -7  -6   34.80    3.60
   5  -7  -6   44.20    5.60
   5   7  -6   31.00    3.80
   5   7  -6   25.10    3.50
  -5   7   6   26.00    4.00
   4  -7  -6    4.20    2.00
   4  -7  -6    0.90    2.60
   4   7  -6   -0.70    1.90
  -4   7   6    0.30    2.60
   4   7  -6    1.20    2.30
   3  -7  -6  130.49    7.60
   3  -7  -6  125.89    5.60
   3   7  -6  124.59    6.70
  -3   7   6  125.99    6.80
   3   7  -6  128.79    6.20
   2  -7  -6    5.50    1.60
   2  -7  -6    8.80    3.00
   2   7  -6    8.40    2.30
  -2   7   6    7.10    2.50
   2   7  -6    6.60    2.60
   1  -7  -6   93.79    4.10
   1  -7  -6  101.59    6.40
   1   7  -6   94.79    5.20
  -1   7   6   88.49    5.70
   1   7  -6   92.49    6.10
   0  -7  -6   44.00    4.70
   0  -7   6   39.60    3.70
   0   7  -6   46.00    4.70
   0   7   6   43.40    2.70
   0   7   6   42.00    4.40
  -1  -7  -6   83.39    6.30
   1  -7   6   83.89    5.30
  -1   7  -6   84.69    6.10
   1   7   6   75.59    5.80
   1   7   6   82.09    3.90
  -2  -7  -6   39.70    4.80
  -2  -7  -6   32.80    4.70
   2  -7   6   29.40    3.80
   2  -7   6   29.90    3.20
  -2   7  -6   41.80    5.50
   2   7   6   29.30    2.80
  -3  -7  -6   11.90    3.60
   3  -7   6   15.50    2.30
   3  -7   6   22.90    3.80
  -3  -7  -6   16.50    3.90
  -3   7  -6   11.20    3.90
   3   7   6   13.40    2.50
   4  -7   6   30.20    2.80
  -4  -7  -6   17.40    4.40
   4  -7   6   27.60    4.40
  -4  -7  -6   28.70    4.60
   4   7   6   20.40    3.40
  -4   7  -6   36.80    5.70
   5  -7   6   39.20    5.50
  -5  -7  -6   30.50    5.40
  -5  -7  -6   37.20    5.30
   5   7   6   41.10    4.60
  -5   7  -6   26.20    5.40
  -6  -7  -6   -1.80    3.40
  -6  -7  -6    3.90    4.10
   6  -7   6    1.40    3.60
  -6   7  -6    8.20    4.60
   6   7   6   -3.60    2.90
   7  -7   6    0.90    4.00
  -7  -7  -6    5.10    4.70
  -7  -7  -6    8.90    4.30
   7   7   6   13.80    4.10
  -7   7  -6    1.00    4.90
   8  -7   6    6.80    5.50
  -8  -7  -6    7.40    4.40
  -8  -7  -6    5.00    5.50
  -8   7  -6    2.70    5.50
   8   7   6    1.10    3.90
  -9  -7  -6    8.40    5.70
   9  -7   6   -7.10    4.70
   9   7   6    5.70    4.60
  -9   7  -6    8.40    6.40
 -10  -7  -6    1.30    5.90
  10  -7   6   -1.90    6.50
  10   7   6    1.40    4.70
 -10   7  -6   -0.50    5.50
 -11  -7  -6   -3.50    5.60
  11  -7   6    8.90    7.80
  11   7   6   -5.20    5.40
 -11   7  -6    0.70    6.50
  13  -8  -6    8.80    7.30
  13   8  -6    8.50    5.50
  12  -8  -6    4.70    6.50
  12   8  -6   32.50    6.10
  11  -8  -6   -4.20    5.20
  11   8  -6   -1.00    4.40
  10  -8  -6    4.00    5.10
 -10   8   6   13.50    4.60
  10   8  -6   15.10    4.80
   9  -8  -6    5.30    4.20
   9   8  -6   15.70    3.80
  -9   8   6   13.90    4.50
   9   8  -6   15.80    4.40
   8  -8  -6    5.70    3.80
   8  -8  -6    3.00    4.10
   8   8  -6    2.90    2.90
  -8   8   6   -3.50    3.40
   8   8  -6    8.20    3.50
   7  -8  -6   13.70    3.70
   7  -8  -6   10.30    4.40
  -7   8   6   12.20    4.00
   7   8  -6   12.00    3.30
   7   8  -6    7.20    3.40
   6  -8  -6   18.60    4.40
   6  -8  -6   21.10    3.50
   6   8  -6   22.20    3.70
   6   8  -6   23.20    3.80
  -6   8   6   29.00    4.40
   5  -8  -6   20.70    4.30
   5  -8  -6   12.30    2.80
  -5   8   6   17.80    3.80
   5   8  -6   13.90    3.30
   5   8  -6   18.40    3.20
   4  -8  -6    6.80    3.30
   4  -8  -6    5.60    2.10
   4   8  -6    3.90    2.80
   4   8  -6    6.00    2.40
  -4   8   6   -0.10    3.10
   3  -8  -6   46.30    3.50
   3  -8  -6   46.20    5.60
   3   8  -6   49.10    5.00
   3   8  -6   48.00    4.10
  -3   8   6   52.29    5.20
   2  -8  -6    8.60    1.70
   2  -8  -6    6.10    3.40
   2   8  -6    7.80    2.30
  -2   8   6    9.10    3.50
   2   8  -6   12.60    3.00
   1  -8  -6   30.50    4.60
   1  -8  -6   22.00    2.00
   1   8  -6   23.50    3.00
  -1   8   6   27.00    4.30
   1   8  -6   20.60    3.90
   0  -8  -6    2.00    2.70
   0  -8   6    1.50    2.00
   0   8   6   -1.10    3.10
   0   8  -6    1.70    3.10
   0   8   6    4.00    1.20
  -1  -8  -6    3.60    3.30
   1  -8   6    3.80    2.10
   1  -8   6    1.60    2.20
   1   8   6    2.60    3.00
   1   8   6    3.00    1.30
  -1   8  -6    9.00    3.30
   2  -8   6    0.40    2.00
  -2  -8  -6    1.10    2.80
   2  -8   6    0.70    2.40
  -2   8  -6    0.80    3.50
   2   8   6    2.30    3.10
   2   8   6   -0.60    1.50
   3  -8   6   10.50    3.10
   3  -8   6    7.50    2.20
  -3  -8  -6   14.20    4.10
   3   8   6    9.80    2.30
  -3   8  -6   11.90    4.50
   3   8   6    7.20    4.00
  -4  -8  -6    2.60    3.70
  -4  -8  -6    3.70    3.70
   4  -8   6   -0.20    2.90
   4  -8   6    1.20    2.00
  -4   8  -6   -5.00    3.20
   4   8   6    0.90    2.30
   5  -8   6   11.20    3.90
  -5  -8  -6   11.80    4.30
  -5  -8  -6    3.60    4.10
   5   8   6   10.40    3.10
  -5   8  -6    6.60    4.90
  -6  -8  -6   -0.40    3.80
  -6  -8  -6    2.00    5.00
   6  -8   6    3.70    4.20
  -6   8  -6    3.00    5.00
   6   8   6   -0.40    2.90
  -7  -8  -6   14.90    5.80
  -7  -8  -6    7.90    4.80
   7  -8   6    9.00    5.20
   7   8   6    6.20    3.80
  -7   8  -6   14.30    6.40
  -8  -8  -6   -2.30    4.30
   8  -8   6    3.90    5.60
  -8  -8  -6    9.80    5.90
   8   8   6   -0.80    3.80
  -8   8  -6   -3.90    5.00
   9  -8   6    4.20    6.50
  -9  -8  -6    9.00    6.10
  -9   8  -6   17.40    7.10
 -10  -8  -6   26.30    7.50
  10  -8   6   23.70    7.80
 -10   8  -6   26.70    7.90
  13  -9  -6    0.10    6.70
  13   9  -6   -2.80    6.50
  12  -9  -6    2.00    6.50
  12   9  -6    6.80    5.00
  11  -9  -6  -13.00    4.90
  11   9  -6   -3.80    4.10
  10  -9  -6    6.80    5.20
  10   9  -6   25.10    5.10
 -10   9   6   16.10    5.30
   9  -9  -6   -0.30    4.30
   9  -9  -6   -1.30    4.00
  -9   9   6    4.20    4.20
   9   9  -6   -2.00    3.20
   9   9  -6    1.10    3.70
   8  -9  -6    3.10    3.60
   8  -9  -6   -1.10    4.10
   8   9  -6    6.30    3.50
   8   9  -6    6.90    3.60
  -8   9   6   -0.20    3.80
   7  -9  -6   54.09    7.00
   7  -9  -6   55.39    5.60
  -7   9   6   50.69    6.10
   7   9  -6   47.70    5.10
   7   9  -6   49.80    5.50
   6  -9  -6   64.09    5.40
   6  -9  -6   66.09    7.40
  -6   9   6   58.99    6.20
   6   9  -6   53.29    5.00
   6   9  -6   60.49    5.90
   5  -9  -6   28.70    5.10
   5  -9  -6   18.70    3.00
   5   9  -6   28.50    4.30
  -5   9   6   24.60    4.70
   5   9  -6   19.20    3.30
   4  -9  -6    7.60    2.20
   4  -9  -6   11.50    3.80
   4   9  -6   10.60    3.70
   4   9  -6   10.20    2.70
  -4   9   6   13.90    4.10
   3  -9  -6   46.50    5.70
   3  -9  -6   64.69    3.80
   3   9  -6   53.29    5.80
  -3   9   6   49.60    5.60
   3   9  -6   59.89    4.50
   2  -9  -6    1.70    1.30
   2  -9  -6    0.00    3.60
   2   9  -6    1.00    2.00
  -2   9   6    0.60    3.20
   2   9  -6   -2.40    2.60
   1  -9  -6  104.79    7.80
  -1  -9   6  100.89    5.60
  -1   9   6  102.89    7.30
   1   9  -6   99.49    7.40
   0  -9   6   35.70    3.80
   0  -9  -6   24.90    4.60
   0   9  -6   23.50    4.70
   0   9   6   39.30    5.40
  -1  -9  -6    4.30    3.40
   1  -9   6    5.20    2.70
   1  -9   6    8.30    2.70
   1   9   6   13.30    4.20
  -1   9  -6    2.80    3.30
   2  -9   6   95.29    6.20
  -2  -9  -6   88.39    7.20
   2  -9   6   90.29    5.60
   2   9   6   96.79    8.00
  -2   9  -6   76.29    7.30
  -3  -9  -6   -2.50    3.10
   3  -9   6    0.00    2.20
   3  -9   6    0.30    2.70
  -3   9  -6   -1.00    3.40
   3   9   6    1.10    3.40
   4  -9   6   90.49    7.50
   4  -9   6   78.19    5.30
  -4  -9  -6   99.49    8.50
  -4   9  -6   80.99    8.50
   4   9   6   70.89    7.40
  -5  -9  -6   -0.50    3.90
   5  -9   6   -1.20    3.30
  -5   9  -6   -0.90    4.60
   5   9   6    0.40    4.40
   6  -9   6   85.29    8.30
  -6  -9  -6   75.39    8.10
  -6  -9  -6   56.49    7.50
  -6   9  -6   79.19    8.80
  -7  -9  -6   -1.70    4.40
  -7  -9  -6   -3.80    5.00
   7  -9   6    2.10    4.90
  -7   9  -6    0.20    5.70
   8  -9   6   15.40    6.50
  -8  -9  -6    9.30    5.20
  -8  -9  -6    8.90    6.50
  -8   9  -6   14.90    6.90
  -9  -9  -6    3.60    6.20
   9  -9   6   -7.20    6.00
  -9   9  -6    1.90    6.30
 -10  -9  -6    6.40    6.80
  10  -9   6   -4.30    5.60
 -10   9  -6    6.80    7.10
  12 -10  -6  -10.20    5.90
  11 -10  -6    8.00    6.10
  10 -10  -6   -4.50    4.60
  10  10  -6    5.20    6.90
 -10  10   6   -2.60    4.70
   9 -10  -6   -3.30    3.60
   9 -10  -6    0.70    4.30
   9  10  -6    1.00    3.60
   9  10  -6   -0.40    3.60
  -9  10   6   -2.20    4.50
   8 -10  -6    0.50    3.90
   8 -10  -6    1.30    3.70
   8  10  -6   -1.00    3.30
   8  10  -6   24.50    5.10
  -8  10   6   -2.30    4.00
   7 -10  -6    1.80    4.40
   7 -10  -6    6.40    3.30
   7  10  -6    0.60    3.50
   7  10  -6    2.90    3.20
  -7  10   6    3.20    4.30
   6 -10  -6    1.20    4.10
   6 -10  -6    9.00    3.00
   6  10  -6   13.50    4.10
   6  10  -6    9.80    3.10
  -6  10   6    3.70    4.30
   5 -10  -6    3.30    3.90
   5 -10  -6    5.70    2.50
   5  10  -6    3.80    3.30
  -5  10   6    7.20    4.30
   5  10  -6    6.20    2.80
   4 -10  -6   24.40    4.90
   4 -10  -6   27.00    3.00
   4  10  -6   27.10    3.50
  -4  10   6   25.30    5.00
   4  10  -6   22.00    4.60
   3 -10  -6   -4.00    3.50
   3  10  -6    4.50    3.20
  -3  10   6   -2.90    3.70
   3  10  -6    1.00    2.20
   2 -10  -6   47.00    6.30
   2  10  -6   43.10    5.80
   2  10  -6   44.20    3.90
  -2  10   6   40.90    5.80
   1 -10  -6   22.40    4.80
  -1 -10   6   19.20    3.10
   1  10  -6   14.00    4.50
  -1  10   6   15.40    4.10
   0 -10   6   49.90    4.40
   0 -10   6   42.30    4.80
   0 -10  -6   39.80    5.60
   0  10  -6   40.70    5.90
   0  10   6   45.30    6.10
  -1 -10  -6   10.90    4.50
   1 -10   6   11.40    3.00
   1 -10   6    8.70    3.10
  -1  10  -6   15.00    4.40
   1  10   6    7.00    4.00
  -2 -10  -6   59.09    6.70
   2 -10   6   53.39    5.20
   2 -10   6   52.39    5.30
  -2  10  -6   62.69    7.50
   2  10   6   61.49    7.10
   3 -10   6   22.10    3.70
  -3 -10  -6   30.40    5.60
   3 -10   6   21.50    4.20
  -3  10  -6   27.20    5.50
   3  10   6   21.00    5.00
   4 -10   6    0.40    2.80
  -4 -10  -6   -0.70    3.90
   4 -10   6    1.30    3.40
  -4  10  -6   -0.60    4.80
   4  10   6   -0.70    3.90
  -5 -10  -6    0.10    4.40
   5 -10   6    9.50    4.30
  -5  10  -6    2.60    5.20
   5  10   6    4.90    5.10
   6 -10   6    2.00    4.50
  -6 -10  -6    4.60    4.70
   6  10   6    5.40    4.70
  -6  10  -6    1.10    5.20
   7 -10   6   -3.40    5.00
  -7 -10  -6   -5.20    4.50
  -7  10  -6   -1.90    5.60
   7  10   6   -4.60    5.00
  -8 -10  -6    6.80    5.50
   8 -10   6   -5.20    5.40
  -8  10  -6   -5.80    6.10
   8  10   6   -0.10    5.20
   9 -10   6    9.70    7.20
   9  10   6    3.40    5.20
  -9  10  -6    7.50    6.40
  10 -10   6   -6.30    6.10
  10  10   6    0.70    5.50
 -10  10  -6    2.30    7.30
  12 -11  -6   -6.50    6.30
  11 -11  -6    6.10    6.00
  10 -11  -6    0.80    4.90
  10 -11  -6   -0.70    4.70
 -10  11   6   -0.20    5.20
   9 -11  -6    6.60    4.80
   9 -11  -6    5.60    4.60
  -9  11   6    3.10    5.20
   9  11  -6    3.30    4.30
   8 -11  -6   13.10    4.50
   8 -11  -6   13.40    5.50
   8  11  -6   17.10    4.90
  -8  11   6    7.20    5.20
   7 -11  -6    9.80    3.70
   7 -11  -6    8.10    5.00
  -7  11   6    7.70    4.90
   7  11  -6   11.90    4.30
   6 -11  -6    8.60    5.00
   6 -11  -6   19.70    3.60
  -6  11   6   17.60    5.20
   6  11  -6   14.70    4.50
   5 -11  -6    6.60    4.80
  -5  11   6   10.00    4.80
   5  11  -6   16.40    4.40
   4 -11  -6    0.40    3.70
  -4  11   6    0.00    3.90
   4  11  -6    3.60    3.90
   4  11  -6    3.90    2.50
   3 -11  -6   34.40    6.10
   3  11  -6   25.40    5.10
   3  11  -6   32.00    3.50
  -3  11   6   33.60    5.80
  -2 -11   6   28.50    3.40
   2 -11  -6   35.70    5.80
   2  11  -6   23.60    5.00
  -2  11   6   26.30    5.10
  -1 -11   6    0.40    2.20
  -1 -11   6   -0.10    3.10
   1 -11  -6    2.90    3.70
  -1  11   6    2.40    3.70
   1  11  -6    5.80    4.00
   0 -11   6    8.70    2.80
   0 -11   6    4.70    3.40
   0 -11  -6    7.40    4.20
   0  11  -6    9.30    4.90
   0  11   6    5.40    3.90
  -1 -11  -6   10.20    4.50
   1 -11   6   10.80    3.10
   1 -11   6   10.80    3.50
  -1  11  -6    8.70    5.00
   1  11   6    5.00    4.20
   2 -11   6   -0.30    2.90
  -2 -11  -6   -2.50    3.50
   2 -11   6   -0.40    2.70
   2  11   6    2.70    4.10
  -2  11  -6    0.50    4.10
  -3 -11  -6    6.60    5.00
   3 -11   6    0.70    2.80
   3 -11   6    0.00    2.90
  -3  11  -6    1.00    4.10
   3  11   6   -0.70    4.20
   4 -11   6   -3.10    3.50
  -4 -11  -6   -4.40    4.40
   4  11   6    6.30    5.00
  -4  11  -6   -1.60    5.00
   5 -11   6    8.90    4.80
  -5 -11  -6    3.30    5.10
   5  11   6   15.60    5.70
  -5  11  -6    8.90    6.30
  -6 -11  -6    0.60    4.50
   6 -11   6    1.30    4.80
   6  11   6   10.50    5.70
  -6  11  -6   12.00    6.50
   7 -11   6   17.30    6.40
  -7 -11  -6   -2.60    5.20
   7  11   6    8.30    5.40
  -7  11  -6    8.80    6.00
  -8 -11  -6    6.80    5.40
   8 -11   6   16.40    6.70
  -8  11  -6   -0.80    6.00
   8  11   6    5.60    6.00
   9 -11   6   13.00    7.60
  -9  11  -6    1.00    7.30
   9  11   6   -7.50    5.60
  10 -12  -6   -1.00    5.10
 -10  12   6   -6.70    5.30
   9 -12  -6    0.50    5.10
   9  12  -6   16.50    5.40
  -9  12   6   10.40    5.70
   8 -12  -6   25.10    6.30
   8  12  -6   25.50    5.80
  -8  12   6   22.90    6.20
   7 -12  -6   12.70    5.20
  -7  12   6    5.40    5.00
   7  12  -6   15.20    4.90
   6 -12  -6    9.70    4.80
  -6  12   6    1.10    4.80
   6  12  -6   11.90    4.60
   5 -12  -6   -2.80    4.60
   5  12  -6    3.50    4.30
  -5  12   6   -5.00    4.40
   4 -12  -6   13.90    5.00
   4  12  -6   20.20    5.20
   3 -12  -6    9.50    4.70
   3  12  -6   17.80    5.10
  -3  12   6   18.50    5.50
   2 -12  -6   72.79    7.90
  -2 -12   6   77.99    7.50
   2  12  -6   70.89    7.90
  -2  12   6   60.29    7.20
   1 -12  -6    3.20    4.10
  -1 -12   6    6.40    3.50
   1  12  -6    4.10    4.60
  -1  12   6   -1.30    4.60
   0 -12   6   14.90    4.10
   0 -12   6   13.50    3.00
   0 -12  -6   10.80    4.70
   0  12  -6   -0.30    4.10
   0  12   6   13.10    5.20
   1 -12   6   25.70    4.00
   1 -12   6   26.50    4.70
  -1 -12  -6   24.70    5.90
  -1  12  -6   26.50    5.80
   1  12   6   17.90    5.50
   2 -12   6    1.40    3.10
  -2 -12  -6    1.30    4.80
   2 -12   6    4.90    3.30
   2  12   6    3.30    4.50
  -2  12  -6    8.90    4.90
   3 -12   6   17.70    4.40
  -3 -12  -6   23.30    5.80
   3 -12   6   21.10    4.40
   3  12   6   17.70    5.40
  -3  12  -6   19.60    5.80
   4 -12   6    4.60    4.20
  -4 -12  -6    2.50    5.30
  -4  12  -6   -5.70    5.20
   4  12   6    0.70    4.60
  -5 -12  -6    9.10    6.00
   5 -12   6   17.70    5.50
   5  12   6    6.70    5.90
  -5  12  -6   13.30    6.90
  -6 -12  -6    2.00    5.10
   6 -12   6   21.40    6.30
   6  12   6    4.20    5.30
  -6  12  -6    3.50    6.50
   7 -12   6   13.30    6.30
  -7 -12  -6    4.40    6.20
  -7  12  -6    9.90    6.40
   7  12   6   12.00    6.30
  -8 -12  -6    5.40    6.20
   8 -12   6   -6.70    6.00
   8  12   6   -4.00    5.10
  -8  12  -6   11.60    7.40
  10 -13  -6   -4.80    5.20
 -10  13   6    0.90    6.30
   9 -13  -6    5.90    5.30
  -9  13   6   -7.90    5.30
   9  13  -6    1.10    4.50
   8 -13  -6    6.90    5.70
  -8  13   6    2.70    5.80
   8  13  -6    9.90    5.20
   7 -13  -6   14.50    5.90
   7  13  -6    5.50    5.00
  -7  13   6    9.90    6.00
   6 -13  -6   30.90    6.50
   6  13  -6   23.10    5.80
  -6  13   6   33.70    6.90
   5 -13  -6   19.00    6.20
  -5  13   6   13.00    5.60
   5  13  -6   12.80    5.30
   4 -13  -6    0.60    4.40
  -4  13   6    0.40    5.10
   4  13  -6   -4.60    4.00
  -3 -13   6   50.49    6.90
   3 -13  -6   46.00    7.60
   3  13  -6   40.60    7.20
  -3  13   6   45.20    6.80
  -2 -13   6    5.60    3.80
   2 -13  -6    6.30    5.20
   2  13  -6    6.10    5.10
  -2  13   6    7.30    5.30
   1 -13  -6   32.50    6.50
  -1 -13   6   47.70    6.30
  -1  13   6   34.20    6.30
   1  13  -6   38.50    6.70
   0 -13   6   14.90    4.70
   0 -13  -6   17.40    5.40
   0  13   6   16.00    5.40
   0  13  -6    8.40    5.50
  -1 -13  -6   45.60    7.90
   1 -13   6   42.50    5.90
  -1  13  -6   25.20    6.40
   1  13   6   21.50    5.80
  -2 -13  -6    9.10    5.20
   2 -13   6   14.10    4.30
   2  13   6   12.20    5.60
  -2  13  -6   18.80    6.30
   3 -13   6    6.10    3.80
  -3 -13  -6    5.20    5.40
  -3  13  -6    0.80    5.10
   3  13   6    8.90    5.30
   4 -13   6   20.60    5.40
  -4 -13  -6    9.50    6.00
  -4  13  -6    6.40    6.30
   4  13   6    3.10    5.20
  -5 -13  -6   -6.60    5.80
   5 -13   6   10.80    5.30
   5  13   6   -4.10    5.70
  -5  13  -6    0.50    6.30
  -6 -13  -6   10.70    6.70
   6 -13   6   24.00    6.80
  -6  13  -6    6.30    6.30
   6  13   6   19.20    6.60
  -7 -13  -6   -2.50    6.20
   7 -13   6    8.00    6.20
  -7  13  -6    3.70    7.20
   7  13   6   12.20    6.80
   9 -14  -6    1.50    5.80
  -9  14   6  -10.80    5.60
   9  14  -6    6.00    5.40
   8 -14  -6   -3.20    5.30
  -8  14   6   -4.50    6.00
   8  14  -6    0.70    5.00
   7 -14  -6    3.50    4.90
  -7  14   6    0.20    5.90
   7  14  -6    3.00    5.30
   6 -14  -6    6.40    5.90
  -6  14   6  -11.30    4.90
   6  14  -6    2.80    5.00
   5 -14  -6    4.00    5.70
   5  14  -6   -1.50    4.90
  -5  14   6    0.00    5.10
   4 -14  -6   12.50    5.30
  -4 -14   6   -0.50    4.70
  -4  14   6    5.60    6.20
   4  14  -6    5.60    5.50
  -3 -14   6    3.00    4.20
   3 -14  -6    8.20    5.20
  -3  14   6   13.10    6.00
   3  14  -6    2.40    5.40
  -2 -14   6    3.10    4.00
   2 -14  -6    2.90    4.70
   2  14  -6   -0.90    4.50
  -2  14   6   -2.70    5.30
  -1 -14   6    0.30    3.60
   1 -14  -6   -4.10    4.20
   1  14  -6    6.40    5.70
  -1  14   6   -4.30    5.40
   0 -14  -6    5.30    5.00
   0 -14   6    4.70    4.10
   0  14  -6    2.30    5.50
   0  14   6    4.30    5.20
  -1 -14  -6    2.40    5.00
   1 -14   6    4.80    4.10
   1  14   6    3.00    5.00
  -1  14  -6    6.50    5.40
   2 -14   6    8.40    4.30
  -2 -14  -6   -0.30    5.50
   2  14   6    9.30    5.50
  -2  14  -6    3.30    5.40
   3 -14   6   -0.40    3.70
  -3 -14  -6   -6.10    5.20
   3  14   6   -1.10    5.40
  -3  14  -6   -1.20    5.90
  -4 -14  -6    0.60    6.00
  -4  14  -6   -2.80    5.70
   4  14   6    3.20    6.00
  -5 -14  -6   10.80    6.90
  -5  14  -6    9.50    7.40
   5  14   6   -0.40    6.50
  -6 -14  -6    2.00    6.70
   6  14   6    0.50    5.70
  -6  14  -6    5.80    6.60
  -7 -14  -6   -4.90    5.30
   8 -15  -6    9.60    6.40
  -8  15   6    3.30    6.50
   8  15  -6    7.90    5.90
   7 -15  -6    3.50    6.00
   7  15  -6   -7.20    5.10
  -7  15   6    4.70    6.60
  -6 -15   6   -0.30    5.10
   6 -15  -6   -0.50    5.90
   6  15  -6    8.00    6.00
  -6  15   6   -0.80    6.40
   5 -15  -6    1.00    5.70
  -5 -15   6    1.00    5.30
   5  15  -6   -4.20    5.20
  -5  15   6   -3.70    6.00
  -4 -15   6   -0.20    4.60
   4 -15  -6    3.40    5.80
   4  15  -6    1.60    5.70
  -4  15   6    5.40    5.60
   3 -15  -6   22.60    7.00
  -3 -15   6   10.00    5.10
  -3  15   6    7.90    6.60
   3  15  -6   12.30    6.30
  -2 -15   6    5.90    4.50
   2 -15  -6    0.00    5.10
  -2  15   6   -2.40    5.80
   2  15  -6   21.80    6.60
  -1 -15   6    5.60    4.70
   1 -15  -6   -0.50    4.90
  -1  15   6    1.50    6.10
   1  15  -6   -4.30    4.80
   0 -15   6    1.60    4.50
   0 -15  -6   -0.80    5.10
   0  15  -6    4.90    6.10
   0  15   6   -1.20    6.20
   1 -15   6    4.00    4.30
  -1 -15  -6   -2.50    5.10
  -1  15  -6   -1.50    6.30
   1  15   6    7.30    5.80
  -2 -15  -6   11.70    6.90
   2 -15   6   13.00    5.00
   2  15   6   17.00    6.50
  -2  15  -6    6.80    6.80
  -3 -15  -6   -6.90    5.10
   3  15   6    1.30    6.20
  -3  15  -6   -4.10    6.50
  -4 -15  -6    4.10    6.70
  -4  15  -6    9.30    7.40
   4  15   6   -1.10    5.50
  -5 -15  -6   -1.30    5.60
  -5  15  -6   -2.10    6.40
   5  15   6    9.00    6.10
  -7 -16   6    2.80    6.50
   7 -16  -6    5.10    6.60
  -7  16   6  -11.30    6.40
   7  16  -6   -4.00    5.50
  -6 -16   6   -2.60    5.40
   6 -16  -6    3.50    6.20
   6  16  -6   -1.50    5.90
  -6  16   6   -5.20    6.60
   5 -16  -6   -2.10    6.00
  -5 -16   6   -1.50    5.70
   5  16  -6   13.80    6.80
  -5  16   6    7.50    7.40
   4 -16  -6   17.00    7.20
  -4 -16   6    9.20    5.50
   4  16  -6    6.50    6.10
  -4  16   6   11.70    7.00
  -3 -16   6   -1.90    4.40
   3 -16  -6   -2.10    5.90
  -3  16   6    0.70    6.80
   3  16  -6    1.50    6.30
   2 -16  -6   17.80    7.40
  -2 -16   6   11.10    5.70
  -2  16   6   17.80    7.10
   2  16  -6   23.30    7.70
   1 -16  -6    4.00    5.50
  -1 -16   6   -2.60    4.60
   1  16  -6    1.70    6.60
  -1  16   6    3.60    6.80
   0 -16  -6   16.60    7.00
   0 -16   6   10.10    5.50
   0  16   6    2.70    6.40
   0  16  -6    2.60    6.60
  -1 -16  -6   10.40    6.30
   1 -16   6    9.70    5.30
   1  16   6   -1.40    6.50
  -1  16  -6   -4.40    6.50
   2 -16   6    7.50    5.10
  -2 -16  -6    7.10    6.40
  -2  16  -6   -0.70    6.00
   2  16   6    2.80    6.10
  -3 -16  -6   -2.70    6.00
  -3  16  -6   -2.50    6.90
   3  16   6    7.10    6.80
  -4 -16  -6   -4.50    5.60
   4  16   6   -4.30    6.60
  -4  16  -6    0.80    7.40
   4 -17  -6   25.80    8.00
  -4 -17   6    4.40    5.40
  -4  17   6    3.90    7.60
   4  17  -6    8.60    6.90
   3 -17  -6   -6.50    5.30
  -3 -17   6    6.70    6.10
   3  17  -6    0.80    6.40
  -3  17   6  -11.10    6.20
  -2 -17   6   -3.60    4.90
   2 -17  -6    2.90    6.00
   2  17  -6   -2.90    6.50
  -2  17   6   -1.20    6.90
   1 -17  -6    7.90    7.10
  -1 -17   6   17.00    6.20
   1  17  -6    3.70    6.70
  -1  17   6   12.50    7.50
   0 -17   6   -8.30    4.40
   0 -17  -6   -6.10    6.40
   0  17  -6   -4.40    6.40
   0  17   6    2.10    6.40
   1 -17   6    8.20    5.20
  -1 -17  -6    1.90    6.20
   1  17   6   -0.30    6.00
  -1  17  -6    3.20    7.50
  -2 -17  -6    0.90    6.50
   2 -17   6    0.50    5.30
   2  17   6   16.60    8.00
  -2  17  -6    0.60    6.90
  15   0  -7   -8.40    5.30
  14   0  -7   -5.30    5.50
  13   0  -7   -5.30    4.50
  12   0  -7   -5.20    4.60
  11   0  -7   -0.20    3.70
  10   0  -7   -0.70    3.30
   9   0  -7    0.60    3.00
   8   0  -7   -1.80    2.70
   7   0  -7    3.30    2.50
   6   0  -7    0.60    2.10
   5   0  -7   -2.90    1.70
   4   0  -7   -1.50    1.60
   3   0  -7   -0.10    0.80
   3   0  -7   -0.50    1.60
   2   0  -7    0.30    1.80
   2   0  -7   -0.50    1.10
   1   0  -7   -1.40    1.30
   1   0  -7    1.10    1.70
   0   0  -7   -0.30    1.50
   0   0  -7   -0.70    1.70
  -1   0  -7   -0.10    1.60
  -1   0  -7    2.90    2.20
   2   0   7    2.10    1.90
  -2   0  -7    1.70    2.50
   3   0   7   -1.90    1.80
  -3   0  -7   -2.00    2.30
   4   0   7    0.60    2.20
  -4   0  -7   -1.90    2.70
  -5   0  -7   -1.50    3.50
   5   0   7    2.40    2.90
   6   0   7    1.80    2.90
  -6   0  -7   -5.30    3.20
  -7   0  -7    1.90    4.40
   7   0   7    3.40    3.50
   8   0   7   -6.40    3.60
  -8   0  -7    4.30    5.20
   9   0   7    5.60    4.80
  -9   0  -7   -3.30    5.10
 -10   0  -7    0.10    4.80
  10   0   7    2.60    5.20
  11   0   7   -5.40    5.50
 -11   0  -7   -6.00    4.90
 -12   0  -7   -1.30    6.20
  12   0   7    0.90    6.30
  15  -1  -7    4.20    6.50
  15   1  -7   -0.50    6.20
  14  -1  -7    8.10    6.60
  14   1  -7   -3.80    5.60
  13  -1  -7    8.00    5.90
  13   1  -7   -4.30    5.10
  12  -1  -7   -1.80    4.40
  12   1  -7    2.60    4.90
  11  -1  -7   15.50    4.80
  11   1  -7   13.30    4.70
  10  -1  -7   27.30    5.30
  10   1  -7   36.10    5.50
   9  -1  -7   11.10    3.90
   9   1  -7   20.80    4.50
   8  -1  -7  170.38    8.90
   8   1  -7  158.18    8.70
  -8   1   7  164.48    5.70
   7  -1  -7  207.28    9.70
   7   1  -7  232.18   10.00
   6  -1  -7    3.30    2.20
   6   1  -7   -4.40    2.20
   5  -1  -7   36.80    3.80
   5   1  -7   29.80    3.50
   4  -1  -7  662.93   21.60
   4   1  -7  673.63   21.70
  -4   1   7  676.63   19.60
   3  -1  -7  286.07   10.50
   3  -1  -7  290.47    9.10
   3   1  -7  278.57   10.60
   3   1  -7  283.07    9.10
   2  -1  -7  585.54   18.00
   2  -1  -7  583.44   18.70
   2   1  -7  569.44   18.90
   2   1  -7  590.74   18.10
   1  -1  -7  254.37    9.10
   1  -1  -7  241.98    9.40
   1  -1  -7  256.17    9.30
   1   1  -7  248.88    9.20
   1   1  -7  255.07    9.60
   0  -1  -7  594.34   19.50
   0  -1  -7  614.94   19.70
   0  -1  -7  599.24   19.30
   0   1  -7  613.04   19.80
   0   1  -7  617.34   19.90
  -1  -1  -7   58.59    4.50
  -1  -1  -7   60.29    3.50
  -1  -1  -7   65.69    4.30
  -1   1  -7   66.99    4.60
  -1   1  -7   56.49    4.40
  -2  -1  -7  122.69    6.60
  -2  -1  -7  122.39    5.00
   2  -1   7  112.69    6.40
  -2   1  -7  121.89    7.00
   2   1   7  130.89    6.40
  -3  -1  -7    7.10    3.10
  -3  -1  -7    8.40    1.50
   3  -1   7    6.50    2.60
  -3   1  -7   11.50    3.40
   3   1   7    8.20    2.40
  -4  -1  -7  125.79    8.00
  -4  -1  -7  123.19    4.80
   4  -1   7  126.59    7.20
  -4   1  -7  134.09    8.20
   4   1   7  116.19    7.10
   5  -1   7   47.70    5.50
  -5  -1  -7   58.09    6.20
  -5  -1  -7   64.49    3.00
  -5   1  -7   51.39    6.00
   5   1   7   57.99    5.60
  -6  -1  -7   83.29    7.70
   6  -1   7  102.99    7.50
   6   1   7   85.39    7.50
  -6   1  -7   86.29    8.10
  -7  -1  -7   94.39    8.90
   7  -1   7   74.89    7.60
   7   1   7   95.19    8.60
  -7   1  -7   84.39    8.80
   8  -1   7    3.70    4.70
  -8  -1  -7    6.00    4.70
   8   1   7    3.60    4.20
  -8   1  -7   -3.20    4.60
  -9  -1  -7   19.20    5.90
   9  -1   7   24.80    6.50
  -9   1  -7   16.40    6.10
   9   1   7   20.90    5.90
 -10  -1  -7   15.40    6.60
  10  -1   7   -4.10    4.40
  10   1   7    0.30    4.90
 -10   1  -7    2.70    5.50
 -11  -1  -7    0.50    5.30
  11  -1   7    6.80    6.30
  11   1   7    3.10    5.10
 -11   1  -7   -3.40    5.70
 -12  -1  -7    6.80    6.50
  12  -1   7   13.40    7.20
  12   1   7    8.90    6.20
 -12   1  -7    8.20    7.20
  15  -2  -7   -5.90    5.80
  15   2  -7    6.10    6.70
  14  -2  -7   -2.10    6.40
  14   2  -7   -2.30    5.80
  13  -2  -7   10.90    6.50
  13   2  -7    8.40    5.20
  12  -2  -7   -1.10    4.60
  12   2  -7    3.20    4.30
  11  -2  -7   53.59    7.00
  11   2  -7   57.59    7.30
  10  -2  -7   47.40    6.40
  10   2  -7   42.90    5.80
   9  -2  -7    5.90    4.10
   9   2  -7    8.70    4.00
  -9   2   7    9.50    2.80
   8  -2  -7  303.07   13.00
   8   2  -7  292.97    9.30
  -8   2   7  287.87    9.70
   8   2  -7  296.57   12.50
   7  -2  -7    3.30    2.70
  -7   2   7    0.20    1.10
   7   2  -7    1.70    2.70
   6  -2  -7  617.14   20.80
   6   2  -7  605.04   20.80
  -6   2   7  625.74   18.40
   5  -2  -7   30.00    3.50
   5   2  -7   23.40    3.40
  -5   2   7   24.10    1.90
   4  -2  -7  149.19    7.00
  -4   2   7  160.18    5.60
   4   2  -7  171.18    7.50
   4   2  -7  162.88    5.50
   3  -2  -7    6.50    2.10
   3  -2  -7    6.50    2.30
  -3   2   7    6.00    1.40
   3   2  -7    9.40    1.60
   3   2  -7    6.00    2.20
   2  -2  -7  934.61   27.60
   2  -2  -7  936.21   28.80
   2  -2  -7  909.01   28.10
   2   2  -7  885.61   28.30
   2   2  -7  906.81   27.70
   1  -2  -7 1038.70   31.60
   1  -2  -7 1050.59   32.00
   1  -2  -7 1032.30   31.50
   1   2  -7 1041.10   31.70
   1   2  -7 1031.00   31.90
   0  -2  -7  102.79    5.10
   0  -2  -7  102.69    5.20
   0  -2  -7  106.19    5.30
   0   2  -7  102.99    5.60
   0   2  -7  113.89    5.80
   1  -2   7 1339.27   40.70
  -1  -2  -7 1349.47   41.00
  -1  -2  -7 1315.87   39.90
  -1   2  -7 1340.67   41.10
  -2  -2  -7   27.90    3.70
   2  -2   7   21.10    3.10
  -2  -2  -7   26.50    2.60
   2   2   7   20.60    2.90
  -2   2  -7   28.60    3.90
   3  -2   7  367.26   13.70
  -3  -2  -7  340.57   14.00
  -3  -2  -7  349.57   11.70
   3   2   7  354.86   13.00
  -3   2  -7  334.67   14.10
  -4  -2  -7   20.90    4.10
   4  -2   7   13.30    3.20
  -4  -2  -7   22.10    2.50
  -4   2  -7   12.60    3.70
   4   2   7   15.60    3.20
   5  -2   7  274.97   12.20
  -5  -2  -7  243.48   12.50
  -5  -2  -7  254.57    9.10
   5   2   7  253.37   11.50
  -5   2  -7  258.87   12.60
   6  -2   7   43.00    6.10
  -6  -2  -7   48.90    6.70
   6   2   7   48.40    6.00
  -6   2  -7   39.80    6.20
  -7  -2  -7   75.49    8.20
   7  -2   7  102.99    9.00
   7   2   7   68.79    7.20
  -7   2  -7   72.39    7.90
   8  -2   7   63.59    7.90
  -8  -2  -7  102.69    9.90
   8   2   7   98.79    9.20
  -8   2  -7   93.49    9.50
  -9  -2  -7   -4.70    4.30
   9  -2   7    4.30    4.40
   9   2   7   -1.40    4.60
  -9   2  -7    1.40    5.30
 -10  -2  -7   12.90    5.70
  10  -2   7   15.30    6.50
 -10   2  -7   15.00    6.20
  10   2   7    5.50    5.60
 -11  -2  -7   12.60    6.80
  11  -2   7    7.40    6.20
 -11   2  -7    8.40    6.50
  11   2   7   12.90    5.70
 -12  -2  -7    8.60    6.80
 -12   2  -7    0.50    6.80
  15  -3  -7    7.50    7.40
  15   3  -7   -6.30    6.00
  14  -3  -7    4.60    6.90
  14   3  -7    6.60    5.30
  13  -3  -7   -3.90    5.90
  13   3  -7   -2.60    5.00
  12  -3  -7    2.50    4.90
  12   3  -7   -2.70    4.80
  11  -3  -7    0.30    4.20
  11   3  -7    0.30    4.40
  10  -3  -7    2.60    4.00
  10   3  -7   16.50    4.50
   9  -3  -7   38.20    5.70
   9   3  -7   31.70    4.90
  -9   3   7   34.70    3.40
   8  -3  -7    3.60    3.40
   8   3  -7    2.80    1.50
   8   3  -7    1.90    2.90
  -8   3   7    0.20    1.70
   7  -3  -7   15.10    3.30
  -7   3   7   22.50    2.40
   7   3  -7   18.00    3.60
   7   3  -7   22.40    1.90
   6  -3  -7    7.10    2.50
   6   3  -7    6.60    2.90
  -6   3   7    4.80    1.50
   6   3  -7    5.50    1.30
   5  -3  -7   10.90    3.00
   5  -3  -7    8.60    2.30
  -5   3   7   10.00    1.70
   5   3  -7    4.20    2.20
   5   3  -7    9.60    1.40
   4  -3  -7   26.80    3.00
   4  -3  -7   41.80    4.40
   4   3  -7   41.00    3.80
  -4   3   7   38.70    2.70
   4   3  -7   36.00    2.50
   3  -3  -7   -1.00    1.60
   3  -3  -7    3.60    2.20
   3   3  -7   -3.50    1.50
   3   3  -7    1.80    1.40
  -3   3   7    2.20    1.40
   2  -3  -7   48.40    4.30
   2  -3  -7   54.49    3.80
   2  -3  -7   53.59    3.50
   2   3  -7   60.29    4.00
   2   3  -7   54.69    3.70
   1  -3  -7   37.30    3.10
   1  -3  -7   40.30    3.80
   1  -3  -7   45.90    3.50
   1   3  -7   39.30    3.50
   1   3  -7   38.10    3.50
   0  -3  -7   85.49    4.70
   0  -3  -7   95.79    5.30
   0  -3  -7   93.09    5.20
   0   3  -7  103.59    5.50
   0   3  -7  106.29    5.40
  -1  -3  -7   47.30    3.70
   1  -3   7   44.70    4.00
  -1  -3  -7   52.39    4.60
  -1   3  -7   49.70    4.70
   1   3   7   38.70    3.50
  -2  -3  -7    3.20    1.90
   2  -3   7    2.70    2.30
  -2  -3  -7    2.10    2.30
   2   3   7    2.70    1.80
  -2   3  -7    0.20    2.30
  -3  -3  -7    3.70    2.70
  -3  -3  -7    2.90    1.80
   3  -3   7    0.50    2.50
  -3   3  -7    3.00    3.20
   3   3   7    5.00    2.10
  -4  -3  -7   12.00    2.50
   4  -3   7   17.50    3.70
  -4  -3  -7   13.20    4.00
   4   3   7   10.00    2.90
  -4   3  -7   11.00    3.60
  -5  -3  -7    5.60    3.70
  -5  -3  -7    2.30    2.10
   5  -3   7    3.30    3.30
  -5   3  -7    0.90    3.60
   5   3   7    7.70    3.10
  -6  -3  -7   50.99    4.20
   6  -3   7   58.49    6.80
  -6  -3  -7   49.10    6.70
  -6   3  -7   43.20    6.50
   6   3   7   46.30    5.90
   7  -3   7    4.40    4.20
  -7  -3  -7    7.00    5.00
  -7   3  -7    0.70    4.10
   7   3   7   10.50    4.40
   8  -3   7   -0.10    3.80
  -8  -3  -7    3.10    4.70
   8   3   7    1.30    3.80
  -8   3  -7   14.20    5.50
   9  -3   7   -7.60    4.40
  -9  -3  -7    1.10    5.30
  -9   3  -7   -3.40    5.00
   9   3   7    2.10    4.70
 -10  -3  -7    6.90    5.90
  10  -3   7    0.20    4.90
  10   3   7   -4.60    5.00
 -10   3  -7    6.80    6.10
  11  -3   7    9.00    6.70
 -11  -3  -7    1.00    6.10
 -11   3  -7    9.40    6.50
  11   3   7   -1.10    5.40
  14  -4  -7   -6.80    6.30
  14   4  -7    3.40    5.30
  13  -4  -7   -1.50    6.20
  13   4  -7   -7.90    4.90
  12  -4  -7   16.60    5.90
  12   4  -7   26.00    5.80
  11  -4  -7   16.80    5.30
  11   4  -7    9.90    4.60
  10  -4  -7   34.40    6.30
  10   4  -7   48.00    6.10
   9  -4  -7    2.00    3.80
  -9   4   7    3.60    2.50
   9   4  -7    1.60    3.40
   8  -4  -7   54.19    5.90
   8   4  -7   49.60    3.50
   8   4  -7   53.49    5.60
  -8   4   7   52.39    4.10
   7  -4  -7    2.00    2.70
   7   4  -7    1.00    1.50
   7   4  -7   -1.40    2.70
  -7   4   7    4.30    1.90
   6  -4  -7   47.50    4.60
   6  -4  -7   37.30    5.20
   6   4  -7   48.20    3.10
  -6   4   7   46.60    3.50
   6   4  -7   48.80    4.70
   5  -4  -7    5.20    2.70
   5  -4  -7    4.30    2.20
   5   4  -7    2.50    2.40
  -5   4   7    4.60    1.80
   5   4  -7    4.70    1.60
   4  -4  -7   53.09    4.00
   4  -4  -7   45.60    4.70
  -4   4   7   42.00    3.30
   4   4  -7   48.70    3.30
   4   4  -7   49.90    4.20
   3  -4  -7  497.45   16.70
   3  -4  -7  527.85   18.10
   3   4  -7  512.55   17.20
   3   4  -7  509.95   16.50
  -3   4   7  506.35   16.40
   2  -4  -7   97.59    4.90
   2  -4  -7   94.69    5.70
   2   4  -7   92.99    5.10
  -2   4   7  104.49    5.10
   2   4  -7   99.79    5.30
   1  -4  -7  233.48    8.70
   1  -4  -7  211.18    9.10
   1  -4  -7  205.78    8.00
   1   4  -7  211.58    8.70
   1   4  -7  209.38    8.70
   0  -4  -7    2.30    1.60
   0  -4  -7    3.50    2.10
   0  -4  -7   -1.60    1.90
   0   4  -7    0.70    2.10
   0   4  -7   -1.60    2.00
  -1  -4  -7  597.54   19.40
  -1  -4  -7  582.44   19.80
   1  -4   7  568.64   19.50
   1   4   7  582.64   18.70
  -1   4  -7  568.04   20.00
  -2  -4  -7   69.99    5.90
   2  -4   7   66.79    5.50
  -2  -4  -7   62.09    4.60
   2   4   7   72.29    4.40
  -2   4  -7   63.19    6.00
  -3  -4  -7   70.99    4.70
   3  -4   7   72.99    5.40
  -3  -4  -7   59.79    5.70
   3   4   7   70.39    4.80
  -3   4  -7   55.49    5.70
  -4  -4  -7   72.39    6.90
  -4  -4  -7   60.09    4.90
   4  -4   7   63.29    6.10
   4   4   7   65.29    5.50
  -4   4  -7   76.69    6.80
  -5  -4  -7  231.88   12.30
  -5  -4  -7  252.97   10.10
   5  -4   7  257.07   12.20
  -5   4  -7  246.58   12.60
   5   4   7  250.37   11.30
  -6  -4  -7   17.40    4.70
   6  -4   7   21.00    4.60
  -6  -4  -7   21.40    3.60
   6   4   7   27.10    4.60
  -6   4  -7   32.40    6.10
  -7  -4  -7    5.10    5.00
   7  -4   7    6.10    4.30
   7   4   7   11.70    4.10
  -7   4  -7    0.90    4.70
  -8  -4  -7   25.20    6.60
   8  -4   7   14.80    5.20
  -8   4  -7   14.70    5.30
   8   4   7   17.80    5.20
  -9  -4  -7    5.50    5.50
   9  -4   7    9.90    5.50
  -9   4  -7    4.20    5.70
   9   4   7    4.40    4.70
 -10  -4  -7    5.40    5.70
  10  -4   7   -3.10    5.00
  10   4   7    1.70    5.00
 -10   4  -7   -1.30    5.80
  11  -4   7    5.10    6.60
 -11  -4  -7    8.00    6.40
 -11   4  -7    6.70    6.60
  11   4   7   -3.70    5.40
  14  -5  -7    5.30    7.40
  14   5  -7   18.10    6.70
  13  -5  -7   -0.60    6.20
  13   5  -7   10.00    5.50
  12  -5  -7   19.40    6.40
  12   5  -7   36.50    6.70
  11  -5  -7   -0.60    4.40
  11   5  -7    6.20    4.40
  10  -5  -7   15.80    5.50
  10   5  -7   13.00    4.20
   9  -5  -7  126.99    9.20
  -9   5   7  108.29    6.60
   9   5  -7  128.59    8.50
   9   5  -7  112.69    6.50
   8  -5  -7   20.00    4.40
  -8   5   7   17.90    3.20
   8   5  -7   21.10    2.80
   8   5  -7   23.50    4.30
   7  -5  -7  194.98    9.30
   7   5  -7  206.18    9.60
  -7   5   7  188.28    8.10
   7   5  -7  190.78    7.70
   6  -5  -7   46.80    4.70
   6  -5  -7   67.39    6.10
  -6   5   7   52.59    4.20
   6   5  -7   54.79    5.10
   6   5  -7   54.09    3.80
   5  -5  -7  245.28   10.00
   5  -5  -7  255.07   11.40
  -5   5   7  252.37    9.50
   5   5  -7  259.17    9.40
   5   5  -7  258.67   10.50
   4  -5  -7  133.59    7.50
   4  -5  -7  122.99    6.00
   4   5  -7  124.59    6.50
   4   5  -7  126.89    5.80
  -4   5   7  129.99    6.00
   3  -5  -7  421.46   15.70
   3  -5  -7  406.66   14.10
   3   5  -7  425.06   14.30
   3   5  -7  432.66   14.80
  -3   5   7  403.66   14.20
   2  -5  -7  272.77    9.60
   2  -5  -7  269.57   11.20
   2   5  -7  257.67   10.20
   2   5  -7  264.27   10.30
  -2   5   7  267.87   10.10
   1  -5  -7  254.57   10.30
   1  -5  -7  252.47    8.90
   1   5  -7  235.48    9.50
  -1   5   7  241.78    9.60
   1   5  -7  239.58    9.90
   0  -5  -7  619.34   19.50
   0  -5  -7  629.14   21.10
   0  -5  -7  613.84   20.80
   0   5  -7  624.14   20.50
   0   5  -7  620.54   21.00
   1  -5   7  147.69    7.30
  -1  -5  -7  147.49    7.40
  -1  -5  -7  143.59    7.30
  -1   5  -7  130.29    7.70
   1   5   7  146.09    6.20
  -2  -5  -7  273.57   11.20
  -2  -5  -7  282.27   12.00
   2  -5   7  272.07   11.30
   2  -5   7  289.87    9.40
  -2   5  -7  283.37   12.10
   2   5   7  275.97   10.40
  -3  -5  -7    0.50    2.80
   3  -5   7    4.00    1.10
  -3  -5  -7    7.90    2.80
   3  -5   7    2.60    2.50
  -3   5  -7    5.30    3.10
   3   5   7    0.80    1.90
  -4  -5  -7   98.49    6.30
   4  -5   7   80.59    6.90
  -4  -5  -7   90.39    7.10
  -4   5  -7   98.59    8.40
   4   5   7   94.09    6.00
  -5  -5  -7   49.20    6.50
  -5  -5  -7   53.39    5.20
   5  -5   7   61.09    6.70
  -5   5  -7   40.30    5.90
   5   5   7   47.10    5.30
  -6  -5  -7  145.69   10.20
  -6  -5  -7  137.49    8.10
   6  -5   7  143.99    9.50
  -6   5  -7  148.59   10.00
   6   5   7  159.18    9.30
   7  -5   7   37.10    6.80
  -7  -5  -7   63.59    7.90
  -7  -5  -7   56.69    8.70
   7   5   7   60.89    6.70
  -7   5  -7   52.19    7.30
  -8  -5  -7    6.10    4.80
   8  -5   7    7.20    5.50
  -8   5  -7    9.40    6.00
   8   5   7    5.30    4.40
  -9  -5  -7   42.30    7.90
   9  -5   7   64.69    9.00
   9   5   7   60.39    7.90
  -9   5  -7   44.80    8.00
 -10  -5  -7   -1.00    5.00
  10  -5   7    3.50    6.50
  10   5   7    8.80    5.60
 -10   5  -7    5.70    6.00
 -11  -5  -7   12.60    6.60
  11  -5   7   -0.70    7.00
 -11   5  -7   14.10    7.70
  11   5   7   12.50    6.10
  14  -6  -7    9.40    7.00
  14   6  -7    3.10    5.70
  13  -6  -7   -5.00    5.40
  13   6  -7   -0.10    5.00
  12  -6  -7   -0.30    5.90
  12   6  -7    8.00    5.10
  11  -6  -7   17.30    6.40
  11   6  -7   24.30    5.60
  10  -6  -7    1.00    4.50
  10   6  -7    3.20    3.90
   9  -6  -7    3.70    3.70
  -9   6   7    4.20    3.20
   9   6  -7   -1.10    2.20
   9   6  -7    0.40    3.80
   8  -6  -7   31.30    4.90
  -8   6   7   32.60    4.10
   8   6  -7   40.50    4.00
   8   6  -7   41.20    5.10
   7  -6  -7   14.40    3.70
   7  -6  -7   16.20    4.20
   7   6  -7   16.70    2.90
   7   6  -7   20.50    3.80
  -7   6   7   11.50    3.10
   6  -6  -7   56.39    6.10
   6  -6  -7   60.29    5.10
   6   6  -7   56.79    4.40
  -6   6   7   56.19    4.70
   6   6  -7   51.89    5.00
   5  -6  -7    4.20    2.20
   5  -6  -7    5.90    3.60
   5   6  -7    3.50    2.40
   5   6  -7   -0.90    1.90
  -5   6   7   -1.20    2.00
   4  -6  -7    8.60    2.30
   4  -6  -7   14.10    3.50
   4   6  -7    8.80    2.50
  -4   6   7   18.40    3.00
   4   6  -7   11.00    2.80
   3  -6  -7   43.60    3.50
   3  -6  -7   50.49    5.00
   3   6  -7   42.60    4.10
   3   6  -7   31.30    3.50
  -3   6   7   46.90    4.10
   2  -6  -7   51.49    5.10
   2  -6  -7   58.89    3.80
  -2   6   7   51.09    4.50
   2   6  -7   51.69    4.40
   2   6  -7   51.99    4.60
   1  -6  -7  204.78    9.50
   1  -6  -7  195.48    7.50
  -1   6   7  192.08    8.80
   1   6  -7  198.28    8.50
   1   6  -7  204.68    9.00
   0  -6  -7   78.99    5.60
   0  -6  -7   71.19    4.00
   0   6   7   68.09    5.70
   0   6  -7   70.09    5.60
   0   6  -7   74.99    4.90
  -1  -6  -7   14.30    3.30
  -1  -6  -7   18.60    3.40
   1  -6   7   16.50    3.10
   1   6   7   18.60    2.40
  -1   6  -7   27.00    4.30
   2  -6   7   15.00    3.10
   2  -6   7   25.60    2.60
  -2  -6  -7   18.10    3.60
  -2  -6  -7   28.10    4.40
   2   6   7   27.30    3.00
  -2   6  -7   13.70    4.00
  -3  -6  -7   40.70    4.80
   3  -6   7   49.20    5.20
   3  -6   7   49.00    3.00
  -3  -6  -7   39.60    5.50
   3   6   7   46.60    4.20
  -3   6  -7   45.10    5.80
  -4  -6  -7    8.10    3.80
   4  -6   7    8.10    3.10
  -4  -6  -7    2.30    2.90
   4   6   7    3.50    2.60
  -4   6  -7    6.20    4.30
   5  -6   7   21.70    4.40
  -5  -6  -7   15.60    4.00
  -5  -6  -7   15.30    4.50
   5   6   7   16.80    3.80
  -5   6  -7    8.40    4.30
  -6  -6  -7   68.39    8.00
  -6  -6  -7   62.19    6.20
   6  -6   7   81.09    8.00
  -6   6  -7   61.19    7.80
   6   6   7   64.99    6.70
  -7  -6  -7   27.40    6.00
  -7  -6  -7   30.80    5.00
   7  -6   7   38.60    6.80
   7   6   7   26.20    5.40
  -7   6  -7   35.10    7.00
  -8  -6  -7    7.50    5.90
   8  -6   7   15.90    6.10
  -8   6  -7   15.70    6.30
   8   6   7    8.10    4.60
   9  -6   7   10.30    5.60
  -9  -6  -7   -3.00    5.40
  -9   6  -7    4.80    6.00
   9   6   7    6.50    5.00
 -10  -6  -7    6.00    6.50
  10  -6   7    1.30    6.50
  10   6   7    0.60    5.10
 -10   6  -7    1.00    6.10
  11  -6   7    3.70    7.40
 -11  -6  -7    8.20    7.00
 -11   6  -7   -9.80    5.90
  11   6   7    3.60    5.50
  14  -7  -7    1.80    7.50
  14   7  -7    7.10    6.20
  13  -7  -7   -7.00    6.40
  13   7  -7   -1.60    5.30
  12  -7  -7   -6.00    5.70
  12   7  -7   10.60    5.30
  11  -7  -7   14.30    6.20
  11   7  -7   21.30    5.50
  10  -7  -7   -3.50    4.60
 -10   7   7   -4.30    5.40
  10   7  -7   -3.60    3.80
   9  -7  -7   -2.70    3.80
   9   7  -7    4.20    3.80
  -9   7   7   -0.40    3.20
   9   7  -7    5.40    2.90
   8  -7  -7   11.70    4.10
   8  -7  -7    8.80    4.10
  -8   7   7   12.30    3.70
   8   7  -7   18.20    3.50
   8   7  -7   15.60    3.90
   7  -7  -7  103.49    6.90
   7  -7  -7  112.99    8.70
   7   7  -7  106.99    7.10
   7   7  -7   99.99    6.10
  -7   7   7  100.59    6.70
   6  -7  -7   12.30    4.30
   6  -7  -7    2.00    2.70
  -6   7   7   10.60    3.40
   6   7  -7   10.80    2.80
   6   7  -7   14.10    3.30
   5  -7  -7   44.40    5.50
   5  -7  -7   50.89    4.40
   5   7  -7   49.10    4.60
  -5   7   7   59.39    5.10
   5   7  -7   42.40    4.30
   4  -7  -7   18.90    4.30
   4  -7  -7   23.50    3.00
  -4   7   7   16.10    3.40
   4   7  -7   20.50    3.40
   4   7  -7   23.40    3.40
   3  -7  -7  134.49    8.00
   3  -7  -7  135.59    6.10
  -3   7   7  124.49    7.00
   3   7  -7  127.59    6.80
   3   7  -7  136.79    7.00
   2  -7  -7   26.10    4.40
   2  -7  -7   34.70    2.90
   2   7  -7   29.90    3.40
  -2   7   7   31.10    4.10
   2   7  -7   25.00    3.80
   1  -7  -7    5.30    2.90
   1  -7  -7    1.30    1.50
   1   7  -7   -1.60    2.00
   1   7  -7    3.50    2.70
  -1   7   7    2.70    2.80
   0  -7  -7  120.19    7.30
   0  -7   7  124.19    6.70
   0   7   7  121.59    5.20
   0   7  -7  127.19    7.30
   0   7   7  123.39    7.30
  -1  -7  -7    3.90    3.20
   1  -7   7    3.10    2.40
   1   7   7    4.90    1.70
   1   7   7    7.20    3.00
  -1   7  -7    0.50    2.80
  -2  -7  -7  106.39    7.60
  -2  -7  -7  109.69    7.20
   2  -7   7  116.19    5.60
   2  -7   7  111.99    7.00
  -2   7  -7  114.79    8.10
   2   7   7  121.59    5.70
  -3  -7  -7    2.20    3.10
   3  -7   7    1.50    2.70
  -3  -7  -7    0.90    3.70
   3  -7   7    2.00    1.70
  -3   7  -7   -1.70    3.20
   3   7   7    0.20    2.00
   4  -7   7   62.89    6.30
  -4  -7  -7   52.09    5.90
  -4  -7  -7   55.49    6.80
  -4   7  -7   50.59    6.40
   4   7   7   57.89    5.10
   5  -7   7   29.40    5.40
  -5  -7  -7   26.90    5.30
  -5  -7  -7   43.20    5.70
  -5   7  -7   37.60    6.00
   5   7   7   27.40    4.40
   6  -7   7   31.00    5.50
  -6  -7  -7   28.10    5.10
  -6  -7  -7   18.50    5.90
   6   7   7   30.10    5.00
  -6   7  -7   21.30    6.20
  -7  -7  -7    3.20    5.20
   7  -7   7    8.10    5.10
  -7  -7  -7    3.70    4.00
  -7   7  -7   -0.70    5.00
   7   7   7   10.10    4.30
   8  -7   7    0.30    4.80
  -8  -7  -7    5.20    5.80
   8   7   7    2.60    4.10
  -8   7  -7   -2.60    4.80
  -9  -7  -7   10.40    5.70
   9  -7   7   12.00    6.70
   9   7   7   21.50    5.50
  -9   7  -7   12.40    6.20
 -10  -7  -7    1.10    5.60
  10  -7   7    5.20    7.30
 -10   7  -7    0.30    6.20
  10   7   7    9.00    5.40
  13  -8  -7   -5.30    5.60
  13   8  -7    3.10    5.40
  12  -8  -7   20.30    7.20
  12   8  -7   10.90    5.40
  11  -8  -7   10.90    5.90
  10  -8  -7   11.00    5.40
 -10   8   7   12.80    5.10
  10   8  -7    9.30    4.60
   9  -8  -7   -1.40    4.00
  -9   8   7    0.10    3.70
   9   8  -7   -4.90    3.50
   9   8  -7    4.60    3.20
   8  -8  -7   29.00    6.00
   8  -8  -7   29.50    5.00
   8   8  -7   33.40    4.50
   8   8  -7   35.60    5.00
  -8   8   7   25.50    4.60
   7  -8  -7    6.70    3.30
   7  -8  -7    1.60    4.30
   7   8  -7    4.80    3.20
  -7   8   7    0.70    3.20
   7   8  -7    6.00    3.20
   6  -8  -7   25.00    5.10
   6  -8  -7   25.30    3.80
   6   8  -7   26.10    4.10
  -6   8   7   34.00    4.80
   6   8  -7   25.10    4.00
   5  -8  -7   17.00    4.40
   5  -8  -7   15.70    3.10
   5   8  -7   18.20    3.60
   5   8  -7   14.00    3.20
  -5   8   7   10.60    3.60
   4  -8  -7   63.69    6.70
   4  -8  -7   63.99    4.40
   4   8  -7   59.49    5.50
  -4   8   7   63.69    5.70
   4   8  -7   62.79    4.90
   3  -8  -7  325.37   13.90
   3  -8  -7  326.27   11.10
   3   8  -7  307.67   11.90
  -3   8   7  311.67   12.60
   3   8  -7  291.27   12.40
   2  -8  -7   42.30    3.20
   2  -8  -7   44.50    5.40
  -2   8   7   43.70    4.90
   2   8  -7   42.50    4.80
   2   8  -7   35.80    3.90
   1  -8  -7  138.19    8.60
   1  -8  -7  151.28    5.90
   1   8  -7  159.18    7.40
   1   8  -7  151.38    8.50
  -1   8   7  159.48    8.50
   0  -8   7   31.40    3.80
   0  -8  -7   36.30    4.90
   0   8   7   32.60    2.60
   0   8   7   28.10    4.30
   0   8  -7   37.20    5.00
   1  -8   7  120.39    6.80
  -1  -8  -7  120.49    7.80
   1  -8   7  108.39    6.20
  -1   8  -7  120.89    8.20
   1   8   7  123.09    7.70
   1   8   7  114.89    5.10
  -2  -8  -7    5.60    3.30
   2  -8   7    5.00    2.80
   2  -8   7    2.10    2.10
   2   8   7   -0.20    1.70
   2   8   7    1.90    3.40
  -2   8  -7    3.90    3.90
  -3  -8  -7   60.69    6.90
   3  -8   7   64.59    4.40
  -3  -8  -7   54.29    6.30
   3  -8   7   64.69    6.30
   3   8   7   70.79    4.90
  -3   8  -7   68.29    7.50
  -4  -8  -7   22.30    4.90
   4  -8   7   21.00    4.40
  -4  -8  -7   15.80    5.00
  -4   8  -7   20.40    5.50
   4   8   7   22.00    3.60
  -5  -8  -7   72.99    7.80
  -5  -8  -7   66.99    7.40
   5  -8   7   84.79    8.00
  -5   8  -7   81.69    8.90
   5   8   7   85.29    6.80
  -6  -8  -7   91.79    8.50
  -6  -8  -7   74.79    8.40
   6  -8   7   97.79    9.30
   6   8   7  100.49    7.60
  -6   8  -7   79.69    8.80
  -7  -8  -7    8.40    5.10
  -7  -8  -7    2.90    4.40
   7  -8   7   -0.80    4.90
  -7   8  -7   17.10    6.40
   7   8   7    4.40    3.80
  -8  -8  -7   19.90    6.90
  -8   8  -7   20.10    6.40
   9  -8   7   -2.40    5.30
  -9  -8  -7    1.00    6.00
  -9   8  -7    1.60    6.10
 -10  -8  -7    8.80    7.20
  10  -8   7   10.60    7.90
 -10   8  -7    8.40    7.40
  13  -9  -7   17.40    8.00
  13   9  -7    2.50    5.60
  12  -9  -7   13.30    7.10
  12   9  -7   20.10    5.70
  11  -9  -7   -5.30    5.60
  11   9  -7   -3.60    4.50
  10  -9  -7   10.50    5.00
  10   9  -7   -2.30    3.80
 -10   9   7    7.60    4.70
   9  -9  -7   43.50    6.60
   9  -9  -7   54.59    7.60
   9   9  -7   52.29    6.00
  -9   9   7   55.39    6.60
   9   9  -7   52.99    6.10
   8  -9  -7    4.10    3.60
   8  -9  -7    2.70    4.60
   8   9  -7    2.90    3.60
   8   9  -7    2.20    3.40
  -8   9   7    1.80    3.60
   7  -9  -7   39.60    6.30
   7  -9  -7   54.09    5.50
   7   9  -7   53.69    5.70
  -7   9   7   46.90    5.80
   7   9  -7   49.40    5.50
   6  -9  -7   15.40    5.10
   6  -9  -7   16.40    3.40
   6   9  -7   14.20    3.40
   6   9  -7   14.30    3.80
  -6   9   7   18.80    4.40
   5  -9  -7   46.70    4.30
   5  -9  -7   46.40    6.50
   5   9  -7   41.70    5.20
   5   9  -7   55.99    4.90
  -5   9   7   45.40    5.50
   4  -9  -7   17.60    2.80
   4  -9  -7   15.60    4.60
   4   9  -7   20.40    3.40
  -4   9   7   16.40    4.20
   4   9  -7   30.60    4.70
   3  -9  -7    6.90    2.20
   3  -9  -7    7.50    3.70
  -3   9   7    4.90    3.60
   3   9  -7    2.80    3.20
   3   9  -7    8.20    2.70
   2  -9  -7   48.00    3.20
   2  -9  -7   33.30    5.30
   2   9  -7   50.09    4.40
   2   9  -7   45.30    5.30
  -2   9   7   36.30    4.90
   1  -9  -7   75.19    7.30
  -1   9   7   71.09    6.40
   1   9  -7   61.49    6.00
   0  -9  -7   51.79    6.40
   0  -9   7   51.49    4.70
   0   9   7   52.09    5.70
   0   9  -7   55.19    6.20
   1  -9   7   14.10    3.10
   1  -9   7    9.30    3.10
  -1  -9  -7   10.00    3.90
  -1   9  -7   14.50    4.60
   1   9   7    5.40    4.10
   2  -9   7   76.99    5.30
   2  -9   7   62.09    5.80
  -2  -9  -7   82.59    8.00
  -2   9  -7   67.99    7.20
   2   9   7   91.19    8.00
   3  -9   7    0.10    3.10
  -3  -9  -7    6.30    4.10
   3  -9   7    4.50    2.50
   3   9   7    5.00    4.40
  -3   9  -7    0.10    3.80
   4  -9   7   17.10    4.30
  -4  -9  -7   14.60    4.80
  -4   9  -7    7.70    4.60
   4   9   7   14.20    5.10
  -5  -9  -7    4.70    5.00
   5  -9   7    3.10    4.00
  -5  -9  -7    5.10    4.50
  -5   9  -7   10.10    5.10
   6  -9   7   19.40    5.30
  -6  -9  -7   19.40    5.70
  -6  -9  -7   14.70    5.50
  -6   9  -7   22.60    6.50
   7  -9   7   21.10    6.50
  -7  -9  -7   16.50    5.70
  -7  -9  -7    8.80    5.60
  -7   9  -7   12.00    5.90
  -8  -9  -7    4.00    6.00
   8  -9   7   -1.00    6.00
  -8   9  -7    7.00    6.40
   9  -9   7   -3.40    6.50
  -9  -9  -7    0.20    6.30
  -9   9  -7    3.80    6.70
 -10  -9  -7  -11.00    6.20
  10  -9   7   -0.30    7.40
 -10   9  -7   11.60    7.10
  12 -10  -7   14.30    7.20
  11 -10  -7   -1.20    5.80
  10 -10  -7    3.60    5.00
  10  10  -7   -3.80    4.10
 -10  10   7   -1.90    4.70
   9 -10  -7   16.50    5.10
   9 -10  -7    5.80    5.20
   9  10  -7    8.90    4.40
   9  10  -7   12.30    4.40
  -9  10   7    6.80    4.90
   8 -10  -7    5.20    4.00
   8 -10  -7   17.60    5.40
   8  10  -7    8.20    3.90
  -8  10   7    4.00    4.50
   8  10  -7   12.30    4.10
   7 -10  -7   21.00    4.10
   7 -10  -7   21.80    5.80
  -7  10   7   18.30    5.10
   7  10  -7   29.50    4.50
   7  10  -7   25.60    4.70
   6 -10  -7    5.10    4.40
   6 -10  -7    1.60    2.60
  -6  10   7   12.50    4.50
   6  10  -7    0.50    3.50
   6  10  -7    6.40    3.20
   5 -10  -7    8.10    2.70
   5 -10  -7    5.70    4.20
   5  10  -7    3.50    2.80
   5  10  -7    2.20    3.60
  -5  10   7    6.60    4.20
   4 -10  -7    1.80    4.20
   4 -10  -7   -1.30    2.00
   4  10  -7   -0.50    3.30
  -4  10   7    4.70    4.00
   4  10  -7    1.60    2.70
   3 -10  -7   49.99    6.70
  -3  10   7   47.10    6.00
   3  10  -7   63.19    6.30
   3  10  -7   52.99    4.70
   2 -10  -7    2.60    3.60
   2  10  -7    0.30    3.10
  -2  10   7    0.90    3.30
   2  10  -7    3.70    2.50
   1 -10  -7    3.80    4.10
  -1 -10   7   -0.40    2.20
  -1  10   7    5.60    4.00
   1  10  -7    1.60    3.80
   0 -10  -7   12.30    4.50
   0 -10   7   12.90    3.20
   0 -10   7   11.80    3.30
   0  10   7    5.80    4.10
   0  10  -7   15.40    4.90
  -1 -10  -7   11.30    4.30
   1 -10   7   11.30    3.30
   1 -10   7    9.60    3.30
   1  10   7   17.40    4.90
  -1  10  -7    2.20    3.90
  -2 -10  -7    3.00    3.80
   2 -10   7    2.80    2.50
   2 -10   7    3.80    2.90
  -2  10  -7    3.30    4.00
   2  10   7   -4.50    3.80
   3 -10   7   21.30    3.60
  -3 -10  -7   18.80    5.40
   3 -10   7   23.50    4.40
  -3  10  -7   13.80    5.00
   3  10   7   28.00    5.90
   4 -10   7    1.50    3.70
  -4 -10  -7   -1.40    4.20
   4  10   7    7.10    5.00
  -4  10  -7    0.50    4.50
   5 -10   7    8.10    4.60
  -5 -10  -7    5.00    5.10
  -5  10  -7   12.30    5.40
   5  10   7    2.70    5.20
  -6 -10  -7   12.70    5.30
   6 -10   7   13.20    5.50
   6  10   7   10.50    5.40
  -6  10  -7   17.10    6.80
   7 -10   7    3.10    5.90
  -7 -10  -7   -2.40    5.00
  -7  10  -7    9.30    6.10
   7  10   7    6.60    5.90
   8 -10   7   -0.20    6.20
  -8 -10  -7   -1.10    5.20
   8  10   7    8.50    5.90
  -8  10  -7   -3.50    6.70
   9 -10   7   -1.80    6.70
   9  10   7    4.30    6.40
  -9  10  -7   -9.00    6.40
  12 -11  -7   22.20    7.60
  11 -11  -7    5.60    6.30
  10 -11  -7    3.20    4.70
  10 -11  -7   -4.70    4.50
 -10  11   7    0.20    5.20
   9 -11  -7   20.50    5.20
   9 -11  -7    7.70    5.80
   9  11  -7   18.30    5.70
  -9  11   7   16.00    5.40
   8 -11  -7   35.80    6.90
   8 -11  -7   36.00    5.40
  -8  11   7   19.20    5.60
   8  11  -7   28.80    5.50
   7 -11  -7   37.80    4.80
   7 -11  -7   43.20    7.30
  -7  11   7   27.60    5.80
   7  11  -7   37.10    5.80
   6 -11  -7    0.90    4.60
  -6  11   7   -3.30    4.40
   6  11  -7   -4.20    3.00
   6  11  -7    1.90    3.90
   5 -11  -7   30.40    5.90
   5  11  -7   36.80    5.90
  -5  11   7   27.60    5.70
   5  11  -7   48.50    4.70
   4 -11  -7    5.30    4.20
   4  11  -7    1.90    3.90
   4  11  -7    8.20    3.00
  -4  11   7    2.80    4.40
   3 -11  -7   31.20    5.60
  -3  11   7   18.20    4.70
   3  11  -7   26.40    3.60
   3  11  -7   22.50    4.80
  -2 -11   7   70.29    5.40
   2 -11  -7   62.89    7.30
   2  11  -7   71.39    7.50
  -2  11   7   81.89    7.80
   1 -11  -7   17.10    4.90
  -1 -11   7   17.50    3.40
   1  11  -7   14.20    5.00
  -1  11   7   13.40    4.50
   0 -11   7   68.89    5.50
   0 -11   7   55.69    5.80
   0 -11  -7   60.39    7.30
   0  11  -7   71.29    8.00
   0  11   7   60.49    6.80
  -1 -11  -7   -4.20    4.20
   1 -11   7   18.00    3.90
   1 -11   7    2.20    3.00
  -1  11  -7    1.10    4.40
   1  11   7   -2.30    4.20
   2 -11   7   67.99    6.30
   2 -11   7   55.39    5.70
  -2 -11  -7   63.29    8.10
  -2  11  -7   53.69    7.10
   2  11   7   69.39    7.80
   3 -11   7    0.20    2.80
   3 -11   7   -2.10    3.00
  -3 -11  -7   -0.20    4.00
   3  11   7   -0.60    4.10
  -3  11  -7    1.30    4.50
   4 -11   7   84.49    8.00
  -4 -11  -7   88.59    9.40
   4  11   7   79.19    8.40
  -4  11  -7   60.49    8.80
  -5 -11  -7   24.80    6.60
   5 -11   7   31.10    6.10
  -5  11  -7   41.10    7.70
   5  11   7   23.40    6.30
   6 -11   7   27.90    6.80
  -6 -11  -7    5.80    5.50
  -6  11  -7    8.00    5.90
   6  11   7   14.40    6.30
   7 -11   7   25.10    7.20
  -7 -11  -7   12.00    6.30
  -7  11  -7   25.60    8.20
   7  11   7   31.50    7.50
   8 -11   7    3.60    6.80
  -8 -11  -7   14.30    6.40
  -8  11  -7    5.80    7.30
   8  11   7    6.90    6.40
  10 -12  -7    1.70    5.60
 -10  12   7   -2.80    6.40
   9 -12  -7    3.20    5.50
  -9  12   7    1.00    5.10
   9  12  -7    0.60    7.20
   8 -12  -7    8.50    5.60
   8  12  -7   16.60    5.30
  -8  12   7    0.80    5.20
   7 -12  -7    3.30    5.40
   7  12  -7    5.10    4.50
  -7  12   7    3.60    5.10
   6 -12  -7    5.80    4.90
   6  12  -7    4.00    4.50
  -6  12   7    5.80    5.20
   5 -12  -7    6.10    4.50
   5  12  -7    4.30    4.40
  -5  12   7   -0.80    4.40
   4 -12  -7   50.29    7.30
  -4  12   7   56.09    7.10
   4  12  -7   75.79    7.80
   3 -12  -7   15.00    5.60
  -3  12   7   14.10    5.50
   3  12  -7   23.70    5.50
   2 -12  -7   16.00    5.40
  -2  12   7    9.50    5.00
   2  12  -7   13.50    5.00
   1 -12  -7   12.90    5.00
  -1 -12   7   22.50    3.60
  -1 -12   7   17.20    4.40
  -1  12   7   18.60    5.30
   1  12  -7   26.90    5.70
   0 -12   7   49.70    5.10
   0 -12   7   47.40    6.00
   0 -12  -7   54.69    7.70
   0  12   7   53.09    7.20
   0  12  -7   72.19    8.20
  -1 -12  -7    6.40    4.80
   1 -12   7   12.30    3.50
   1 -12   7    8.00    3.70
  -1  12  -7   20.80    5.80
   1  12   7    4.30    5.00
  -2 -12  -7    5.50    5.40
   2 -12   7    6.40    3.60
   2 -12   7    8.20    3.70
  -2  12  -7    2.10    5.20
   2  12   7    8.10    4.80
  -3 -12  -7   17.80    6.10
   3 -12   7    3.00    3.60
   3  12   7   10.20    5.60
  -3  12  -7   -3.10    5.20
   4 -12   7    0.80    4.30
  -4 -12  -7    0.50    4.80
  -4  12  -7    3.50    5.40
   4  12   7   11.00    6.10
   5 -12   7    7.00    5.00
  -5 -12  -7   12.00    6.00
   5  12   7    9.20    6.30
  -5  12  -7    5.10    6.30
   6 -12   7   55.79    8.30
  -6 -12  -7   42.20    7.90
  -6  12  -7   41.50    8.00
   6  12   7   41.80    7.60
  -7 -12  -7    9.00    6.40
   7 -12   7   21.50    7.00
   7  12   7   -0.90    6.20
  -7  12  -7    2.80    6.90
  -8 -12  -7    0.50    6.20
   8 -12   7   13.80    7.50
   8  12   7   22.50    7.70
  -8  12  -7    3.50    7.30
  10 -13  -7   -0.90    5.60
   9 -13  -7    0.00    5.50
  -9  13   7    5.50    6.10
   8 -13  -7   11.00    5.90
  -8  13   7   16.10    6.20
   8  13  -7   -0.60    4.80
   7 -13  -7    0.80    5.30
  -7  13   7   -4.60    5.50
   6 -13  -7    2.90    4.80
   6  13  -7    6.60    4.80
  -6  13   7    2.10    5.30
   5 -13  -7   -2.60    4.40
  -5  13   7    2.20    5.20
   5  13  -7   -5.30    4.00
   4 -13  -7   22.50    6.60
  -4  13   7   14.60    5.70
   4  13  -7   29.10    6.10
   3 -13  -7    5.40    5.30
  -3  13   7    5.30    5.20
   3  13  -7    0.40    4.80
   2 -13  -7    3.80    4.50
  -2 -13   7    4.60    3.70
   2  13  -7   -0.70    4.80
  -2  13   7   -1.20    4.40
  -1 -13   7    0.70    3.80
   1 -13  -7   -3.00    4.20
   1  13  -7   -2.50    5.00
  -1  13   7   -1.70    5.20
   0 -13   7    0.60    3.60
   0 -13  -7    2.70    4.60
   0  13  -7   -3.40    4.70
   0  13   7    1.80    4.90
  -1 -13  -7   -1.30    4.60
   1 -13   7    8.90    4.00
  -1  13  -7    4.40    5.70
   1  13   7    8.80    5.50
  -2 -13  -7    1.20    5.50
   2 -13   7   -1.60    3.60
   2  13   7    1.00    5.20
  -2  13  -7    2.40    4.90
  -3 -13  -7    2.40    5.50
   3 -13   7    3.90    3.80
   3  13   7    1.40    4.90
  -3  13  -7    5.20    6.10
  -4 -13  -7   -1.30    5.50
   4 -13   7    5.30    4.60
  -4  13  -7    2.00    6.30
   4  13   7   -0.80    5.70
  -5 -13  -7   17.40    6.80
   5 -13   7   15.40    5.90
   5  13   7    8.60    6.80
  -5  13  -7    8.20    6.40
   6 -13   7    2.10    5.70
  -6 -13  -7   -3.10    5.90
  -6  13  -7   -2.30    6.60
   6  13   7    3.90    5.90
   7 -13   7    7.50    6.70
  -7 -13  -7   -6.00    5.90
   7  13   7   23.60    7.90
  -7  13  -7   -3.40    7.00
   9 -14  -7    5.40    6.40
  -9  14   7    4.70    6.10
   8 -14  -7   13.90    6.80
   8  14  -7   16.80    6.30
  -8  14   7   28.50    7.50
   7 -14  -7   10.10    6.50
   7  14  -7   -8.90    4.40
  -7  14   7   -1.90    5.70
   6 -14  -7   10.60    6.60
   6  14  -7    0.00    4.90
  -6  14   7    8.80    6.20
   5 -14  -7   15.90    6.10
   5  14  -7   22.10    6.20
  -5  14   7   21.30    6.80
   4 -14  -7   21.30    6.80
  -4  14   7   30.40    7.00
   4  14  -7   12.70    5.70
  -3 -14   7    4.90    4.30
   3 -14  -7    2.20    4.80
   3  14  -7    2.50    4.80
  -3  14   7   -4.70    5.30
  -2 -14   7   -2.90    4.10
   2 -14  -7    1.90    5.50
  -2  14   7   -0.40    4.90
   2  14  -7   -1.60    5.30
  -1 -14   7   13.60    5.00
   1 -14  -7   23.70    6.90
   1  14  -7   31.50    7.00
  -1  14   7   15.00    5.80
   0 -14   7   -1.20    3.60
   0 -14  -7    0.00    4.90
   0  14   7    5.40    5.60
   0  14  -7    0.70    5.60
  -1 -14  -7   13.20    6.60
   1 -14   7   14.40    4.60
  -1  14  -7    2.40    6.00
   1  14   7    0.60    4.90
   2 -14   7   11.90    4.50
  -2 -14  -7    2.60    5.30
   2  14   7    9.00    5.60
  -2  14  -7    1.70    6.10
  -3 -14  -7   28.50    7.90
  -3  14  -7   33.60    8.30
   3  14   7   34.10    7.60
  -4 -14  -7   -2.00    6.20
  -4  14  -7    3.30    6.10
   4  14   7    6.70    6.30
  -5 -14  -7  -17.90    5.60
  -5  14  -7   -5.00    5.70
   5  14   7    5.00    6.60
  -6 -14  -7   10.20    7.20
  -6  14  -7    2.40    7.00
   6  14   7    8.40    6.40
   8 -15  -7   18.80    7.10
  -8  15   7    8.70    6.80
   8  15  -7   10.10    6.20
   7 -15  -7    0.80    5.30
  -7  15   7   -1.10    6.20
   7  15  -7    8.30    6.00
   6 -15  -7   -3.80    5.90
  -6  15   7    1.70    6.20
   6  15  -7    5.60    5.70
   5 -15  -7   -2.10    5.10
  -5 -15   7    4.60    5.80
  -5  15   7   -7.10    6.00
   5  15  -7    0.70    5.70
  -4 -15   7   -1.70    4.50
   4 -15  -7   -2.90    5.00
  -4  15   7    9.50    6.70
   4  15  -7    6.60    5.60
  -3 -15   7   -5.10    4.60
   3 -15  -7    4.10    5.90
   3  15  -7   -0.60    5.70
  -3  15   7   -0.80    5.20
   2 -15  -7   20.20    7.20
  -2 -15   7    9.40    5.20
  -2  15   7   22.00    6.40
   2  15  -7   10.40    6.30
   1 -15  -7   -3.40    5.70
  -1 -15   7    4.30    4.80
   1  15  -7    4.60    6.10
  -1  15   7    2.50    6.20
   0 -15   7    9.00    4.70
   0 -15  -7   12.00    6.90
   0  15   7    5.10    6.50
   0  15  -7    8.70    6.50
  -1 -15  -7    1.30    5.40
   1 -15   7   -4.60    4.00
  -1  15  -7    4.20    6.00
   1  15   7   -1.80    5.00
   2 -15   7   -1.70    4.20
  -2 -15  -7   -3.00    5.40
   2  15   7   -3.10    5.90
  -2  15  -7   -6.90    6.20
  -3 -15  -7   -4.70    6.40
   3  15   7   -2.20    5.90
  -3  15  -7    1.10    6.40
  -4 -15  -7   30.30    8.70
  -4  15  -7    6.10    7.50
   4  15   7   29.30    8.10
  -5 -15  -7   14.00    7.90
   5  15   7   22.00    7.90
  -5  15  -7   15.00    8.30
  -6 -16   7   -1.00    5.20
   6 -16  -7    2.30    6.70
  -6  16   7    1.10    7.00
   6  16  -7   -9.60    5.40
   5 -16  -7   10.40    7.00
  -5 -16   7    7.10    5.40
  -5  16   7   10.40    7.40
   5  16  -7    4.40    6.00
   4 -16  -7    3.80    6.40
  -4 -16   7    0.50    5.50
   4  16  -7   -0.70    5.70
  -4  16   7   -7.90    6.10
   3 -16  -7    0.60    5.90
  -3 -16   7   -3.20    4.80
  -3  16   7    6.50    6.90
   3  16  -7    0.80    6.00
  -2 -16   7    3.50    5.20
   2 -16  -7   -4.50    6.30
  -2  16   7    3.20    6.70
   2  16  -7    5.60    6.20
  -1 -16   7    3.90    4.50
   1 -16  -7    3.10    5.90
  -1  16   7   -4.20    6.20
   1  16  -7   -2.20    5.80
   0 -16   7    1.00    4.70
   0 -16  -7    7.10    6.20
   0  16   7    1.70    5.90
   0  16  -7   -1.60    5.60
   1 -16   7    1.20    4.70
  -1 -16  -7  -14.00    5.80
   1  16   7    1.10    6.40
  -1  16  -7   -0.70    6.80
  -2 -16  -7   -9.10    6.20
   2  16   7    7.70    7.20
  -2  16  -7   -2.60    6.00
  -3 -16  -7  -12.20    6.20
  -3  16  -7    4.30    7.40
   3  16   7   -3.00    6.80
  -4 -17   7    0.70    5.60
   4 -17  -7    0.40    6.80
   4  17  -7    0.20    6.00
  -4  17   7  -10.60    6.40
  -3 -17   7    6.00    6.00
   3 -17  -7   -6.10    6.20
  -3  17   7   -0.10    6.70
   3  17  -7   -4.50    6.00
  -2 -17   7    1.10    4.70
   2 -17  -7   -2.40    5.50
   2  17  -7   -4.40    6.60
  -2  17   7    1.00    7.00
   1 -17  -7   -1.30    6.60
  -1 -17   7    2.30    5.20
   1  17  -7   -2.70    6.70
  -1  17   7   -1.10    6.80
   0 -17  -7    3.40    6.20
   0 -17   7   -1.50    5.00
   0  17  -7    2.20    7.00
   0  17   7   -1.30    7.30
  15   0  -8   -0.70    6.60
  14   0  -8   -3.80    6.00
  13   0  -8   -0.70    5.40
  12   0  -8   77.09    9.20
  11   0  -8   56.79    7.20
  10   0  -8   19.10    4.60
   9   0  -8  104.79    8.30
   8   0  -8  653.23   23.00
   7   0  -8   32.00    4.50
   6   0  -8  129.49    7.10
   5   0  -8  216.88    9.30
   4   0  -8   56.19    4.40
   4   0  -8   57.39    2.30
   3   0  -8  544.75   18.30
   3   0  -8  546.75   16.70
   2   0  -8  312.27   10.60
   2   0  -8  309.17   11.40
   1   0  -8  225.98    8.80
   1   0  -8  239.68    9.40
   0   0  -8   80.49    5.00
   0   0  -8   80.79    5.10
  -1   0  -8  189.88    8.10
  -1   0  -8  159.48    7.90
  -2   0  -8  113.19    7.00
   2   0   8  107.99    6.30
  -3   0  -8  171.28    9.20
   3   0   8  162.68    8.20
  -4   0  -8  155.98    9.00
   4   0   8  148.79    8.40
  -5   0  -8    2.10    4.00
   5   0   8    0.70    2.80
  -6   0  -8   42.60    6.20
   6   0   8   43.00    5.90
   7   0   8    0.20    3.80
  -7   0  -8    0.90    4.10
   8   0   8   35.80    6.70
  -8   0  -8   31.70    6.80
   9   0   8   -5.20    4.50
  -9   0  -8    2.70    5.00
  10   0   8    0.80    5.30
 -10   0  -8    4.60    6.50
  11   0   8   -0.20    5.90
 -11   0  -8    7.50    6.80
  15  -1  -8    5.20    7.30
  15   1  -8   -4.20    6.00
  14  -1  -8   -3.30    5.90
  14   1  -8    3.80    5.90
  13  -1  -8   16.30    6.00
  13   1  -8   14.80    5.60
  12  -1  -8    0.30    4.40
  12   1  -8    2.90    5.00
  11  -1  -8   -3.30    4.40
  11   1  -8   10.90    5.00
  10  -1  -8   22.00    5.10
  10   1  -8   17.80    4.60
   9  -1  -8   47.70    5.70
   9   1  -8   42.40    5.40
   8  -1  -8   69.39    6.10
   8   1  -8   53.89    5.90
   7  -1  -8   52.09    5.30
   7   1  -8   53.89    5.20
   6  -1  -8   30.80    3.80
   6   1  -8   26.90    3.70
   5  -1  -8   52.29    4.50
   5   1  -8   62.89    4.80
   4  -1  -8  723.93   23.10
   4   1  -8  691.93   23.00
  -4   1   8  719.03   20.90
   4   1  -8  702.13   20.70
   3  -1  -8  125.49    4.90
   3  -1  -8  131.39    6.20
   3   1  -8  126.29    5.00
   3   1  -8  125.09    6.30
   2  -1  -8  208.48    8.50
   2  -1  -8  205.78    7.70
   2   1  -8  215.38    8.60
   2   1  -8  209.28    7.80
   1  -1  -8   22.90    3.00
   1  -1  -8   22.30    2.80
   1  -1  -8   25.80    2.80
   1   1  -8   23.10    3.00
   1   1  -8   24.90    2.90
   0  -1  -8   33.50    3.40
   0  -1  -8   34.70    3.30
   0  -1  -8   38.30    3.80
   0   1  -8   36.70    3.80
   0   1  -8   37.10    3.90
  -1  -1  -8    2.50    2.10
  -1  -1  -8    3.50    1.60
  -1  -1  -8    3.80    2.30
  -1   1  -8    0.50    2.00
  -1   1  -8   -0.10    2.40
  -2  -1  -8   17.80    2.30
  -2  -1  -8   21.00    3.80
   2  -1   8   13.50    3.10
  -2   1  -8   20.30    3.90
   2   1   8   20.90    3.30
  -3  -1  -8    9.40    3.50
  -3  -1  -8    9.90    1.70
   3  -1   8    4.20    2.80
   3   1   8   10.30    2.70
  -3   1  -8    8.80    3.30
   4  -1   8   42.80    5.00
  -4  -1  -8   49.99    2.90
  -4  -1  -8   42.40    5.40
  -4   1  -8   53.59    6.00
   4   1   8   46.10    4.70
  -5  -1  -8   12.70    4.60
   5  -1   8   22.80    4.20
   5   1   8   15.40    4.00
  -5   1  -8   10.90    4.10
   6  -1   8    3.50    3.80
  -6  -1  -8   -3.30    4.00
  -6   1  -8   -1.00    4.20
   6   1   8   -0.70    3.20
   7  -1   8   -1.50    3.80
  -7  -1  -8   -4.20    4.30
  -7   1  -8    3.80    4.40
   7   1   8    1.90    3.50
  -8  -1  -8    0.80    5.20
   8  -1   8    1.60    4.50
   8   1   8   -2.50    4.10
  -8   1  -8   -5.50    4.60
  -9  -1  -8   14.60    6.20
   9  -1   8    6.50    5.40
   9   1   8    8.60    4.80
  -9   1  -8    0.00    5.50
 -10  -1  -8    8.70    6.50
  10  -1   8    2.70    5.00
 -10   1  -8   11.80    6.70
  10   1   8    2.30    5.50
 -11  -1  -8   -2.70    5.80
  11  -1   8   -1.10    6.00
  11   1   8   11.40    6.10
 -11   1  -8   -3.20    6.20
  15  -2  -8    3.90    7.40
  15   2  -8    6.40    7.00
  14  -2  -8   -0.90    6.40
  14   2  -8   -1.00    6.20
  13  -2  -8   -2.10    5.20
  13   2  -8    1.20    5.80
  12  -2  -8    2.10    4.70
  12   2  -8   16.20    5.80
  11  -2  -8    5.10    4.90
  11   2  -8    7.30    4.70
  10  -2  -8    4.10    4.00
  10   2  -8    5.30    3.80
   9  -2  -8   75.69    7.20
   9   2  -8   58.79    6.20
   8  -2  -8   18.30    4.40
   8   2  -8   33.30    4.90
   7  -2  -8   16.60    3.60
   7   2  -8   13.30    3.70
   6  -2  -8    2.60    2.30
   6   2  -8    0.90    2.70
  -6   2   8   -0.10    0.80
   5  -2  -8  188.38    8.30
   5   2  -8  192.68    8.60
  -5   2   8  185.78    6.20
   4  -2  -8   17.30    2.70
  -4   2   8   26.20    2.10
   4   2  -8   26.60    3.50
   4   2  -8   23.60    1.90
   3  -2  -8  154.88    6.00
   3  -2  -8  160.48    7.70
   3  -2  -8  150.48    7.00
   3   2  -8  166.58    6.20
   3   2  -8  164.68    7.60
   2  -2  -8    9.90    1.90
   2  -2  -8   12.00    2.40
   2  -2  -8   10.90    2.50
   2   2  -8    8.10    2.30
   2   2  -8    7.20    1.90
   1  -2  -8  120.29    5.70
   1  -2  -8  124.89    5.80
   1  -2  -8  119.49    6.20
   1   2  -8  126.79    6.00
   1   2  -8  118.39    6.30
   0  -2  -8    5.20    2.10
   0  -2  -8   12.30    2.50
   0  -2  -8    8.70    2.30
   0   2  -8   12.30    2.80
   0   2  -8   12.20    2.70
   1  -2   8    4.00    2.10
  -1  -2  -8   -2.30    2.20
  -1  -2  -8    1.00    1.60
  -1   2  -8    1.50    2.40
   2  -2   8   75.09    5.30
  -2  -2  -8   78.79    4.40
  -2  -2  -8   71.69    6.20
   2   2   8   68.09    5.00
  -2   2  -8   79.79    6.20
  -3  -2  -8   28.40    2.90
  -3  -2  -8   30.40    4.50
   3  -2   8   28.60    4.00
   3   2   8   29.00    3.80
  -3   2  -8   34.20    4.70
  -4  -2  -8    8.60    2.00
   4  -2   8   -0.30    2.60
  -4  -2  -8    8.00    3.60
  -4   2  -8    7.90    3.70
   4   2   8    5.00    2.80
  -5  -2  -8   -2.20    1.50
   5  -2   8    2.70    3.10
  -5  -2  -8    2.60    3.90
  -5   2  -8   -3.00    3.60
   5   2   8    2.20    3.10
  -6  -2  -8   19.30    5.60
   6  -2   8   32.00    5.20
   6   2   8   29.20    5.00
  -6   2  -8   28.10    5.50
  -7  -2  -8    2.90    4.80
   7  -2   8   -0.60    3.60
  -7   2  -8    5.90    4.50
   7   2   8   -4.90    2.90
  -8  -2  -8   17.00    6.10
   8  -2   8    1.30    4.60
   8   2   8    4.40    4.50
  -8   2  -8    4.40    4.90
  -9  -2  -8    0.00    4.70
   9  -2   8    2.70    5.20
   9   2   8    1.30    4.30
  -9   2  -8    6.00    6.00
 -10  -2  -8   -1.70    5.10
  10  -2   8   -0.90    5.40
 -10   2  -8    4.50    5.30
  10   2   8    2.30    5.70
  11  -2   8    4.10    6.60
 -11  -2  -8   14.10    6.80
  11   2   8    4.80    5.40
 -11   2  -8    7.50    7.10
  15  -3  -8   10.30    7.20
  15   3  -8   -0.70    6.50
  14  -3  -8    7.10    6.90
  14   3  -8    7.80    5.40
  13  -3  -8   39.90    7.70
  13   3  -8   28.30    6.40
  12  -3  -8   -2.20    4.50
  12   3  -8    3.00    5.20
  11  -3  -8   29.30    6.50
  11   3  -8   18.50    5.50
  10  -3  -8   56.29    6.70
  10   3  -8   63.29    6.60
   9  -3  -8  175.88   10.60
   9   3  -8  191.98   10.50
   8  -3  -8   55.79    6.10
  -8   3   8   48.30    3.20
   8   3  -8   48.80    5.30
   7  -3  -8   18.00    3.80
   7   3  -8   15.40    3.80
   7   3  -8   20.00    1.50
  -7   3   8   15.80    2.00
   6  -3  -8   88.89    5.80
  -6   3   8   89.39    4.00
   6   3  -8  104.69    6.60
   6   3  -8   87.09    3.50
   5  -3  -8   85.59    5.30
   5   3  -8   88.39    3.70
  -5   3   8   86.09    3.90
   5   3  -8   75.89    5.40
   4  -3  -8  517.35   18.10
   4  -3  -8  497.65   16.80
   4   3  -8  493.25   15.60
   4   3  -8  486.95   17.10
  -4   3   8  487.35   15.50
   3  -3  -8   72.09    5.30
   3  -3  -8   75.99    4.80
  -3   3   8   72.89    4.00
   3   3  -8   69.89    5.20
   3   3  -8   83.89    4.20
   2  -3  -8  356.86   12.40
   2  -3  -8  355.56   13.40
   2  -3  -8  367.46   12.80
   2   3  -8  366.36   13.20
   2   3  -8  367.26   12.70
   1  -3  -8  187.18    8.20
   1  -3  -8  179.28    7.60
   1  -3  -8  188.68    7.60
   1   3  -8  165.78    8.00
   1   3  -8  174.08    7.80
   0  -3  -8  194.78    8.50
   0  -3  -8  185.18    7.90
   0  -3  -8  202.38    8.50
   0   3  -8  207.88    8.60
   0   3  -8  211.18    9.00
  -1  -3  -8    3.10    2.00
  -1  -3  -8   -0.40    2.30
   1  -3   8    1.80    2.10
   1   3   8    1.50    1.80
  -1   3  -8    3.40    2.40
  -2  -3  -8   92.79    5.20
   2  -3   8   99.59    6.40
  -2  -3  -8   88.19    6.20
   2   3   8   98.69    5.60
  -2   3  -8   94.39    6.40
   3  -3   8   71.49    6.00
  -3  -3  -8   49.30    5.60
  -3  -3  -8   52.59    4.10
   3   3   8   54.79    4.90
  -3   3  -8   59.19    6.20
  -4  -3  -8   75.29    4.80
   4  -3   8   82.99    7.00
  -4  -3  -8   56.59    6.70
  -4   3  -8   83.29    7.80
   4   3   8   71.09    6.00
  -5  -3  -8   15.90    5.00
  -5  -3  -8   14.30    2.80
   5  -3   8   12.80    3.90
  -5   3  -8   11.40    4.30
   5   3   8   17.60    3.80
   6  -3   8    1.10    3.30
  -6  -3  -8   -1.80    3.70
   6   3   8    1.20    3.50
  -6   3  -8    4.60    4.70
   7  -3   8    0.50    3.80
  -7  -3  -8    5.40    4.60
   7   3   8   -0.40    3.90
  -7   3  -8    1.60    4.90
  -8  -3  -8   -6.00    4.80
   8  -3   8   -1.70    4.50
   8   3   8   -3.00    4.00
  -8   3  -8   -1.70    4.40
   9  -3   8   26.30    7.10
  -9  -3  -8   23.40    6.70
  -9   3  -8   15.70    6.70
   9   3   8    8.90    5.60
  10  -3   8   -1.10    5.00
 -10  -3  -8    9.90    6.60
 -10   3  -8   -1.00    5.90
  10   3   8   -3.10    4.20
  11  -3   8   28.20    8.40
 -11  -3  -8   13.10    7.00
  11   3   8   26.40    7.30
 -11   3  -8   27.80    8.20
  14  -4  -8   19.10    7.70
  14   4  -8   -4.90    5.50
  13  -4  -8    3.70    5.70
  13   4  -8   16.40    5.80
  12  -4  -8   14.30    6.60
  12   4  -8   26.80    6.20
  11  -4  -8   37.10    6.90
  10  -4  -8   20.80    5.50
  10   4  -8   21.90    5.30
   9  -4  -8    1.50    3.90
   9   4  -8    0.30    3.20
   8  -4  -8   92.89    7.00
  -8   4   8   94.19    4.90
   8   4  -8   93.79    6.30
   8   4  -8   88.59    6.90
   7  -4  -8    3.60    3.10
   7   4  -8    3.60    3.10
  -7   4   8    9.80    2.10
   7   4  -8    8.20    1.70
   6   4  -8   51.49    3.20
   6   4  -8   56.69    5.10
  -6   4   8   44.00    3.50
   5  -4  -8   20.20    3.90
   5  -4  -8   15.10    2.80
   5   4  -8   19.80    2.30
  -5   4   8   16.50    2.30
   5   4  -8   15.00    3.00
   4  -4  -8    4.60    2.20
   4  -4  -8    3.40    2.70
   4   4  -8    1.10    1.60
   4   4  -8    2.20    2.40
  -4   4   8    4.50    1.80
   3  -4  -8  223.88    9.00
   3  -4  -8  217.48   10.00
   3   4  -8  230.68    8.70
  -3   4   8  230.88    8.60
   3   4  -8  230.48    9.60
   2  -4  -8  147.69    7.50
   2  -4  -8  124.89    6.10
   2   4  -8  134.39    6.50
   2   4  -8  124.19    6.50
   1  -4  -8   65.89    4.20
   1  -4  -8   64.49    4.50
   1  -4  -8   55.79    4.90
   1   4  -8   63.49    4.70
   1   4  -8   71.09    4.80
   0  -4  -8   25.00    3.60
   0  -4  -8   24.40    3.50
   0  -4  -8   21.90    2.70
   0   4  -8   15.20    3.10
   0   4  -8   21.30    3.20
   1  -4   8  130.69    6.90
  -1  -4  -8  120.99    7.00
  -1  -4  -8  119.69    6.50
  -1   4  -8  130.69    7.20
   1   4   8  123.19    6.10
   2  -4   8    1.50    2.50
  -2  -4  -8    2.20    2.30
  -2  -4  -8    3.40    2.80
   2   4   8    0.60    1.90
  -2   4  -8    5.70    3.10
   3  -4   8   37.90    4.50
  -3  -4  -8   40.80    4.10
  -3  -4  -8   39.80    5.00
  -3   4  -8   26.60    5.00
   3   4   8   31.50    3.80
  -4  -4  -8   75.99    5.40
  -4  -4  -8   75.79    7.10
   4  -4   8   71.89    6.80
   4   4   8   66.99    5.80
  -4   4  -8   81.09    7.70
  -5  -4  -8   21.20    4.90
   5  -4   8   18.00    4.30
  -5  -4  -8   26.60    3.70
  -5   4  -8   17.90    4.90
   5   4   8   19.40    4.10
   6  -4   8    2.00    3.90
  -6  -4  -8   -0.40    3.90
   6   4   8    0.80    3.40
  -6   4  -8    4.80    4.40
  -7  -4  -8    4.50    5.10
   7  -4   8    0.70    4.40
  -7   4  -8   -5.40    4.00
   7   4   8    0.10    3.80
   8  -4   8    5.30    4.80
  -8  -4  -8    4.90    5.00
   8   4   8    0.60    4.50
  -8   4  -8   -0.10    5.10
  -9  -4  -8    0.70    5.70
   9  -4   8   16.50    6.70
   9   4   8    2.70    5.10
  -9   4  -8   12.40    6.50
  10  -4   8    2.60    6.00
 -10  -4  -8   -3.00    5.80
  10   4   8    7.80    5.70
 -10   4  -8   -0.80    6.40
 -11  -4  -8    1.60    6.60
  11  -4   8   22.50    8.50
  11   4   8    3.30    5.90
 -11   4  -8   22.50    8.00
  14  -5  -8    6.30    7.50
  14   5  -8    9.40    6.10
  13  -5  -8    3.20    5.80
  13   5  -8   -5.60    5.10
  12  -5  -8    5.50    5.40
  12   5  -8    7.20    5.30
  11  -5  -8    5.20    5.50
  11   5  -8   13.60    4.60
  10  -5  -8   -3.10    3.70
  10   5  -8    0.10    4.20
   9  -5  -8   19.80    5.10
   9   5  -8   20.50    4.80
   8  -5  -8   58.39    6.00
   8   5  -8   53.89    5.80
  -8   5   8   55.19    4.50
   8   5  -8   53.89    3.90
   7  -5  -8  126.99    7.80
   7   5  -8  138.69    6.00
   7   5  -8  123.59    7.90
  -7   5   8  132.59    6.30
   6  -5  -8   25.00    4.90
   6  -5  -8   23.10    3.60
   6   5  -8   22.40    3.80
   6   5  -8   21.60    2.70
  -6   5   8   20.60    3.00
   5  -5  -8    5.50    2.50
   5  -5  -8    2.50    3.30
  -5   5   8    5.10    2.10
   5   5  -8    5.70    1.90
   5   5  -8    5.80    2.80
   4  -5  -8   94.79    5.50
   4  -5  -8   97.19    7.00
   4   5  -8  106.29    5.30
   4   5  -8   93.49    5.80
  -4   5   8   99.19    5.20
   3  -5  -8   79.69    6.30
   3  -5  -8   90.59    5.10
   3   5  -8   87.79    5.60
  -3   5   8   67.49    4.80
   3   5  -8   81.29    4.90
   2  -5  -8    8.50    2.90
   2  -5  -8   10.40    2.30
   2   5  -8    6.40    2.60
  -2   5   8   10.00    2.50
   2   5  -8    9.40    2.60
   1  -5  -8   10.40    3.10
   1  -5  -8   11.60    2.20
   1  -5  -8   14.30    2.80
   1   5  -8   10.60    2.80
   1   5  -8   12.10    2.90
   0  -5  -8  136.59    7.40
   0  -5  -8  139.29    6.30
   0  -5  -8  141.19    7.30
   0   5  -8  144.09    7.70
   0   5  -8  144.39    7.40
  -1  -5  -8    8.50    2.90
  -1  -5  -8   13.00    3.10
   1  -5   8    5.30    2.40
   1   5   8    7.30    2.10
  -1   5  -8    5.40    3.10
  -2  -5  -8   17.20    4.00
   2  -5   8   17.50    3.60
  -2  -5  -8   18.60    3.50
   2  -5   8   21.00    2.10
  -2   5  -8   20.30    4.00
   2   5   8   15.50    2.80
  -3  -5  -8    2.80    3.50
  -3  -5  -8   10.80    3.20
   3  -5   8    8.10    3.00
   3   5   8    4.50    2.40
  -3   5  -8    6.70    3.60
  -4  -5  -8    1.20    2.70
  -4  -5  -8    3.60    3.60
   4  -5   8    1.30    2.80
  -4   5  -8    2.80    3.70
   4   5   8   -1.90    2.40
   5  -5   8   16.10    4.20
  -5  -5  -8    5.90    3.20
  -5  -5  -8    6.80    4.50
   5   5   8    9.00    3.50
  -5   5  -8    6.60    4.70
  -6  -5  -8   -4.10    3.70
   6  -5   8   -2.40    3.90
  -6  -5  -8   -2.70    2.90
   6   5   8   -2.80    3.10
  -6   5  -8    2.40    4.40
  -7  -5  -8   -2.80    4.60
   7  -5   8    6.30    4.90
   7   5   8    6.10    4.20
  -7   5  -8    1.00    5.40
  -8  -5  -8    6.90    5.00
   8  -5   8    3.20    5.40
   8   5   8    3.80    4.50
  -8   5  -8    2.80    4.80
   9  -5   8   -7.60    5.00
  -9  -5  -8    0.80    5.60
  -9   5  -8   -4.00    5.70
   9   5   8    4.10    5.00
 -10  -5  -8   -6.30    4.90
  10  -5   8   -6.30    6.10
 -10   5  -8   -0.70    6.50
  10   5   8    6.90    5.40
 -11  -5  -8  -19.60    5.10
  11  -5   8   -2.80    7.30
 -11   5  -8   -1.70    6.20
  14  -6  -8    2.50    6.70
  14   6  -8   -5.90    5.30
  13  -6  -8    1.70    6.80
  13   6  -8   -1.70    5.30
  12  -6  -8    2.50    5.90
  12   6  -8   -2.70    4.70
  11  -6  -8   -1.60    4.50
  11   6  -8   -6.00    4.30
  10  -6  -8   44.60    7.00
  10   6  -8   48.70    6.50
   9  -6  -8   66.29    6.80
   9   6  -8   72.19    7.10
  -9   6   8   57.09    5.30
   8  -6  -8    2.50    3.50
  -8   6   8    6.90    3.00
   8   6  -8   13.00    3.70
   8   6  -8    8.70    2.50
   7  -6  -8   32.50    5.40
   7  -6  -8   38.60    4.90
  -7   6   8   36.80    4.10
   7   6  -8   40.00    3.90
   7   6  -8   38.70    4.90
   6  -6  -8   10.10    3.80
   6  -6  -8   11.90    3.10
  -6   6   8    9.30    2.80
   6   6  -8   11.50    3.40
   6   6  -8   15.50    2.80
   5  -6  -8  240.58   11.90
   5  -6  -8  269.07   10.50
  -5   6   8  252.37   10.10
   5   6  -8  268.67   11.00
   5   6  -8  256.37    9.90
   4  -6  -8   77.49    4.90
   4  -6  -8   63.29    6.20
   4   6  -8   77.59    5.00
  -4   6   8   77.19    5.10
   4   6  -8   81.59    5.60
   3  -6  -8  177.18    9.60
   3  -6  -8  184.38    7.70
   3   6  -8  184.38    8.30
  -3   6   8  182.28    8.10
   3   6  -8  183.18    8.50
   2  -6  -8   31.00    4.30
   2  -6  -8   39.00    3.30
  -2   6   8   32.10    3.90
   2   6  -8   44.90    4.40
   2   6  -8   27.60    3.50
   1  -6  -8  246.58    9.00
   1  -6  -8  234.88   10.60
   1   6  -8  239.88    9.90
   1   6  -8  243.88   10.50
  -1   6   8  232.18   10.10
   0  -6  -8   12.30    3.20
   0  -6  -8   18.80    2.50
   0  -6  -8   18.40    3.60
   0   6  -8   23.10    3.50
   0   6  -8   17.60    3.70
  -1  -6  -8   18.50    3.70
  -1  -6  -8   15.50    3.40
   1  -6   8   15.40    3.40
  -1   6  -8   14.20    3.90
   1   6   8   18.20    2.60
   2  -6   8   44.10    3.20
   2  -6   8   37.10    4.70
  -2  -6  -8   59.79    5.60
  -2  -6  -8   36.70    4.80
   2   6   8   40.30    3.80
  -2   6  -8   36.20    5.10
   3  -6   8   20.10    4.00
  -3  -6  -8   25.00    4.80
  -3  -6  -8   24.80    4.20
   3   6   8   26.20    3.50
  -3   6  -8   27.00    5.40
  -4  -6  -8   49.60    6.30
   4  -6   8   37.50    5.20
  -4  -6  -8   46.10    5.50
   4   6   8   39.20    4.50
  -4   6  -8   33.90    5.70
   5  -6   8   35.60    5.60
  -5  -6  -8   43.00    5.40
  -5  -6  -8   39.70    6.10
  -5   6  -8   29.60    5.70
   5   6   8   44.10    5.30
   6  -6   8   18.90    5.00
  -6  -6  -8   31.80    5.10
  -6  -6  -8   17.80    5.40
   6   6   8   27.40    5.20
  -6   6  -8   29.80    6.60
   7  -6   8   -0.90    4.70
  -7  -6  -8    0.20    5.10
  -7   6  -8    1.10    5.30
   7   6   8    3.20    4.00
  -8  -6  -8    0.80    5.20
   8  -6   8    8.80    5.80
   8   6   8    7.60    5.10
  -8   6  -8    0.70    5.30
  -9  -6  -8   -0.80    5.30
   9  -6   8    2.80    5.80
   9   6   8    0.70    4.90
  -9   6  -8    1.80    6.40
  10  -6   8   18.60    8.20
 -10  -6  -8    5.50    6.80
  10   6   8   20.10    6.30
 -10   6  -8   17.10    7.20
  14  -7  -8    5.00    7.60
  14   7  -8    1.40    6.10
  13  -7  -8   -4.60    6.40
  13   7  -8    6.20    5.80
  12  -7  -8    2.70    6.20
  12   7  -8   13.50    5.90
  11  -7  -8   12.80    5.70
  11   7  -8   11.50    5.00
  10  -7  -8   31.80    6.50
  10   7  -8   32.10    5.80
   9  -7  -8   37.00    5.80
  -9   7   8   36.10    4.70
   9   7  -8   37.90    5.40
   8  -7  -8   81.29    7.10
   8  -7  -8   84.39    8.40
   8   7  -8   67.69    6.50
   8   7  -8   82.39    5.60
  -8   7   8   71.89    6.00
   7  -7  -8   90.29    6.70
   7  -7  -8   86.09    8.40
   7   7  -8   91.49    6.00
  -7   7   8   87.59    6.30
   7   7  -8   95.29    7.30
   6  -7  -8   18.80    4.70
   6  -7  -8   21.90    3.60
   6   7  -8   27.00    3.60
   6   7  -8   29.50    4.40
  -6   7   8   24.20    3.90
   5  -7  -8    0.90    2.30
   5  -7  -8    4.70    3.50
   5   7  -8    0.80    2.30
   5   7  -8    1.00    2.70
  -5   7   8    1.60    2.60
   4  -7  -8  149.19    6.90
   4  -7  -8  133.59    8.50
   4   7  -8  132.89    7.20
   4   7  -8  137.89    7.30
  -4   7   8  137.29    7.20
   3  -7  -8   25.90    3.10
   3  -7  -8   21.60    4.60
  -3   7   8   24.50    3.80
   3   7  -8   31.20    3.90
   3   7  -8   23.40    3.60
   2  -7  -8  125.79    5.90
   2  -7  -8  129.09    8.40
  -2   7   8  134.39    7.30
   2   7  -8  141.19    7.20
[truncated: 284,277 more chars]
