# Supplementary material for: Crystal structure of 2-[(E)-2-(4-bromo­phen­yl)diazen-1-yl]-4,5-bis­(4-meth­oxy­phen­yl)-1H-imidazole: the first example of a structurally characterized tri­aryl­azo­imid­azole
Source: Acta Crystallogr E Crystallogr Commun. 2021 Feb 26;77(Pt 3):305–8. doi: 10.1107/S2056989021002024 (PMC8061115; doi:10.1107/S2056989021002024)
Supplement: Supplementary file 2 [file e-77-00305-Isup2.hkl]

data_I                                                                          
_shelx_title ' va27 in P2(1)/c'                                                 
_shelx_refln_list_code          4                                               
_shelx_F_calc_maximum      398.17                                               
_exptl_crystal_F_000       944.00                                               
_reflns_d_resolution_high  0.7007                                               
                                                                                
loop_                                                                           
 _space_group_symop_operation_xyz                                               
 'x, y, z'                                                                      
 '-x, y+1/2, -z+1/2'                                                            
 '-x, -y, -z'                                                                   
 'x, -y-1/2, z-1/2'                                                             
                                                                                
_cell_length_a    10.7812                                                       
_cell_length_b    12.7877                                                       
_cell_length_c    15.4575                                                       
_cell_angle_alpha  90.000                                                       
_cell_angle_beta  109.635                                                       
_cell_angle_gamma  90.000                                                       
                                                                                
_shelx_F_squared_multiplier     1.000                                           
                                                                                
loop_                                                                           
 _refln_index_h                                                                 
 _refln_index_k                                                                 
 _refln_index_l                                                                 
 _refln_F_squared_calc                                                          
 _refln_F_squared_meas                                                          
 _refln_F_squared_sigma                                                         
 _refln_observed_status                                                         
   1   0   0       5744.00       5788.48       176.93 o                         
   2   0   0      27525.04      27749.78       570.28 o                         
   3   0   0       2226.76       1971.57        60.04 o                         
   4   0   0      19624.00      20399.73       436.02 o                         
   5   0   0       1472.71       1414.32        95.34 o                         
   6   0   0        978.72       1070.51       120.25 o                         
   7   0   0       8599.88       7966.06       205.11 o                         
   8   0   0          8.88         47.14        35.69 o                         
   9   0   0       4591.38       4589.55       149.71 o                         
  10   0   0       1324.65       1341.59        91.41 o                         
  11   0   0         98.53        125.01        53.96 o                         
  12   0   0          2.74          4.06        51.61 o                         
  13   0   0         37.85        -24.20        84.17 o                         
  14   0   0          2.18         58.41       103.07 o                         
   1   1   0       7980.51       7614.47       278.73 o                         
   2   1   0       6894.18       6759.73       102.30 o                         
   3   1   0        221.97        219.27        18.60 o                         
   4   1   0       4477.99       4714.55        85.58 o                         
   5   1   0        858.87        721.11        33.35 o                         
   6   1   0       2096.71       2064.19        56.56 o                         
   7   1   0        656.60        611.93        37.54 o                         
   8   1   0       2064.13       2036.72        65.09 o                         
   9   1   0        105.92        129.87        32.37 o                         
  10   1   0         55.79         23.16        35.71 o                         
  11   1   0         23.25         33.78        34.07 o                         
  12   1   0         14.40         76.58        39.97 o                         
  13   1   0          3.70         26.40        42.97 o                         
  14   1   0         40.38        -30.27        72.27 o                         
   0   2   0      13204.06      13918.79       205.23 o                         
   1   2   0       2190.84       2426.10        36.89 o                         
   2   2   0       3893.65       4061.38        99.87 o                         
   3   2   0       4868.22       5108.13        77.29 o                         
   4   2   0       2480.94       2567.01        60.70 o                         
   5   2   0        863.15        943.70        37.37 o                         
   6   2   0        392.32        444.64        35.04 o                         
   7   2   0        726.90        706.69        69.23 o                         
   8   2   0         34.18         60.26        25.78 o                         
   9   2   0        230.03        279.05        34.78 o                         
  10   2   0          0.43        -39.29        39.29 o                         
  11   2   0        181.87        201.25        40.53 o                         
  12   2   0          1.42         17.06        39.37 o                         
  13   2   0         32.10         -4.51        42.56 o                         
  14   2   0         12.43         91.18        76.41 o                         
   1   3   0      59170.64      60488.09       707.99 o                         
   2   3   0       5381.87       5230.31        76.57 o                         
   3   3   0       3208.29       2988.70        60.29 o                         
   4   3   0       3873.41       3929.83        66.91 o                         
   5   3   0       3368.06       3129.81        68.33 o                         
   6   3   0       3342.12       3128.69        72.24 o                         
   7   3   0        309.66        311.08        30.31 o                         
   8   3   0       5910.82       5642.85       136.62 o                         
   9   3   0          3.84         31.72        30.06 o                         
  10   3   0        192.05        258.71        39.40 o                         
  11   3   0        157.07        119.13        38.80 o                         
  12   3   0         32.63         99.62        39.51 o                         
  13   3   0         80.02         99.23        44.80 o                         
  14   3   0         18.69        -70.12       138.28 o                         
   0   4   0     158542.58     166519.56      2386.51 o                         
   1   4   0      13931.31      14545.33       176.00 o                         
   2   4   0       7831.97       7784.73       110.77 o                         
   3   4   0         67.96         49.85        11.44 o                         
   4   4   0       2535.23       2488.11        49.30 o                         
   5   4   0        953.79        973.95        32.79 o                         
   6   4   0        229.80        217.05        27.52 o                         
   7   4   0       4032.62       3810.65        88.20 o                         
   8   4   0          3.76         26.59        28.20 o                         
   9   4   0       1255.84       1248.82        97.94 o                         
  10   4   0        666.59        690.79        50.75 o                         
  11   4   0         84.95         57.56        40.42 o                         
  12   4   0         26.75         72.14        41.82 o                         
  13   4   0          4.66         13.05        48.60 o                         
  14   4   0         51.79         60.28       119.39 o                         
   1   5   0       1797.68       1819.29        29.13 o                         
   2   5   0        736.06        788.17        29.50 o                         
   3   5   0       1051.40       1018.02        28.77 o                         
   4   5   0         39.25         22.93        14.05 o                         
   5   5   0        741.85        853.08        34.56 o                         
   6   5   0         13.74         15.78        16.77 o                         
   7   5   0        480.66        441.91        35.97 o                         
   8   5   0         63.76         66.07        28.75 o                         
   9   5   0        930.93        912.58        54.64 o                         
  10   5   0        111.19        145.50        39.06 o                         
  11   5   0          0.46        -11.08        36.50 o                         
  12   5   0          5.38        -18.05        40.53 o                         
  13   5   0         47.23         -3.13        45.35 o                         
   0   6   0       5594.50       4858.83       138.95 o                         
   1   6   0        213.82        238.03        17.58 o                         
   2   6   0      12108.51      11851.59       166.19 o                         
   3   6   0       4279.18       4381.36        73.50 o                         
   4   6   0       2020.13       1925.47        44.38 o                         
   5   6   0       1240.93       1175.76        37.13 o                         
   6   6   0        330.78        293.86        26.14 o                         
   7   6   0       2171.12       2320.31        61.40 o                         
   8   6   0        149.32        140.26        33.72 o                         
   9   6   0        213.47        320.28        41.22 o                         
  10   6   0          0.31        -28.24        34.25 o                         
  11   6   0         81.15        169.24        43.69 o                         
  12   6   0         95.61         57.01        45.89 o                         
  13   6   0        190.13        176.95        53.19 o                         
   1   7   0      28675.24      28470.55       397.02 o                         
   2   7   0       1320.90       1346.34        31.12 o                         
   3   7   0       1233.62       1145.72        36.94 o                         
   4   7   0        170.95        166.60        18.58 o                         
   5   7   0        532.40        484.64        28.09 o                         
   6   7   0       2248.43       2214.67        56.95 o                         
   7   7   0        169.46        104.72        25.16 o                         
   8   7   0       2517.35       2529.48        79.10 o                         
   9   7   0        212.48        250.71        40.48 o                         
  10   7   0       1166.67       1172.67        65.66 o                         
  11   7   0         60.89         17.04        41.99 o                         
  12   7   0          2.06        -43.79        43.79 o                         
  13   7   0         11.79        -37.75        47.62 o                         
   0   8   0       4151.96       4571.35       183.80 o                         
   1   8   0       3484.90       3632.93        96.21 o                         
   2   8   0         48.32         43.75        16.93 o                         
   3   8   0         18.99         40.00        15.51 o                         
   4   8   0        109.58         94.08        24.18 o                         
   5   8   0        906.61        928.22        37.61 o                         
   6   8   0        511.79        551.94        35.44 o                         
   7   8   0        354.99        386.00        32.87 o                         
   8   8   0         86.35        107.06        27.71 o                         
   9   8   0         43.00         54.66        35.42 o                         
  10   8   0        233.01        251.23        44.08 o                         
  11   8   0         71.75        112.28        43.50 o                         
  12   8   0         15.16        -25.79        44.69 o                         
  13   8   0         42.42          6.48        64.71 o                         
   1   9   0       5876.28       5686.05        96.76 o                         
   2   9   0          4.69         21.48        18.26 o                         
   3   9   0       2626.14       2667.55        70.03 o                         
   4   9   0       1977.38       1893.77        48.04 o                         
   5   9   0       1725.98       1706.94        53.90 o                         
   6   9   0       1052.08       1087.88        44.80 o                         
   7   9   0         23.90         39.92        26.11 o                         
   8   9   0        400.26        499.43        39.78 o                         
   9   9   0         63.23         86.71        39.93 o                         
  10   9   0        123.57        114.05        89.23 o                         
  11   9   0         58.55         31.58        53.82 o                         
  12   9   0         68.72        135.75        59.86 o                         
   0  10   0       1155.99       1045.71        72.85 o                         
   1  10   0          0.39        -13.36        13.36 o                         
   2  10   0       5420.59       5183.46       106.98 o                         
   3  10   0        711.62        749.20        39.17 o                         
   4  10   0         14.02        -19.18        22.39 o                         
   5  10   0       1394.50       1435.51        62.33 o                         
   6  10   0        398.88        411.96        42.34 o                         
   7  10   0        764.41        844.49        62.68 o                         
   8  10   0        467.67        557.07        49.59 o                         
   9  10   0        352.08        380.95        58.25 o                         
  10  10   0         13.19         42.59        51.21 o                         
  11  10   0         68.97         78.98        62.77 o                         
  12  10   0         51.20         86.24        60.92 o                         
   1  11   0       2105.89       2224.29        73.79 o                         
   2  11   0        369.77        383.85        40.00 o                         
   3  11   0          1.16         49.20        38.76 o                         
   4  11   0        415.77        380.96        35.00 o                         
   5  11   0         91.81         73.11        29.05 o                         
   6  11   0        376.60        413.70        39.39 o                         
   7  11   0          1.10          1.40        30.88 o                         
   8  11   0        233.68        266.15        56.99 o                         
   9  11   0         33.01         82.57        44.08 o                         
  10  11   0         95.50        156.36        52.25 o                         
  11  11   0         84.70         69.46        58.76 o                         
   0  12   0         55.26         24.44        48.40 o                         
   1  12   0        162.26        103.73        34.03 o                         
   2  12   0        359.48        324.11        41.78 o                         
   3  12   0          5.51        -30.01        30.01 o                         
   4  12   0        182.30        192.34        40.55 o                         
   5  12   0         92.43         82.70        31.15 o                         
   6  12   0          8.96         -6.41        32.68 o                         
   7  12   0          9.48         19.71        33.54 o                         
   8  12   0         43.42         37.38        44.46 o                         
   9  12   0        371.40        401.27        87.77 o                         
  10  12   0        192.72        150.46        56.49 o                         
   1  13   0       1106.33       1032.66        65.06 o                         
   2  13   0         19.82         24.29        35.46 o                         
   3  13   0       1283.63       1140.22        66.88 o                         
   4  13   0         87.21         69.89        42.26 o                         
   5  13   0          9.77         63.98        39.68 o                         
   6  13   0        399.38        380.80        50.65 o                         
   7  13   0        145.61         99.19        44.94 o                         
   8  13   0         10.44         11.89        56.01 o                         
   9  13   0        156.63        114.73        89.16 o                         
  10  13   0          1.44        -12.07        69.25 o                         
   0  14   0        111.33        131.37        64.77 o                         
   1  14   0          0.43        -17.59        37.07 o                         
   2  14   0        767.47        720.05        59.73 o                         
   3  14   0        165.55        169.60        47.85 o                         
   4  14   0        136.58         41.40        44.01 o                         
   5  14   0        179.34        136.10        79.09 o                         
   6  14   0          1.40         47.45        51.08 o                         
   7  14   0        384.66        411.39        62.23 o                         
   8  14   0         21.94         84.11        59.92 o                         
   9  14   0         72.95          5.52        60.57 o                         
   1  15   0        183.19        111.70        46.90 o                         
   2  15   0         23.49        -23.99        44.16 o                         
   3  15   0        119.25        136.11        47.91 o                         
   4  15   0          1.45        -43.89        43.89 o                         
   5  15   0         69.01         57.38        48.75 o                         
   6  15   0         84.81        -11.53        60.25 o                         
   7  15   0          3.76        -16.78        58.78 o                         
   8  15   0         11.53         84.14        61.25 o                         
   0  16   0         43.24          8.01        73.87 o                         
   1  16   0          5.37        -23.11        48.94 o                         
   2  16   0         97.88        180.12        52.20 o                         
   3  16   0          3.51         70.67        50.80 o                         
   4  16   0         93.26        101.42        53.02 o                         
   5  16   0        265.53        321.13       118.02 o                         
   6  16   0          5.99         93.53        51.12 o                         
   1  17   0        378.95        305.69        57.43 o                         
   2  17   0          5.48         44.46        48.02 o                         
   3  17   0        230.26        207.51        58.79 o                         
   4  17   0         74.73         38.33        53.64 o                         
   5  17   0          0.75         19.17        64.14 o                         
   0  18   0         38.92        -59.22        69.15 o                         
   1  18   0         18.49         16.51        65.95 o                         
   2  18   0         43.30        -53.33        54.96 o                         
 -14   1   1        179.74        308.35        76.52 o                         
 -13   1   1         32.04         55.57        43.65 o                         
 -12   1   1        139.75        240.06        42.21 o                         
 -11   1   1        763.22        723.45        54.97 o                         
 -10   1   1        580.26        527.86        45.12 o                         
  -9   1   1       1893.55       1854.13        66.94 o                         
  -8   1   1         12.84         25.12        23.69 o                         
  -7   1   1       2650.30       2584.62        69.49 o                         
  -6   1   1         29.72         11.74        16.42 o                         
  -5   1   1        792.59        700.47        32.23 o                         
  -4   1   1       4329.57       4629.54        81.89 o                         
  -3   1   1       2699.05       2679.09        50.46 o                         
  -2   1   1      24611.89      25977.62       336.01 o                         
  -1   1   1        154.43        151.90         7.98 o                         
   0   1   1        547.00        582.99        21.79 o                         
   1   1   1        157.77        166.34         8.07 o                         
   2   1   1       1669.28       1597.79        34.34 o                         
   3   1   1       7248.03       7364.01       120.88 o                         
   4   1   1       2128.26       1909.66        47.86 o                         
   5   1   1       1498.89       1627.22        47.36 o                         
   6   1   1       1059.64       1001.82        44.73 o                         
   7   1   1        295.48        270.48        30.27 o                         
   8   1   1         26.95         13.21        25.79 o                         
   9   1   1        157.80        165.43        35.50 o                         
  10   1   1        376.42        413.37        63.47 o                         
  11   1   1          5.74          5.76        36.42 o                         
  12   1   1        511.08        563.95        58.41 o                         
  13   1   1         83.87         83.41        44.42 o                         
  14   1   1         43.05        -16.45        46.73 o                         
 -14   2   1         12.93         65.60        68.62 o                         
 -13   2   1         34.77         94.64        44.30 o                         
 -12   2   1         40.90         19.79        35.68 o                         
 -11   2   1         31.95         49.40        35.50 o                         
 -10   2   1       3338.38       3104.16        88.52 o                         
  -9   2   1        873.86        825.31        69.63 o                         
  -8   2   1       2178.36       2062.81        63.33 o                         
  -7   2   1          9.39          5.95        20.33 o                         
  -6   2   1       4281.71       4115.34        83.36 o                         
  -5   2   1        743.78        738.73        31.00 o                         
  -4   2   1       5296.00       4786.95        93.47 o                         
  -3   2   1       8986.21       9438.95       131.03 o                         
  -2   2   1      17411.87      17717.77       233.07 o                         
  -1   2   1        152.43        159.51        12.22 o                         
   0   2   1       4101.76       4301.82        53.86 o                         
   1   2   1       5856.00       5942.13        82.14 o                         
   2   2   1       4120.59       3890.71        59.18 o                         
   3   2   1        604.55        588.30        20.60 o                         
   4   2   1       1580.57       1778.88        46.30 o                         
   5   2   1       7257.22       7030.50       125.93 o                         
   6   2   1          3.83        -23.80        23.80 o                         
   7   2   1         99.43        110.42        25.46 o                         
   8   2   1         77.62         65.60        27.44 o                         
   9   2   1        165.84         95.79        31.66 o                         
  10   2   1         46.75         20.98        41.90 o                         
  11   2   1        100.14         66.28        37.51 o                         
  12   2   1        359.59        306.27        49.50 o                         
  13   2   1          6.50         62.03        43.55 o                         
  14   2   1          6.36         57.71        50.87 o                         
 -14   3   1          3.89        -53.24       109.94 o                         
 -13   3   1          4.91        -39.92        39.92 o                         
 -12   3   1        126.84        188.15        43.69 o                         
 -11   3   1        279.90        312.99        42.56 o                         
 -10   3   1        513.09        457.09        43.34 o                         
  -9   3   1       1615.04       1494.79       112.45 o                         
  -8   3   1         32.09         52.43        25.34 o                         
  -7   3   1         12.08        -16.65        20.08 o                         
  -6   3   1        396.44        500.68        65.40 o                         
  -5   3   1       1622.39       1844.73        47.70 o                         
  -4   3   1        659.78        677.63        24.42 o                         
  -3   3   1        254.28        271.71        15.09 o                         
  -2   3   1      16610.80      17823.47       235.83 o                         
  -1   3   1      37563.01      40994.15       527.06 o                         
   0   3   1       1463.41       1580.04        62.19 o                         
   1   3   1       1922.58       2131.48        71.92 o                         
   2   3   1       1088.12       1149.09        27.49 o                         
   3   3   1        245.30        245.38        16.24 o                         
   4   3   1        639.77        608.49        30.35 o                         
   5   3   1        531.86        441.86        39.67 o                         
   6   3   1         42.37         39.75        21.09 o                         
   7   3   1        271.28        350.59        34.65 o                         
   8   3   1        221.13        223.42        33.34 o                         
   9   3   1         36.22         43.90        31.73 o                         
  10   3   1         54.09         67.07        43.64 o                         
  11   3   1         83.36         84.93        37.86 o                         
  12   3   1        537.51        494.19        53.76 o                         
  13   3   1          1.27         27.35        46.06 o                         
  14   3   1         23.90        -10.96        70.17 o                         
 -14   4   1         30.87        -70.43        70.43 o                         
 -13   4   1         77.18        158.95        48.43 o                         
 -12   4   1          9.13          3.20        38.76 o                         
 -11   4   1          2.59         -3.30        35.29 o                         
 -10   4   1       1587.47       1607.74       102.88 o                         
  -9   4   1        699.40        868.57        50.54 o                         
  -8   4   1       1373.80       1295.04        55.53 o                         
  -7   4   1         38.32         39.85        22.10 o                         
  -6   4   1       2150.01       2002.50        55.23 o                         
  -5   4   1       2047.82       2142.23        46.91 o                         
  -4   4   1         46.26         44.30        12.78 o                         
  -3   4   1         73.38         83.37        11.95 o                         
  -2   4   1        603.86        572.71        19.09 o                         
  -1   4   1      11410.75      11708.57       157.95 o                         
   0   4   1       1197.80       1430.26        32.31 o                         
   1   4   1       7900.55       7919.29        92.74 o                         
   2   4   1       1863.69       1837.50        35.43 o                         
   3   4   1       4475.16       4357.59        70.92 o                         
   4   4   1       2159.20       2211.63        56.59 o                         
   5   4   1       1047.77       1042.31        35.24 o                         
   6   4   1         21.99         29.68        22.81 o                         
   7   4   1        380.69        411.84        36.21 o                         
   8   4   1        335.51        335.67        57.77 o                         
   9   4   1        176.59        132.28        35.25 o                         
  10   4   1        354.44        289.28        42.78 o                         
  11   4   1          4.88        -36.36        37.61 o                         
  12   4   1        123.83        139.38        44.47 o                         
  13   4   1          6.96         11.32        48.12 o                         
 -14   5   1        237.03        430.09        91.21 o                         
 -13   5   1         49.67         -0.42        54.46 o                         
 -12   5   1          2.70          5.84        40.71 o                         
 -11   5   1        600.97        567.07        50.62 o                         
 -10   5   1        276.79        277.42        41.30 o                         
  -9   5   1       4259.96       4072.82       114.28 o                         
  -8   5   1         13.13         54.53        27.69 o                         
  -7   5   1       2009.69       1841.40        58.94 o                         
  -6   5   1        281.55        362.61        25.94 o                         
  -5   5   1       1651.04       1370.11        38.92 o                         
  -4   5   1        361.65        427.59        22.44 o                         
  -3   5   1       4459.00       4141.81        68.24 o                         
  -2   5   1       3616.16       3806.79        77.18 o                         
  -1   5   1        711.74        588.46        18.25 o                         
   0   5   1        888.34        807.48        22.87 o                         
   1   5   1        196.57        151.10        13.93 o                         
   2   5   1        845.93        764.76        22.78 o                         
   3   5   1       1338.25       1260.99        37.48 o                         
   4   5   1       1513.65       1355.58        36.82 o                         
   5   5   1          1.70         -5.08        25.07 o                         
   6   5   1       1701.92       1736.34        48.59 o                         
   7   5   1        205.12        143.85        28.25 o                         
   8   5   1         72.99        114.72        32.65 o                         
   9   5   1         13.59         65.25        33.67 o                         
  10   5   1         74.57         82.40        38.65 o                         
  11   5   1        163.48        227.20        45.62 o                         
  12   5   1        437.96        485.87        83.80 o                         
  13   5   1          1.65        -24.89        48.84 o                         
 -13   6   1          4.27        -51.59        51.59 o                         
 -12   6   1         10.60         19.27        42.32 o                         
 -11   6   1        132.27        125.55        42.54 o                         
 -10   6   1        155.63        142.50        38.69 o                         
  -9   6   1        106.91        127.72        38.93 o                         
  -8   6   1        432.56        467.94        40.53 o                         
  -7   6   1          1.24          1.55        20.04 o                         
  -6   6   1         77.32         88.77        20.11 o                         
  -5   6   1         43.23         44.19        17.01 o                         
  -4   6   1        970.61        983.79        31.67 o                         
  -3   6   1       1116.84       1230.24        57.94 o                         
  -2   6   1        140.27        138.23        12.65 o                         
  -1   6   1       2788.26       2834.70        48.39 o                         
   0   6   1        918.61        958.40        26.49 o                         
   1   6   1         88.94        118.34        16.13 o                         
   2   6   1        339.89        321.01        15.12 o                         
   3   6   1        152.18        111.61        16.66 o                         
   4   6   1       2140.73       2122.40        49.36 o                         
   5   6   1        855.72        837.47        40.24 o                         
   6   6   1         37.84         32.13        20.12 o                         
   7   6   1         86.73        121.94        30.27 o                         
   8   6   1         28.58        -19.67        27.79 o                         
   9   6   1        255.06        242.32        40.05 o                         
  10   6   1        254.90        234.33        44.26 o                         
  11   6   1        298.67        229.55        46.66 o                         
  12   6   1         43.46         84.94        48.37 o                         
  13   6   1         20.47         25.77        49.98 o                         
 -13   7   1          3.55        -26.72        55.09 o                         
 -12   7   1         13.84        -13.06        40.35 o                         
 -11   7   1          2.21         42.06        47.35 o                         
 -10   7   1        552.92        709.99        63.59 o                         
  -9   7   1          6.45         -2.50        31.55 o                         
  -8   7   1        393.04        427.38        43.99 o                         
  -7   7   1        559.04        653.79        37.07 o                         
  -6   7   1        122.04        152.47        27.61 o                         
  -5   7   1       2875.31       2960.34        77.91 o                         
  -4   7   1        387.56        426.92        23.88 o                         
  -3   7   1        461.28        474.50        22.93 o                         
  -2   7   1       1623.05       1882.78        39.81 o                         
  -1   7   1      16077.11      16682.42       208.65 o                         
   0   7   1       2533.09       2392.16        48.39 o                         
   1   7   1       1293.59       1229.40        34.97 o                         
   2   7   1       1116.84       1044.74        34.46 o                         
   3   7   1       1296.14       1309.82        35.00 o                         
   4   7   1         13.60         21.15        18.09 o                         
   5   7   1        228.38        249.46        23.89 o                         
   6   7   1        413.27        495.02        31.85 o                         
   7   7   1         11.22         -0.41        24.61 o                         
   8   7   1        151.80        254.18        45.87 o                         
   9   7   1        440.50        524.85        49.12 o                         
  10   7   1         33.13        -32.34        37.27 o                         
  11   7   1        140.94        109.40        52.56 o                         
  12   7   1        120.25        131.77        74.88 o                         
  13   7   1          0.44        -30.94        49.59 o                         
 -13   8   1          1.59         36.73        68.58 o                         
 -12   8   1         17.75         48.06        43.24 o                         
 -11   8   1         69.35        116.14        42.50 o                         
 -10   8   1        389.97        410.76        46.89 o                         
  -9   8   1        104.28        235.08        38.51 o                         
  -8   8   1       2187.46       2088.03        63.95 o                         
  -7   8   1         27.72         15.05        27.27 o                         
  -6   8   1        731.34        728.05        36.35 o                         
  -5   8   1        178.74        206.03        23.62 o                         
  -4   8   1        348.81        305.63        22.65 o                         
  -3   8   1        350.63        383.46        35.69 o                         
  -2   8   1        464.35        432.44        22.89 o                         
  -1   8   1       6212.82       6275.40        88.84 o                         
   0   8   1        400.77        442.00        25.20 o                         
   1   8   1        554.63        510.70        46.33 o                         
   2   8   1        260.05        286.04        24.12 o                         
   3   8   1       3922.38       3852.60        64.62 o                         
   4   8   1       2122.16       2158.61        51.84 o                         
   5   8   1        578.52        627.53        32.70 o                         
   6   8   1         36.88         39.00        21.80 o                         
   7   8   1        609.26        666.95        38.47 o                         
   8   8   1        418.02        475.06        44.20 o                         
   9   8   1         14.16        -23.57        32.71 o                         
  10   8   1        207.83        230.55        92.00 o                         
  11   8   1        141.53        125.66        55.62 o                         
  12   8   1          9.57        127.59        63.46 o                         
 -12   9   1         35.64         69.28        56.11 o                         
 -11   9   1        143.07         86.20        53.56 o                         
 -10   9   1        208.20        264.08        46.52 o                         
  -9   9   1       1573.69       1521.75        82.32 o                         
  -8   9   1         69.98         54.21        28.03 o                         
  -7   9   1        247.42        268.37        30.61 o                         
  -6   9   1         46.33         42.70        22.48 o                         
  -5   9   1          6.60         11.57        19.25 o                         
  -4   9   1        695.98        660.92        30.50 o                         
  -3   9   1         12.24          8.42        13.73 o                         
  -2   9   1        305.93        325.04        24.36 o                         
  -1   9   1         39.92         44.55        10.75 o                         
   0   9   1        340.15        358.45        23.38 o                         
   1   9   1          4.83         25.59        23.17 o                         
   2   9   1         60.71         25.52        26.77 o                         
   3   9   1         18.27         37.48        22.05 o                         
   4   9   1        978.03        910.25        34.18 o                         
   5   9   1        598.00        652.50        40.80 o                         
   6   9   1        136.03        149.64        37.33 o                         
   7   9   1         97.47        115.90        28.50 o                         
   8   9   1         10.47         53.03        34.71 o                         
   9   9   1        274.42        267.62        54.14 o                         
  10   9   1         45.90         15.05        51.28 o                         
  11   9   1         26.20        104.29        56.08 o                         
  12   9   1         84.59         62.90        62.48 o                         
 -12  10   1         14.72         21.80        55.64 o                         
 -11  10   1         45.68         41.10        52.36 o                         
 -10  10   1         12.24         36.26        49.45 o                         
  -9  10   1        868.09        913.38        60.94 o                         
  -8  10   1          2.27          0.87        34.57 o                         
  -7  10   1        221.29        143.80        36.01 o                         
  -6  10   1       1144.18       1149.36        58.88 o                         
  -5  10   1        390.66        396.97        46.35 o                         
  -4  10   1          4.92         32.37        26.59 o                         
  -3  10   1        552.58        583.03        33.99 o                         
  -2  10   1        425.56        458.12        44.54 o                         
  -1  10   1        377.59        353.05        35.69 o                         
   0  10   1       1795.32       1743.11        46.45 o                         
   1  10   1        116.20        125.85        24.27 o                         
   2  10   1          5.35         11.07        23.10 o                         
   3  10   1        462.88        510.58        35.85 o                         
   4  10   1          0.36        -23.54        23.54 o                         
   5  10   1         10.55         59.32        32.38 o                         
   6  10   1         10.34         11.32        28.45 o                         
   7  10   1        330.82        347.20        45.20 o                         
   8  10   1         64.71         92.50        40.49 o                         
   9  10   1        832.01        809.31        64.41 o                         
  10  10   1         96.43         54.28        46.51 o                         
  11  10   1        104.27         76.29        49.34 o                         
 -11  11   1          7.74          9.77        55.79 o                         
 -10  11   1         61.45        117.92        71.12 o                         
  -9  11   1        128.01         77.88        51.30 o                         
  -8  11   1        114.41        129.48        60.25 o                         
  -7  11   1        719.65        717.30        61.99 o                         
  -6  11   1         45.09         71.57        33.51 o                         
  -5  11   1        638.02        712.92        66.93 o                         
  -4  11   1          5.32          5.45        24.90 o                         
  -3  11   1         57.28         18.14        21.22 o                         
  -2  11   1         11.72         -4.39        29.51 o                         
  -1  11   1       3171.31       3304.24        89.03 o                         
   0  11   1       3661.90       3589.01        93.90 o                         
   1  11   1        364.94        329.48        47.85 o                         
   2  11   1        955.01        982.38        44.20 o                         
   3  11   1        725.90        753.24        57.44 o                         
   4  11   1        803.00        798.98        45.33 o                         
   5  11   1        542.40        536.50        47.12 o                         
   6  11   1        179.27        201.14        35.45 o                         
   7  11   1        117.26         81.41        34.92 o                         
   8  11   1        147.34        169.76        46.43 o                         
   9  11   1        262.79        308.88        58.27 o                         
  10  11   1         65.14         49.66        49.27 o                         
  11  11   1         90.69         45.53        52.11 o                         
 -11  12   1         10.48         11.95        50.38 o                         
 -10  12   1         94.97         82.11        50.31 o                         
  -9  12   1         45.06        130.54       102.44 o                         
  -8  12   1       1277.27       1283.65        87.50 o                         
  -7  12   1        150.45        129.69        36.08 o                         
  -6  12   1         41.24         47.99        31.08 o                         
  -5  12   1       1085.54       1023.77        63.69 o                         
  -4  12   1         16.38         35.22        37.83 o                         
  -3  12   1          4.22        -32.92        32.92 o                         
  -2  12   1          6.70         31.41        55.79 o                         
  -1  12   1       1174.46       1130.38        64.89 o                         
   0  12   1         61.16         55.48        32.26 o                         
   1  12   1        106.75        144.45        36.02 o                         
   2  12   1         13.22         27.47        41.65 o                         
   3  12   1        181.07        155.60        38.43 o                         
   4  12   1          1.21        -13.19        30.69 o                         
   5  12   1         58.83        118.13        32.95 o                         
   6  12   1         24.79         31.03        41.07 o                         
   7  12   1        216.28        237.19        40.79 o                         
   8  12   1        104.71         80.40        51.32 o                         
   9  12   1          6.25         76.66        48.37 o                         
  10  12   1        150.95        251.33        56.35 o                         
 -10  13   1         66.77         89.96        59.86 o                         
  -9  13   1        384.25        328.33       123.14 o                         
  -8  13   1        122.72        108.99        47.94 o                         
  -7  13   1         14.76         -2.06        41.60 o                         
  -6  13   1          2.99          1.88        40.34 o                         
  -5  13   1        280.96        306.14        46.25 o                         
  -4  13   1        568.16        483.37        51.49 o                         
  -3  13   1        199.76        153.07        43.72 o                         
  -2  13   1         11.22         57.98        38.90 o                         
  -1  13   1        111.67        145.99        40.24 o                         
   0  13   1          4.77         13.89        35.10 o                         
   1  13   1        274.63        260.49        43.72 o                         
   2  13   1        298.23        260.41        44.05 o                         
   3  13   1         21.11         40.85        43.64 o                         
   4  13   1         23.80         61.53        71.41 o                         
   5  13   1        140.68        156.53        48.84 o                         
   6  13   1          1.91         -3.92        39.21 o                         
   7  13   1        508.64        610.61        72.99 o                         
   8  13   1        274.11        350.78       168.34 o                         
   9  13   1        157.66         92.16        62.25 o                         
  -9  14   1        150.01         55.64        64.47 o                         
  -8  14   1        200.36        236.65        58.31 o                         
  -7  14   1         56.69        135.09        50.58 o                         
  -6  14   1        162.37        141.88        63.72 o                         
  -5  14   1        180.87         99.33        60.99 o                         
  -4  14   1         79.36         98.73        43.41 o                         
  -3  14   1         35.33        130.08        71.52 o                         
  -2  14   1         67.86         34.82        39.05 o                         
  -1  14   1         37.39         -3.00        37.83 o                         
   0  14   1        649.23        645.02        67.94 o                         
   1  14   1        735.23        756.30       102.76 o                         
   2  14   1         76.87         74.87        41.15 o                         
   3  14   1        166.44        155.97        48.45 o                         
   4  14   1         32.64         13.94        42.63 o                         
   5  14   1         92.77         96.83        45.68 o                         
   6  14   1         22.67         56.02        44.11 o                         
   7  14   1        248.79        247.82        65.35 o                         
   8  14   1         26.30         -3.39        57.01 o                         
   9  14   1        299.63        211.57        93.87 o                         
  -8  15   1          2.45        -25.58        59.78 o                         
  -7  15   1        303.68        255.81        57.73 o                         
  -6  15   1          9.59        -45.78        45.78 o                         
  -5  15   1          6.87        -21.43        46.95 o                         
  -4  15   1          2.44        -39.29        43.89 o                         
  -3  15   1         13.18        101.80        47.19 o                         
  -2  15   1         13.96         10.36        43.64 o                         
  -1  15   1        152.58        199.83        47.92 o                         
   0  15   1       1267.26       1096.61        73.63 o                         
   1  15   1          2.37        123.50        48.17 o                         
   2  15   1        142.36        111.80        47.17 o                         
   3  15   1        179.66        198.25        47.27 o                         
   4  15   1        107.38        169.67        51.46 o                         
   5  15   1        289.53        205.29        53.16 o                         
   6  15   1        108.68        137.39        50.76 o                         
   7  15   1          4.92        115.95        86.85 o                         
  -7  16   1        143.20        126.53        57.73 o                         
  -6  16   1         34.44         26.17        65.95 o                         
  -5  16   1         94.93         87.21        51.88 o                         
  -4  16   1        379.88        244.33        68.68 o                         
  -3  16   1         23.35         21.92        51.20 o                         
  -2  16   1          4.07         -1.71        48.27 o                         
  -1  16   1          0.11        -42.36        42.36 o                         
   0  16   1         78.74         90.84        48.61 o                         
   1  16   1         29.27         59.32        45.51 o                         
   2  16   1         59.22         79.45        48.85 o                         
   3  16   1         38.40          5.86        47.68 o                         
   4  16   1         14.37        -46.98        66.37 o                         
   5  16   1          2.98        -31.86        51.17 o                         
   6  16   1        158.90        100.68        70.53 o                         
  -5  17   1         23.46         43.44        53.21 o                         
  -4  17   1        166.30        233.03        59.57 o                         
  -3  17   1         36.83          7.99        53.93 o                         
  -2  17   1         10.77         22.54        49.29 o                         
  -1  17   1          2.91         45.58        52.90 o                         
   0  17   1         41.09         37.75        48.92 o                         
   1  17   1        281.05        204.95        55.14 o                         
   2  17   1        331.74        253.40        60.37 o                         
   3  17   1          1.07        -29.40        51.38 o                         
   4  17   1        213.51        104.50        55.92 o                         
  -2  18   1         18.81         42.82        56.34 o                         
  -1  18   1          2.44         -9.75        51.75 o                         
   0  18   1         71.09        130.05        58.60 o                         
   1  18   1        146.83        109.65        60.58 o                         
   2  18   1         43.11         82.58        64.19 o                         
 -14   0   2        184.42        264.54       113.37 o                         
 -13   0   2          7.31         79.02        85.89 o                         
 -12   0   2          4.70        104.90        54.02 o                         
 -11   0   2        651.00        774.80        75.93 o                         
 -10   0   2        111.25         67.07        41.79 o                         
  -9   0   2          0.69         26.51        50.68 o                         
  -8   0   2       1808.88       1731.35        80.06 o                         
  -7   0   2          5.39         -7.85        25.77 o                         
  -6   0   2       9165.02       9453.69       340.04 o                         
  -5   0   2       6419.98       6382.16       153.90 o                         
  -4   0   2      18237.44      18399.03       388.60 o                         
  -3   0   2         77.85        130.95        30.06 o                         
  -2   0   2      11417.27      11711.98       196.62 o                         
  -1   0   2        742.37        798.49        17.11 o                         
   0   0   2         84.45         73.07         6.80 o                         
   1   0   2        121.62        182.52        17.11 o                         
   2   0   2      14878.80      15243.18       324.31 o                         
   3   0   2      27669.70      27219.83       571.50 o                         
   4   0   2        620.26        628.48        44.94 o                         
   5   0   2       1233.03       1169.06        60.41 o                         
   6   0   2        876.49        888.98       127.89 o                         
   7   0   2       1668.84       1618.32       248.22 o                         
   8   0   2        290.12        319.19        57.55 o                         
   9   0   2          2.86        -34.62        38.79 o                         
  10   0   2        349.85        334.70        72.15 o                         
  11   0   2         90.23        178.65        61.95 o                         
  12   0   2        149.56        164.19        66.99 o                         
  13   0   2        195.19        370.08        79.22 o                         
 -14   1   2          8.22         -0.55        63.13 o                         
 -13   1   2         26.69         17.99       155.46 o                         
 -12   1   2          0.29        -18.31        34.31 o                         
 -11   1   2        342.69        391.08        42.96 o                         
 -10   1   2        100.28        120.86        32.36 o                         
  -9   1   2        752.13        715.57        43.18 o                         
  -8   1   2        146.74        131.70        24.85 o                         
  -7   1   2        941.96        903.55        39.82 o                         
  -6   1   2        275.94        283.74        23.32 o                         
  -5   1   2         45.79        111.04        19.84 o                         
  -4   1   2        428.24        392.69        19.49 o                         
  -3   1   2       3667.41       3488.38        59.27 o                         
  -2   1   2       9306.47       9728.60       129.62 o                         
  -1   1   2       3004.04       3301.34        46.79 o                         
   0   1   2       6028.86       6276.00        85.27 o                         
   1   1   2        953.45        973.30        27.37 o                         
   2   1   2       6721.43       6744.86       109.27 o                         
   3   1   2         19.09         15.53        12.17 o                         
   4   1   2       1676.96       1632.43        46.36 o                         
   5   1   2          4.64         19.06        21.32 o                         
   6   1   2        389.08        297.54        30.13 o                         
   7   1   2        281.04        241.88        30.22 o                         
   8   1   2       1094.57       1001.38        53.51 o                         
   9   1   2       1801.22       1914.02        74.11 o                         
  10   1   2          2.89         -6.33        33.28 o                         
  11   1   2         68.19        105.10        40.45 o                         
  12   1   2        111.26         98.69        42.40 o                         
  13   1   2         90.08        180.50        51.74 o                         
 -14   2   2        130.58        121.96        68.02 o                         
 -13   2   2          1.10         51.61        65.56 o                         
 -12   2   2          2.07         -6.21        35.46 o                         
 -11   2   2        162.41        176.01        36.78 o                         
 -10   2   2         43.70        -10.77        27.00 o                         
  -9   2   2        115.67        163.32        29.69 o                         
  -8   2   2        275.35        285.41        40.66 o                         
  -7   2   2         12.26         25.77        19.21 o                         
  -6   2   2        142.07        137.36        19.91 o                         
  -5   2   2          5.13         25.19        13.92 o                         
  -4   2   2        421.70        393.66        33.39 o                         
  -3   2   2       2039.07       2020.88        36.15 o                         
  -2   2   2        448.70        392.56        16.40 o                         
  -1   2   2       1240.11       1312.46        23.56 o                         
   0   2   2         16.52         24.66         6.15 o                         
   1   2   2        109.21        142.18        11.59 o                         
   2   2   2        314.75        376.10        15.62 o                         
   3   2   2        736.53        692.09        27.86 o                         
   4   2   2          4.97         -6.84        24.79 o                         
   5   2   2          5.25         12.37        19.84 o                         
   6   2   2        672.22        782.84        42.66 o                         
   7   2   2         13.50        -19.02        24.33 o                         
   8   2   2        483.67        425.44        45.79 o                         
   9   2   2         60.21         70.53        33.79 o                         
  10   2   2         53.28         62.86        37.46 o                         
  11   2   2          0.27        -24.98        38.74 o                         
  12   2   2         24.70          1.30        40.59 o                         
  13   2   2          7.29         50.36        48.22 o                         
 -14   3   2         58.60         65.99        75.33 o                         
 -13   3   2         10.99         18.76        61.91 o                         
 -12   3   2         58.83         98.57        39.10 o                         
 -11   3   2        695.45        692.33        65.70 o                         
 -10   3   2        366.30        386.53        40.53 o                         
  -9   3   2       1551.73       1391.25        71.16 o                         
  -8   3   2          5.91          5.04        22.26 o                         
  -7   3   2       2754.64       2763.50        73.12 o                         
  -6   3   2        320.40        323.50        25.55 o                         
  -5   3   2       3294.95       2888.94        55.30 o                         
  -4   3   2       1198.51       1097.86        28.99 o                         
  -3   3   2       5195.59       4945.54        74.61 o                         
  -2   3   2       5649.79       5767.73        82.76 o                         
  -1   3   2       4307.15       4716.60        69.74 o                         
   0   3   2       5246.52       4963.01        71.37 o                         
   1   3   2       3910.04       4090.52        56.28 o                         
   2   3   2      17515.22      17358.41       212.32 o                         
   3   3   2       1342.05       1304.03        48.48 o                         
   4   3   2       9723.74       9344.41       137.78 o                         
   5   3   2        347.42        294.36        27.18 o                         
   6   3   2       1408.37       1280.58        58.30 o                         
   7   3   2        355.45        370.45        67.27 o                         
   8   3   2       1323.79       1346.65       102.65 o                         
   9   3   2        871.69        865.60        54.02 o                         
  10   3   2         38.73         70.34        36.27 o                         
  11   3   2        765.35        795.64        60.58 o                         
  12   3   2          6.38         -7.57        41.73 o                         
  13   3   2         99.60        229.36        51.21 o                         
 -14   4   2         21.30        -25.03       126.26 o                         
 -13   4   2         72.11        123.50        96.20 o                         
 -12   4   2         18.18         26.58        39.13 o                         
 -11   4   2         11.69         52.74        45.62 o                         
 -10   4   2        161.01        224.81        37.30 o                         
  -9   4   2        107.15        121.67        32.81 o                         
  -8   4   2        745.73        836.86        77.67 o                         
  -7   4   2        203.54        181.06        36.15 o                         
  -6   4   2       4447.02       4425.76       110.53 o                         
  -5   4   2       4927.25       5217.23        85.78 o                         
  -4   4   2       8708.61       8906.89       129.49 o                         
  -3   4   2        387.91        376.83        17.94 o                         
  -2   4   2       9257.37       9350.05       130.04 o                         
  -1   4   2       4735.25       4588.72        68.48 o                         
   0   4   2         15.66         20.93         5.30 o                         
   1   4   2       5048.04       4822.89        66.36 o                         
   2   4   2        238.90        247.94        14.13 o                         
   3   4   2       7405.74       7182.50       107.77 o                         
   4   4   2        574.54        526.37        24.11 o                         
   5   4   2       1789.49       1660.20        51.58 o                         
   6   4   2         33.11         10.64        23.03 o                         
   7   4   2        938.66        819.89        49.29 o                         
   8   4   2        211.65        242.52        37.08 o                         
   9   4   2         74.26         70.53        34.59 o                         
  10   4   2        632.31        758.21        75.85 o                         
  11   4   2          7.57         34.17        41.99 o                         
  12   4   2        112.04        121.46        47.55 o                         
  13   4   2        126.34        122.44        50.66 o                         
 -14   5   2         80.05        132.68        75.33 o                         
 -13   5   2         39.36          0.95       146.01 o                         
 -12   5   2        212.28        212.97        69.42 o                         
 -11   5   2          3.22         18.89        35.75 o                         
 -10   5   2         43.37         43.04        33.09 o                         
  -9   5   2          0.96         16.48        28.96 o                         
  -8   5   2        366.10        218.41        50.33 o                         
  -7   5   2         98.24        165.33        31.24 o                         
  -6   5   2        146.47        195.80        21.82 o                         
  -5   5   2       2785.03       2779.38        56.55 o                         
  -4   5   2        632.24        694.84        27.12 o                         
  -3   5   2         71.50         76.31        12.82 o                         
  -2   5   2        103.75        142.32        12.93 o                         
  -1   5   2        280.89        278.59        13.44 o                         
   0   5   2        906.23        952.82        53.28 o                         
   1   5   2        123.53        149.83         9.90 o                         
   2   5   2        122.68        160.31        24.79 o                         
   3   5   2        704.94        706.16        26.46 o                         
   4   5   2        934.68        938.46        56.90 o                         
   5   5   2        198.94        206.87        20.76 o                         
   6   5   2         10.77         29.18        23.61 o                         
   7   5   2        258.15        284.09        67.94 o                         
   8   5   2        535.58        440.52        42.82 o                         
   9   5   2        701.77        637.71        52.13 o                         
  10   5   2        175.61        112.47        40.28 o                         
  11   5   2        861.94        797.32        62.25 o                         
  12   5   2         94.34         96.52        48.30 o                         
  13   5   2          2.61        -20.83        49.04 o                         
 -14   6   2        110.11        306.37       171.78 o                         
 -13   6   2        142.89        158.88        76.55 o                         
 -12   6   2          3.72        -36.55        39.82 o                         
 -11   6   2         29.94         96.03        55.04 o                         
 -10   6   2        676.71        706.36        56.53 o                         
  -9   6   2         20.33        -29.40        29.40 o                         
  -8   6   2       1043.81       1197.58        73.39 o                         
  -7   6   2        397.58        362.74        28.77 o                         
  -6   6   2       1488.87       1438.46        44.24 o                         
  -5   6   2        230.27        236.79        21.28 o                         
  -4   6   2       4451.50       4382.68        75.75 o                         
  -3   6   2       6283.84       6293.25        97.12 o                         
  -2   6   2        406.59        364.47        28.89 o                         
  -1   6   2       6088.19       5800.66        87.10 o                         
   0   6   2       1388.96       1631.27        44.88 o                         
   1   6   2       5653.14       5298.77        85.77 o                         
   2   6   2          0.07        -10.80        16.08 o                         
   3   6   2       2876.10       2707.55        49.46 o                         
   4   6   2       1137.27       1108.32        35.12 o                         
   5   6   2       1691.79       1796.93        47.65 o                         
   6   6   2       2004.04       1929.30        61.29 o                         
   7   6   2        482.26        506.83        53.06 o                         
   8   6   2       1135.34       1215.67        61.65 o                         
   9   6   2         95.04        126.26        37.69 o                         
  10   6   2        997.91        939.87        62.84 o                         
  11   6   2         56.70        112.90        46.54 o                         
  12   6   2        150.49        173.10        50.54 o                         
  13   6   2          0.28        141.07        61.74 o                         
 -13   7   2         19.40         47.06        70.57 o                         
 -12   7   2          6.90         54.49        41.61 o                         
 -11   7   2         51.17         77.24        40.01 o                         
 -10   7   2         39.36         51.64        33.83 o                         
  -9   7   2        205.66        185.13        50.33 o                         
  -8   7   2        132.34        116.74        27.19 o                         
  -7   7   2        945.05        867.23        40.58 o                         
  -6   7   2        464.68        489.44        30.64 o                         
  -5   7   2       2972.31       2987.75        63.13 o                         
  -4   7   2        591.69        566.38        27.06 o                         
  -3   7   2       1557.49       1559.55        38.79 o                         
  -2   7   2        660.04        610.68        24.14 o                         
  -1   7   2         16.66         29.42         9.01 o                         
   0   7   2        431.34        556.73        25.03 o                         
   1   7   2       1167.84       1302.10        51.90 o                         
   2   7   2       4722.39       4493.86        79.99 o                         
   3   7   2         79.77        127.33        14.82 o                         
   4   7   2       3293.13       3236.83        59.74 o                         
   5   7   2         34.19         48.06        23.19 o                         
   6   7   2        962.78       1005.37        42.41 o                         
   7   7   2        202.17        191.82        28.00 o                         
   8   7   2        441.98        410.06        43.15 o                         
   9   7   2         15.84         17.74        35.63 o                         
  10   7   2        176.86        205.66        44.87 o                         
  11   7   2         24.21        183.26        49.00 o                         
  12   7   2         62.89         82.23        49.18 o                         
 -13   8   2         24.67         76.05        79.02 o                         
 -12   8   2         31.21          4.06        42.38 o                         
 -11   8   2         79.07         39.22        47.61 o                         
 -10   8   2         15.00         11.29        35.99 o                         
  -9   8   2          0.75        -28.30        31.39 o                         
  -8   8   2          6.45         38.62        25.99 o                         
  -7   8   2         96.11         67.20        24.59 o                         
  -6   8   2          0.38        -19.03        19.03 o                         
  -5   8   2         82.73         89.86        21.25 o                         
  -4   8   2        129.18        138.93        18.55 o                         
  -3   8   2         15.24         23.04        21.54 o                         
  -2   8   2       1614.35       1709.12        38.79 o                         
  -1   8   2        717.47        764.10        49.42 o                         
   0   8   2          2.20         19.03        15.65 o                         
   1   8   2        141.39        139.31        19.47 o                         
   2   8   2        395.78        485.04        44.38 o                         
   3   8   2         24.24         22.66        12.92 o                         
   4   8   2        551.95        603.61        33.16 o                         
   5   8   2          6.61         21.06        18.36 o                         
   6   8   2        814.31        894.57        54.51 o                         
   7   8   2          4.24         -2.46        26.12 o                         
   8   8   2        147.63        126.55        37.41 o                         
   9   8   2         13.09         23.20        36.72 o                         
  10   8   2          8.92         -6.79        36.37 o                         
  11   8   2         19.74         -2.88        45.12 o                         
  12   8   2          0.95        -25.67        84.60 o                         
 -12   9   2        222.07        270.52        60.47 o                         
 -11   9   2         11.86        -18.47        47.39 o                         
 -10   9   2          7.55         34.25        45.13 o                         
  -9   9   2          7.87         13.55        34.41 o                         
  -8   9   2          3.21        -12.28        26.13 o                         
  -7   9   2        466.55        516.74        43.26 o                         
  -6   9   2         34.30         49.20        23.06 o                         
  -5   9   2       2248.20       2255.42        56.34 o                         
  -4   9   2        863.63        903.70        35.61 o                         
  -3   9   2        263.38        228.04        19.42 o                         
  -2   9   2       1781.55       1726.59        90.00 o                         
  -1   9   2        739.90        746.55        30.50 o                         
   0   9   2        606.01        565.73        29.32 o                         
   1   9   2         67.66         78.70        18.86 o                         
   2   9   2       1172.63       1151.38        44.13 o                         
   3   9   2          6.45         11.65        21.10 o                         
   4   9   2        588.03        642.11        53.47 o                         
   5   9   2        148.49        156.85        22.36 o                         
   6   9   2          5.99          0.72        21.53 o                         
   7   9   2        425.05        490.89        37.43 o                         
   8   9   2        364.87        355.29        49.54 o                         
   9   9   2         95.20        -26.60        39.78 o                         
  10   9   2          2.52         29.21        67.19 o                         
  11   9   2        354.29        456.59        61.29 o                         
  12   9   2        116.23        131.70        69.78 o                         
 -12  10   2         32.25        107.34        79.22 o                         
 -11  10   2         12.74         40.97        52.96 o                         
 -10  10   2        587.38        512.92        63.17 o                         
  -9  10   2         39.58         30.76        47.61 o                         
  -8  10   2        255.04        254.52        41.17 o                         
  -7  10   2        396.95        370.42        41.67 o                         
  -6  10   2        880.30        956.36        53.35 o                         
  -5  10   2         39.00         16.88        27.36 o                         
  -4  10   2        804.81        950.87        47.50 o                         
  -3  10   2       3643.18       3560.39        81.90 o                         
  -2  10   2         20.54         32.30        11.10 o                         
  -1  10   2        566.82        582.57        44.86 o                         
   0  10   2       1142.90       1112.23        40.59 o                         
   1  10   2       2133.15       2034.45        54.39 o                         
   2  10   2          3.51         -0.51        20.69 o                         
   3  10   2       2415.00       2421.31        76.28 o                         
   4  10   2        146.63        157.56        28.76 o                         
   5  10   2       1436.17       1403.34        56.67 o                         
   6  10   2         32.23          6.66        29.63 o                         
   7  10   2        127.65        139.13        47.07 o                         
   8  10   2         54.01         14.89        41.24 o                         
   9  10   2        385.22        329.28        59.51 o                         
  10  10   2         83.50        185.95        50.24 o                         
  11  10   2          3.58         -3.88        48.64 o                         
 -11  11   2          1.39        -25.96        52.47 o                         
 -10  11   2         45.19        -22.21        49.09 o                         
  -9  11   2         58.94         64.70        41.46 o                         
  -8  11   2         16.03         19.65        36.61 o                         
  -7  11   2          4.15         30.15        34.19 o                         
  -6  11   2        678.44        647.90        48.58 o                         
  -5  11   2        763.53        685.85        49.09 o                         
  -4  11   2        378.53        476.32        37.73 o                         
  -3  11   2        568.38        619.70        51.57 o                         
  -2  11   2         51.63         33.70        32.98 o                         
  -1  11   2          0.09         12.48        29.03 o                         
   0  11   2        188.29        130.29        33.41 o                         
   1  11   2         48.46         66.59        22.73 o                         
   2  11   2         32.44         62.28        24.86 o                         
   3  11   2          9.46         13.03        28.93 o                         
   4  11   2        290.59        280.95        36.84 o                         
   5  11   2         23.39         44.13        30.31 o                         
   6  11   2        183.24        168.14        35.99 o                         
   7  11   2        253.66        216.67        45.59 o                         
   8  11   2         56.43         90.97        46.27 o                         
   9  11   2          9.59         62.84        47.84 o                         
  10  11   2        190.05        278.13        57.48 o                         
  11  11   2         26.47         89.25        61.40 o                         
 -11  12   2        102.70        223.54        62.66 o                         
 -10  12   2         93.43        123.45        56.08 o                         
  -9  12   2          0.44         17.29        41.77 o                         
  -8  12   2         16.18         64.47        40.09 o                         
  -7  12   2         26.85         11.54        36.99 o                         
  -6  12   2        775.21        755.17        65.88 o                         
  -5  12   2          0.64         32.72        35.98 o                         
  -4  12   2        187.33        163.75        52.56 o                         
  -3  12   2        695.13        733.29        58.80 o                         
  -2  12   2         17.53         -6.56        35.21 o                         
  -1  12   2         56.83         31.39        33.96 o                         
   0  12   2          0.49        -22.08        33.97 o                         
   1  12   2        189.23         85.56        33.70 o                         
   2  12   2        139.58        119.52        35.37 o                         
   3  12   2        330.94        306.43        41.79 o                         
   4  12   2        168.66        175.37        33.49 o                         
   5  12   2        174.14        237.69        37.50 o                         
   6  12   2        256.84        336.12        44.20 o                         
   7  12   2          4.99        -15.78        40.23 o                         
   8  12   2        196.44        150.17        49.44 o                         
   9  12   2         17.13        -45.22        48.54 o                         
  10  12   2         14.41        118.60        56.15 o                         
 -10  13   2        185.02        193.59        65.03 o                         
  -9  13   2         95.31        178.58        59.90 o                         
  -8  13   2         94.09         60.24        44.55 o                         
  -7  13   2        207.86        199.48        53.80 o                         
  -6  13   2        157.06        150.11        43.98 o                         
  -5  13   2       1762.05       1662.83        80.46 o                         
  -4  13   2        789.22        936.00        84.24 o                         
  -3  13   2        551.55        423.92        46.77 o                         
  -2  13   2       1039.28       1074.34        65.95 o                         
  -1  13   2         34.06         40.97        35.67 o                         
   0  13   2        861.04        928.43        61.19 o                         
   1  13   2          0.63         -9.90        33.69 o                         
   2  13   2        430.01        432.95        48.11 o                         
   3  13   2         37.93        -31.48        38.60 o                         
   4  13   2        286.28        324.57        47.80 o                         
   5  13   2        245.76        288.24        48.86 o                         
   6  13   2        260.64        197.66        47.41 o                         
   7  13   2        124.10        210.93        63.34 o                         
   8  13   2         81.02         88.44        53.65 o                         
   9  13   2          2.33         31.94        52.01 o                         
  -9  14   2         46.12        123.05        61.29 o                         
  -8  14   2          9.10         68.18        47.79 o                         
  -7  14   2          4.14         54.57        46.04 o                         
  -6  14   2          3.61        -15.41        54.04 o                         
  -5  14   2          6.17         29.62        40.17 o                         
  -4  14   2        329.04        349.51        51.47 o                         
  -3  14   2        350.39        345.43        50.68 o                         
  -2  14   2        403.67        294.75        46.41 o                         
  -1  14   2         48.55         56.76        40.55 o                         
   0  14   2        197.65        164.21        43.58 o                         
   1  14   2         13.71         38.11        43.64 o                         
   2  14   2         12.21         42.15        41.49 o                         
   3  14   2        426.19        335.68        51.93 o                         
   4  14   2          4.96         63.44        44.65 o                         
   5  14   2        311.56        283.93        59.15 o                         
   6  14   2         95.94         52.57        90.86 o                         
   7  14   2          5.28        -54.84        54.84 o                         
   8  14   2        120.60        153.07        67.24 o                         
  -8  15   2          7.78         38.82        55.54 o                         
  -7  15   2        146.22        157.58        63.85 o                         
  -6  15   2          4.49         16.98        71.66 o                         
  -5  15   2         53.46         98.41        48.61 o                         
  -4  15   2         10.33        -17.02        44.10 o                         
  -3  15   2          2.34        -12.38        43.22 o                         
  -2  15   2        214.70        122.61        55.97 o                         
  -1  15   2          1.08         12.16        40.90 o                         
   0  15   2        387.61        302.86        59.75 o                         
   1  15   2         40.53         96.00        46.24 o                         
   2  15   2        299.97        273.38        52.94 o                         
   3  15   2         54.32         18.25        42.53 o                         
   4  15   2          0.93         45.06        45.15 o                         
   5  15   2        491.02        463.30        59.82 o                         
   6  15   2        155.37        159.96        65.28 o                         
   7  15   2          7.92        -38.55        59.18 o                         
  -7  16   2          0.15        -26.59        50.01 o                         
  -6  16   2        167.95        161.48        56.41 o                         
  -5  16   2         27.75        -46.67        46.67 o                         
  -4  16   2         84.76         47.12        77.61 o                         
  -3  16   2        191.10        105.94        51.23 o                         
  -2  16   2         80.01         97.54        50.97 o                         
  -1  16   2          7.09        -51.62        65.46 o                         
   0  16   2          0.48         21.57        44.69 o                         
   1  16   2         36.19         30.76        49.34 o                         
   2  16   2          0.12          3.26        46.98 o                         
   3  16   2         73.05         99.43        51.36 o                         
   4  16   2         20.15         45.16        51.88 o                         
   5  16   2         62.58         57.50        58.76 o                         
   6  16   2         13.78        -36.40        66.66 o                         
  -5  17   2        169.37        142.73        56.53 o                         
  -4  17   2        184.38        113.80        57.15 o                         
  -3  17   2         40.63         76.75        50.87 o                         
  -2  17   2        110.25        147.71        77.36 o                         
  -1  17   2         33.98        -32.30        51.07 o                         
   0  17   2         26.25        -57.03        57.03 o                         
   1  17   2          4.51         -6.95        49.24 o                         
   2  17   2          5.16          8.76        49.97 o                         
   3  17   2          0.21        -29.25        52.38 o                         
   4  17   2        143.45        125.68        56.91 o                         
  -2  18   2        211.38        115.29        60.05 o                         
  -1  18   2        216.16        147.94        59.27 o                         
   0  18   2          0.73        -17.85        53.22 o                         
   1  18   2         91.08        -32.14        52.99 o                         
 -14   1   3         94.46          4.02        64.34 o                         
 -13   1   3        183.88        215.34        74.72 o                         
 -12   1   3          0.94         -6.80        34.96 o                         
 -11   1   3        162.76        240.02        38.43 o                         
 -10   1   3        340.22        326.35        36.35 o                         
  -9   1   3         37.75         18.54        24.13 o                         
  -8   1   3        537.54        585.21        48.35 o                         
  -7   1   3        248.01        268.28        24.00 o                         
  -6   1   3       2579.35       2480.60        55.49 o                         
  -5   1   3       1078.71        989.85        32.23 o                         
  -4   1   3      10222.62       9990.92       153.56 o                         
  -3   1   3        696.48        815.91        19.72 o                         
  -2   1   3       9453.35       9511.86       115.94 o                         
  -1   1   3         39.95         33.51         6.35 o                         
   0   1   3        315.99        354.00        13.06 o                         
   1   1   3      15721.24      17015.01       225.67 o                         
   2   1   3       8172.93       8290.99       117.83 o                         
   3   1   3       4067.95       4032.25        77.05 o                         
   4   1   3         56.10         78.26        18.20 o                         
   5   1   3      12534.38      12730.77       211.07 o                         
   6   1   3         74.83         69.20        23.64 o                         
   7   1   3       1074.76       1087.97        52.78 o                         
   8   1   3        848.84        836.30        51.41 o                         
   9   1   3       1084.56       1086.17        61.56 o                         
  10   1   3         53.99         51.51        40.17 o                         
  11   1   3         40.26        -20.69        41.23 o                         
  12   1   3          5.92        -21.32        42.35 o                         
  13   1   3          2.39         15.92        49.57 o                         
 -14   2   3          1.15         20.50        93.62 o                         
 -13   2   3        348.46        548.47        82.49 o                         
 -12   2   3        479.02        592.67        53.28 o                         
 -11   2   3         30.89         13.94        31.12 o                         
 -10   2   3        252.19        155.54        47.85 o                         
  -9   2   3        328.04        204.41        29.69 o                         
  -8   2   3         67.37         80.24        22.17 o                         
  -7   2   3        737.11        613.58        44.63 o                         
  -6   2   3       7246.72       7232.55       162.40 o                         
  -5   2   3       7159.42       7440.96       122.76 o                         
  -4   2   3        576.00        582.83        22.13 o                         
  -3   2   3      23178.03      22928.47       301.09 o                         
  -2   2   3        253.38        305.36        12.47 o                         
  -1   2   3       2868.10       2784.76        43.58 o                         
   0   2   3       3582.59       3792.37        57.10 o                         
   1   2   3      39641.45      41791.34       540.59 o                         
   2   2   3       1770.20       1859.43        31.24 o                         
   3   2   3       3126.03       3168.71        56.80 o                         
   4   2   3       6123.26       5955.04       109.91 o                         
   5   2   3        335.90        315.91        28.42 o                         
   6   2   3       3091.04       3027.04        77.92 o                         
   7   2   3       1831.19       1854.80       160.67 o                         
   8   2   3         26.72          3.81        29.78 o                         
   9   2   3          0.17         70.81        34.86 o                         
  10   2   3        898.49        865.01        59.46 o                         
  11   2   3        191.34        178.37        46.69 o                         
  12   2   3         12.77         13.90        43.30 o                         
  13   2   3        137.61        203.38        54.81 o                         
 -14   3   3         58.70         -8.97        72.88 o                         
 -13   3   3         51.19         47.32        66.28 o                         
 -12   3   3          3.35         47.26        40.05 o                         
 -11   3   3        442.63        381.66        41.62 o                         
 -10   3   3         65.02         27.33        28.96 o                         
  -9   3   3        101.29         70.92        26.96 o                         
  -8   3   3        115.54        129.06        33.47 o                         
  -7   3   3        122.55        163.69        22.32 o                         
  -6   3   3        364.17        435.91        44.63 o                         
  -5   3   3        747.38        845.78        28.58 o                         
  -4   3   3        780.46        739.02        29.27 o                         
  -3   3   3         19.22         54.80        14.27 o                         
  -2   3   3        408.44        409.02        22.83 o                         
  -1   3   3         43.54         59.89         8.87 o                         
   0   3   3       3334.57       3594.27        55.90 o                         
   1   3   3       1719.61       1780.13        37.21 o                         
   2   3   3         80.03         86.45         9.47 o                         
   3   3   3        394.99        380.11        16.49 o                         
   4   3   3        325.57        350.34        26.28 o                         
   5   3   3       1166.24       1239.06        47.16 o                         
   6   3   3         15.24         10.12        22.44 o                         
   7   3   3         98.62         73.00        28.99 o                         
   8   3   3       1954.19       1813.90        71.83 o                         
   9   3   3        443.78        390.46        45.54 o                         
  10   3   3         33.27         22.09        36.47 o                         
  11   3   3          1.35        -45.51        45.51 o                         
  12   3   3        217.64        229.55        51.00 o                         
  13   3   3          1.02         22.61        47.01 o                         
 -14   4   3         15.70         25.02       184.66 o                         
 -13   4   3          2.26        -66.14        66.14 o                         
 -12   4   3         53.95         -9.87        45.67 o                         
 -11   4   3          6.18         18.14        33.73 o                         
 -10   4   3        512.59        558.52        70.73 o                         
  -9   4   3         31.63         60.75        27.79 o                         
  -8   4   3         10.61        -16.55        26.78 o                         
  -7   4   3        845.63        880.45        39.51 o                         
  -6   4   3        305.39        225.97        23.37 o                         
  -5   4   3       1941.20       1922.95        42.99 o                         
  -4   4   3        195.13        227.06        16.75 o                         
  -3   4   3       8500.40       8728.11       124.70 o                         
  -2   4   3       1956.24       2046.16        38.19 o                         
  -1   4   3      11628.07      11644.88       159.19 o                         
   0   4   3        733.91        761.83        34.44 o                         
   1   4   3       5530.50       5640.32        85.00 o                         
   2   4   3       1788.99       1809.61        43.03 o                         
   3   4   3        618.68        627.01        25.99 o                         
   4   4   3       4319.28       4287.46        74.70 o                         
   5   4   3          2.54         -6.05        28.51 o                         
   6   4   3       2059.31       2175.42        88.76 o                         
   7   4   3       1120.94        983.03        65.61 o                         
   8   4   3       1351.14       1437.28        96.45 o                         
   9   4   3         51.13        102.20        37.92 o                         
  10   4   3        459.35        487.86        68.18 o                         
  11   4   3        200.46        240.02        74.38 o                         
  12   4   3          5.97         35.87        45.70 o                         
  13   4   3         18.61         62.35        51.32 o                         
 -14   5   3         67.92        -47.05        70.90 o                         
 -13   5   3        227.37        261.11        82.45 o                         
 -12   5   3          0.28         20.84        45.36 o                         
 -11   5   3        310.13        367.56        78.10 o                         
 -10   5   3          5.42        -29.77        29.77 o                         
  -9   5   3         72.78         30.08        27.74 o                         
  -8   5   3         24.98         39.38        34.38 o                         
  -7   5   3        590.08        610.29        36.35 o                         
  -6   5   3       1856.49       1823.90        46.33 o                         
  -5   5   3       3177.79       3245.52        61.60 o                         
  -4   5   3       6573.77       6529.62       101.11 o                         
  -3   5   3         17.58         41.71        12.76 o                         
  -2   5   3       2686.54       2284.08        42.66 o                         
  -1   5   3        515.75        610.36        20.07 o                         
   0   5   3       6902.61       7222.53       105.08 o                         
   1   5   3       1166.87       1150.14        29.87 o                         
   2   5   3       7106.72       7108.71        98.04 o                         
   3   5   3       3925.11       3930.40        63.50 o                         
   4   5   3       1459.19       1414.23        49.04 o                         
   5   5   3       4409.59       4498.67        82.66 o                         
   6   5   3        133.23        109.99        27.21 o                         
   7   5   3        227.68        242.67        48.60 o                         
   8   5   3        127.17        147.05        38.68 o                         
   9   5   3        557.63        540.10        50.49 o                         
  10   5   3         60.69         54.75        39.83 o                         
  11   5   3         92.32         62.70        45.05 o                         
  12   5   3         12.48         10.39        46.63 o                         
  13   5   3          1.76        -10.18        49.95 o                         
 -14   6   3         84.43         25.39        89.33 o                         
 -13   6   3          7.05         84.97        72.22 o                         
 -12   6   3        153.09        251.11        56.58 o                         
 -11   6   3         85.93         25.91        34.39 o                         
 -10   6   3        695.14        580.10        46.23 o                         
  -9   6   3         95.59         73.02        30.33 o                         
  -8   6   3         26.09         -9.11        25.02 o                         
  -7   6   3          5.48         -0.06        19.33 o                         
  -6   6   3       1176.76       1327.71        41.94 o                         
  -5   6   3       3184.99       3203.66        62.66 o                         
  -4   6   3       1090.93       1161.26        56.19 o                         
  -3   6   3        838.97        779.21        30.49 o                         
  -2   6   3        368.76        451.11        22.78 o                         
  -1   6   3        296.54        300.93        15.24 o                         
   0   6   3         13.28         55.12        15.66 o                         
   1   6   3        484.17        480.32        27.27 o                         
   2   6   3        693.49        768.38        27.46 o                         
   3   6   3         47.18         44.02        13.22 o                         
   4   6   3        587.16        636.26        41.97 o                         
   5   6   3        181.69        256.13        22.05 o                         
   6   6   3        898.21        882.78        36.01 o                         
   7   6   3        796.49        786.45        64.11 o                         
   8   6   3          1.52        -25.34        31.52 o                         
   9   6   3        231.79        217.29        56.04 o                         
  10   6   3          3.60        -33.00        33.00 o                         
  11   6   3        211.62        169.13        48.84 o                         
  12   6   3         12.57         48.80        69.13 o                         
 -13   7   3        150.62        216.82        80.86 o                         
 -12   7   3         35.43        150.73        53.83 o                         
 -11   7   3         41.91        -10.10        35.20 o                         
 -10   7   3         95.81        137.92        36.29 o                         
  -9   7   3          3.33        -31.24        31.24 o                         
  -8   7   3        252.76        262.45        29.79 o                         
  -7   7   3        671.50        715.31        37.19 o                         
  -6   7   3        757.07        764.62        35.21 o                         
  -5   7   3        434.88        485.44        27.55 o                         
  -4   7   3        482.49        475.71        25.78 o                         
  -3   7   3       1085.55       1088.98        33.22 o                         
  -2   7   3       1121.58       1053.72        51.28 o                         
  -1   7   3        116.58        127.90        11.69 o                         
   0   7   3        467.23        430.65        26.64 o                         
   1   7   3       1653.38       1670.30        44.40 o                         
   2   7   3        909.63        904.42        39.15 o                         
   3   7   3       1149.30       1063.04        41.60 o                         
   4   7   3        104.22        102.34        20.08 o                         
   5   7   3        961.80       1044.56        37.59 o                         
   6   7   3       1177.68       1145.98        41.47 o                         
   7   7   3        318.04        375.71        38.94 o                         
   8   7   3        941.98        938.87        54.67 o                         
   9   7   3         91.71        140.06        37.52 o                         
  10   7   3         45.29         -8.85        34.08 o                         
  11   7   3         28.77        -10.54        46.54 o                         
  12   7   3         43.09         18.41        85.29 o                         
 -13   8   3        167.58        297.88       162.33 o                         
 -12   8   3        204.01        354.99        88.93 o                         
 -11   8   3         50.03         89.37        62.23 o                         
 -10   8   3         28.64         76.00        40.32 o                         
  -9   8   3        270.35        245.86        37.43 o                         
  -8   8   3        141.94        150.00        29.16 o                         
  -7   8   3        180.81        191.16        27.54 o                         
  -6   8   3          5.84         -3.13        20.39 o                         
  -5   8   3       2764.04       2725.59        61.00 o                         
  -4   8   3          2.83          2.50        15.90 o                         
  -3   8   3       3605.98       3445.72        64.33 o                         
  -2   8   3        121.90        124.61        14.72 o                         
  -1   8   3       6629.52       6270.21       114.90 o                         
   0   8   3        449.77        475.37        32.59 o                         
   1   8   3       1898.17       1774.72        53.56 o                         
   2   8   3       2324.65       2413.88        65.42 o                         
   3   8   3        946.10        923.56        30.25 o                         
   4   8   3       2534.81       2718.57        60.88 o                         
   5   8   3        159.85        161.82        22.21 o                         
   6   8   3       1156.58       1189.73        44.24 o                         
   7   8   3        910.60        933.43        63.44 o                         
   8   8   3       1226.17       1382.21       114.70 o                         
   9   8   3         12.04         34.91        34.11 o                         
  10   8   3          6.11          0.67        45.67 o                         
  11   8   3          1.33         -1.69        64.79 o                         
  12   8   3          4.64        -58.18        58.18 o                         
 -13   9   3        392.72        522.21       142.58 o                         
 -12   9   3          4.38         28.71        68.71 o                         
 -11   9   3         10.44         14.31        39.21 o                         
 -10   9   3          1.87          6.07        35.69 o                         
  -9   9   3        275.38        256.72        35.70 o                         
  -8   9   3         13.42         16.90        35.02 o                         
  -7   9   3        196.04        212.68        28.90 o                         
  -6   9   3         75.79         95.66        27.60 o                         
  -5   9   3        367.33        425.13        29.59 o                         
  -4   9   3       1182.56       1209.82        41.85 o                         
  -3   9   3         33.41         22.77        23.06 o                         
  -2   9   3         57.48         37.05        12.98 o                         
  -1   9   3        114.61        125.79        19.08 o                         
   0   9   3        717.13        783.40        46.18 o                         
   1   9   3         16.55         50.48        19.10 o                         
   2   9   3        756.43        801.63        44.19 o                         
   3   9   3        394.29        366.77        30.60 o                         
   4   9   3        367.41        450.46        34.67 o                         
   5   9   3         20.47         21.63        25.08 o                         
   6   9   3        587.85        626.40        46.84 o                         
   7   9   3         37.16         38.54        38.21 o                         
   8   9   3         16.66          9.78        40.07 o                         
   9   9   3         67.61        126.97        46.40 o                         
  10   9   3          4.22         -4.10        43.90 o                         
  11   9   3         83.36        105.76        78.78 o                         
 -12  10   3          0.61        -67.41        67.41 o                         
 -11  10   3         83.18         83.72        52.07 o                         
 -10  10   3         16.67          7.83        46.22 o                         
  -9  10   3         56.91         26.90        37.41 o                         
  -8  10   3         16.52         13.41        33.33 o                         
  -7  10   3         56.67         72.71        30.41 o                         
  -6  10   3        263.83        260.36        30.19 o                         
  -5  10   3        175.19        210.84        26.14 o                         
  -4  10   3        374.73        420.99        35.92 o                         
  -3  10   3        587.04        615.40        28.30 o                         
  -2  10   3        301.51        292.09        28.02 o                         
  -1  10   3        165.74        162.50        21.50 o                         
   0  10   3        558.23        560.33        54.83 o                         
   1  10   3        188.66        182.41        24.60 o                         
   2  10   3        374.50        361.15        31.10 o                         
   3  10   3        115.48        113.51        26.05 o                         
   4  10   3          9.02         28.77        27.04 o                         
   5  10   3         51.64         63.91        27.62 o                         
   6  10   3          2.40        -20.68        28.90 o                         
   7  10   3         26.39         44.42        40.87 o                         
   8  10   3          6.04         39.62        40.95 o                         
   9  10   3        197.97        184.12        48.92 o                         
  10  10   3         10.38         86.77        51.85 o                         
  11  10   3          1.04        -37.78        56.75 o                         
 -12  11   3          3.64          9.50       109.08 o                         
 -11  11   3          2.69        -11.81        52.72 o                         
 -10  11   3         24.84        -31.74        67.81 o                         
  -9  11   3         12.15         13.75        42.90 o                         
  -8  11   3        152.27        106.51        48.10 o                         
  -7  11   3        429.78        457.04        45.83 o                         
  -6  11   3        360.79        418.07        47.61 o                         
  -5  11   3          2.15        -26.35        26.98 o                         
  -4  11   3       1063.31       1182.52        58.88 o                         
  -3  11   3       1177.75       1130.73        78.69 o                         
  -2  11   3       1278.96       1312.62        61.30 o                         
  -1  11   3        145.88        153.47        33.63 o                         
   0  11   3       1780.26       1726.17        52.11 o                         
   1  11   3        166.07        199.43        27.60 o                         
   2  11   3        149.82        159.83        28.87 o                         
   3  11   3       1021.94       1020.47        71.64 o                         
   4  11   3         39.55         63.65        28.58 o                         
   5  11   3        109.33        147.96        34.11 o                         
   6  11   3        106.01         98.69        34.39 o                         
   7  11   3        916.41       1068.24        69.74 o                         
   8  11   3         61.31         73.88        46.68 o                         
   9  11   3          5.02         37.53        47.85 o                         
  10  11   3         30.64         37.46        48.80 o                         
 -11  12   3         16.33        134.28        58.69 o                         
 -10  12   3         32.99         53.97        52.66 o                         
  -9  12   3          1.28         33.09        42.43 o                         
  -8  12   3         15.46         53.56        39.04 o                         
  -7  12   3          3.48         -7.44        54.79 o                         
  -6  12   3         76.72        110.23        50.54 o                         
  -5  12   3        700.79        733.39        63.06 o                         
  -4  12   3        723.70        669.14        56.77 o                         
  -3  12   3         17.16         34.25        31.63 o                         
  -2  12   3          0.15         29.65        32.28 o                         
  -1  12   3       1121.46       1086.83        67.34 o                         
   0  12   3         72.65        113.16        34.99 o                         
   1  12   3        370.96        367.59        51.07 o                         
   2  12   3        184.70        232.83        44.90 o                         
   3  12   3        399.24        455.35        39.15 o                         
   4  12   3        551.57        651.37        46.12 o                         
   5  12   3          6.42         59.04        33.45 o                         
   6  12   3          3.90         41.90        50.83 o                         
   7  12   3        536.07        525.36        67.94 o                         
   8  12   3        263.64        313.71        62.73 o                         
   9  12   3         19.89         44.26        51.84 o                         
  10  12   3          7.33         22.42        53.13 o                         
 -10  13   3          0.12         44.69        71.29 o                         
  -9  13   3        163.11        231.32        60.14 o                         
  -8  13   3        115.07         32.66        47.89 o                         
  -7  13   3          2.20         10.95        47.70 o                         
  -6  13   3         14.32        -45.52        45.52 o                         
  -5  13   3        132.48         56.99        42.73 o                         
  -4  13   3         60.32         39.70        40.15 o                         
  -3  13   3          2.56          3.72        35.24 o                         
  -2  13   3        379.25        297.23        46.29 o                         
  -1  13   3         14.13        -29.41        34.06 o                         
   0  13   3         36.33         63.80        36.11 o                         
   1  13   3         80.92         34.96        37.84 o                         
   2  13   3          3.27         -9.12        37.55 o                         
   3  13   3         38.22         12.41        36.78 o                         
   4  13   3         75.47         61.85        41.35 o                         
   5  13   3        106.07        120.19        43.99 o                         
   6  13   3        160.07        134.96        60.96 o                         
   7  13   3         12.85         34.36        48.90 o                         
   8  13   3         27.67        -35.55        47.19 o                         
   9  13   3         29.53        157.37        57.54 o                         
  -9  14   3         11.36          4.41        49.01 o                         
  -8  14   3         96.46        140.80        51.72 o                         
  -7  14   3         41.30         22.71        46.98 o                         
  -6  14   3          2.97        -39.61        41.82 o                         
  -5  14   3          9.20        -42.27        42.27 o                         
  -4  14   3        424.08        294.75        51.44 o                         
  -3  14   3         51.44         -3.87        42.41 o                         
  -2  14   3         16.91         14.50        38.72 o                         
  -1  14   3         38.17         -2.16        40.61 o                         
   0  14   3         43.20         -0.15        39.05 o                         
   1  14   3         63.20        109.25        41.40 o                         
   2  14   3        154.33        102.28        41.83 o                         
   3  14   3          5.85         24.67        42.09 o                         
   4  14   3        119.17        188.44        48.24 o                         
   5  14   3        317.96        328.59        53.64 o                         
   6  14   3          4.06         85.03        55.87 o                         
   7  14   3         23.35        113.87        97.46 o                         
   8  14   3          8.82         45.93        65.45 o                         
  -8  15   3         15.12        -48.42        48.42 o                         
  -7  15   3          0.32          9.67        49.87 o                         
  -6  15   3        169.01        152.19        51.83 o                         
  -5  15   3         17.08         64.54        48.92 o                         
  -4  15   3         68.49         83.30        47.56 o                         
  -3  15   3        196.80        161.60        48.59 o                         
  -2  15   3        600.56        614.37        62.66 o                         
  -1  15   3        146.45        169.38        50.82 o                         
   0  15   3        759.07        826.01        67.40 o                         
   1  15   3          0.56        -30.83        46.12 o                         
   2  15   3         11.14         37.90        42.25 o                         
   3  15   3        108.91         53.94        45.79 o                         
   4  15   3         78.16         66.01        47.09 o                         
   5  15   3         44.63        -59.68        59.68 o                         
   6  15   3          2.90        -58.34        58.34 o                         
   7  15   3        189.35        207.15        70.98 o                         
  -7  16   3          0.33        -38.08        51.66 o                         
  -6  16   3         21.22         91.44        58.51 o                         
  -5  16   3          0.17        -29.00        46.03 o                         
  -4  16   3         19.81         66.05        48.90 o                         
  -3  16   3          3.29        -56.04        56.04 o                         
  -2  16   3          7.75         54.20        49.26 o                         
  -1  16   3         55.19          2.11        44.90 o                         
   0  16   3          3.05        -12.61        44.59 o                         
   1  16   3         14.65         -8.67        48.82 o                         
   2  16   3         70.69        129.41        50.34 o                         
   3  16   3         53.26         -7.85        48.89 o                         
   4  16   3          6.22        110.90        52.08 o                         
   5  16   3        103.01         26.83        64.15 o                         
  -5  17   3          5.50        -32.55        52.57 o                         
  -4  17   3        138.99        145.96        57.68 o                         
  -3  17   3          2.10        -48.41        48.41 o                         
  -2  17   3         86.11         37.90        54.22 o                         
  -1  17   3         11.07        -36.09        49.07 o                         
   0  17   3         11.03        -34.39        51.53 o                         
   1  17   3          0.46         12.58        51.63 o                         
   2  17   3          2.01        -17.02        50.76 o                         
   3  17   3         50.96         22.04        52.93 o                         
   4  17   3         80.82         68.98        57.25 o                         
  -2  18   3         19.15         -4.03        90.18 o                         
  -1  18   3        109.85          9.57        55.54 o                         
   0  18   3         50.00         52.68        54.01 o                         
 -15   0   4         12.13         89.33       109.94 o                         
 -14   0   4         18.07        -18.90       101.35 o                         
 -13   0   4        514.66        444.91       113.37 o                         
 -12   0   4         22.76         79.02        89.33 o                         
 -11   0   4        420.13        509.66        58.59 o                         
 -10   0   4        377.23        331.39        54.97 o                         
  -9   0   4       6555.06       6534.98       177.06 o                         
  -8   0   4        928.08        871.23        54.07 o                         
  -7   0   4       3520.45       3240.90        96.06 o                         
  -6   0   4       1845.94       1983.94        63.95 o                         
  -5   0   4       4076.93       3948.26        97.74 o                         
  -4   0   4       1968.16       2095.93        42.61 o                         
  -3   0   4       3918.50       3735.88       133.99 o                         
  -2   0   4      11888.93      13081.71       222.04 o                         
  -1   0   4       8321.52       8488.22       183.37 o                         
   0   0   4       8904.74       9723.38       210.74 o                         
   1   0   4       5500.41       5882.92       110.12 o                         
   2   0   4       5863.73       5461.82       104.17 o                         
   3   0   4       2190.33       2502.17        57.31 o                         
   4   0   4         62.82         85.63        35.16 o                         
   5   0   4          1.54         13.61        31.30 o                         
   6   0   4       5586.45       5348.18       188.10 o                         
   7   0   4       3920.34       3710.77       136.03 o                         
   8   0   4         11.02        -16.52        40.45 o                         
   9   0   4        158.09         66.79        49.87 o                         
  10   0   4         15.68        119.82        57.70 o                         
  11   0   4        293.50        374.84        73.35 o                         
  12   0   4          0.29         -4.29        65.59 o                         
  13   0   4         57.61        -37.46        63.13 o                         
 -15   1   4        438.97        558.62        92.63 o                         
 -14   1   4        686.96        751.39        98.30 o                         
 -13   1   4          7.75         65.81        63.13 o                         
 -12   1   4         32.65         34.54        55.18 o                         
 -11   1   4        781.67        835.71        49.33 o                         
 -10   1   4        213.79        126.38        29.11 o                         
  -9   1   4         26.14         35.30        22.01 o                         
  -8   1   4       1189.15       1164.28        43.70 o                         
  -7   1   4        103.94        135.36        24.55 o                         
  -6   1   4        592.92        541.68        36.45 o                         
  -5   1   4       6754.04       7325.94       118.43 o                         
  -4   1   4         87.91         73.85        15.37 o                         
  -3   1   4         46.95         46.91         7.95 o                         
  -2   1   4        202.09        226.76        10.61 o                         
  -1   1   4       3381.42       3586.79        54.80 o                         
   0   1   4       3777.81       3934.41        60.37 o                         
   1   1   4        248.97        236.39        29.82 o                         
   2   1   4          4.80          0.75        12.79 o                         
   3   1   4       3717.05       3647.41        63.14 o                         
   4   1   4          8.49          7.82        12.71 o                         
   5   1   4        203.38        178.75        19.39 o                         
   6   1   4       1738.85       1690.45        77.36 o                         
   7   1   4        935.50        924.90        52.43 o                         
   8   1   4         94.35         76.85        32.66 o                         
   9   1   4         12.16          4.54        34.02 o                         
  10   1   4         28.23         51.69        40.50 o                         
  11   1   4         88.85         43.74        42.82 o                         
  12   1   4          4.39         17.65        46.53 o                         
  13   1   4         33.42         74.02        51.87 o                         
 -15   2   4         57.42        -85.89        85.89 o                         
 -14   2   4          8.43         81.77        72.61 o                         
 -13   2   4        294.62        435.48        78.34 o                         
 -12   2   4        192.47        157.88        60.04 o                         
 -11   2   4         70.80         50.59        30.15 o                         
 -10   2   4          1.94         11.28        25.37 o                         
  -9   2   4       1486.65       1493.53        53.92 o                         
  -8   2   4        517.31        585.16        33.84 o                         
  -7   2   4        270.10        267.84        30.99 o                         
  -6   2   4        632.58        807.98        36.00 o                         
  -5   2   4       2258.78       2424.66        60.85 o                         
  -4   2   4        781.51        801.23        21.89 o                         
  -3   2   4       1149.42       1106.54        24.31 o                         
  -2   2   4         44.79         46.10         8.42 o                         
  -1   2   4         94.21         93.41         9.43 o                         
   0   2   4       8721.22       9394.52       130.42 o                         
   1   2   4       1034.87       1013.69        25.90 o                         
   2   2   4       2074.69       2157.27        42.56 o                         
   3   2   4         23.64         13.21        11.89 o                         
   4   2   4       3145.42       3179.12        62.17 o                         
   5   2   4          9.73         30.04        17.78 o                         
   6   2   4        254.86        269.87        33.08 o                         
   7   2   4        102.06         93.74        30.04 o                         
   8   2   4        242.25        299.04        40.23 o                         
   9   2   4          3.62         18.43        34.70 o                         
  10   2   4        212.32        167.73        43.56 o                         
  11   2   4         79.11         12.54        48.10 o                         
  12   2   4          0.01         50.74        50.08 o                         
  13   2   4          0.72          8.85        49.78 o                         
 -14   3   4        350.57        377.14        84.19 o                         
 -13   3   4        130.19         94.45        67.89 o                         
 -12   3   4        144.24        116.31        81.60 o                         
 -11   3   4        314.85        309.27        54.57 o                         
 -10   3   4        440.02        517.46        46.86 o                         
  -9   3   4         57.15         38.24        24.59 o                         
  -8   3   4       3244.16       3356.60        77.35 o                         
  -7   3   4        306.85        365.30        38.51 o                         
  -6   3   4       1232.53       1218.32        37.85 o                         
  -5   3   4       7900.02       8463.38       124.15 o                         
  -4   3   4       4104.82       4009.89        64.99 o                         
  -3   3   4       1740.04       1776.96        43.37 o                         
  -2   3   4       1460.47       1383.36        29.35 o                         
  -1   3   4       6513.76       6308.71        91.65 o                         
   0   3   4      13235.64      13648.57       185.56 o                         
   1   3   4        175.81        112.57        18.80 o                         
   2   3   4         46.33         59.00        10.67 o                         
   3   3   4       1860.04       1535.42        31.38 o                         
   4   3   4         22.01         21.74        15.01 o                         
   5   3   4        557.10        503.51        29.64 o                         
   6   3   4         20.40         15.52        20.68 o                         
   7   3   4       1238.01       1269.47        65.15 o                         
   8   3   4        166.43        215.29        38.66 o                         
   9   3   4        118.44        142.52        39.42 o                         
  10   3   4         11.17         75.11        42.13 o                         
  11   3   4          0.68          5.30        42.05 o                         
  12   3   4         18.84         46.55        46.37 o                         
  13   3   4         63.94         84.11        52.42 o                         
 -14   4   4          0.81         28.76        70.99 o                         
 -13   4   4        100.07         77.01        65.56 o                         
 -12   4   4         31.45         76.11        55.72 o                         
 -11   4   4        112.63         84.29        34.11 o                         
 -10   4   4          4.39         -7.42        27.47 o                         
  -9   4   4        508.78        472.94        36.43 o                         
  -8   4   4          0.49        -17.35        21.13 o                         
  -7   4   4       1760.83       1639.74        49.40 o                         
  -6   4   4        220.32        250.98        20.96 o                         
  -5   4   4         38.88         20.32        13.68 o                         
  -4   4   4        533.41        537.81        32.11 o                         
  -3   4   4         92.87        167.85        14.42 o                         
  -2   4   4       3191.11       3153.82        53.53 o                         
  -1   4   4       3860.01       3994.45        64.00 o                         
   0   4   4        171.91        162.53        13.06 o                         
   1   4   4        571.88        549.77        33.85 o                         
   2   4   4       1184.78        988.48        25.54 o                         
   3   4   4       1652.61       1816.81        37.40 o                         
   4   4   4        254.74        402.74        19.76 o                         
   5   4   4        143.64        133.60        21.67 o                         
   6   4   4       1837.41       1775.12        55.12 o                         
   7   4   4       1369.65       1380.92        81.77 o                         
   8   4   4         77.09         38.38        28.00 o                         
   9   4   4         45.37         63.91        44.28 o                         
  10   4   4         57.16         25.02        39.87 o                         
  11   4   4          1.20         -4.09        42.92 o                         
  12   4   4         30.68         39.78        61.74 o                         
 -14   5   4        349.83        430.47       180.37 o                         
 -13   5   4         52.25         98.54        65.98 o                         
 -12   5   4         51.53          7.45        91.90 o                         
 -11   5   4        240.49        277.48        43.64 o                         
 -10   5   4         79.03         73.83        30.36 o                         
  -9   5   4          3.21          4.35        25.44 o                         
  -8   5   4         53.81         44.97        23.53 o                         
  -7   5   4        142.61        195.72        24.86 o                         
  -6   5   4          5.36        -15.42        15.42 o                         
  -5   5   4        144.68        111.12        19.53 o                         
  -4   5   4       3579.97       3846.15        66.77 o                         
  -3   5   4         76.24         91.39        13.77 o                         
  -2   5   4         19.12         22.78        11.41 o                         
  -1   5   4        974.06        999.26        29.00 o                         
   0   5   4       2442.07       2671.09        53.09 o                         
   1   5   4        213.72        272.26        17.15 o                         
   2   5   4        161.15        189.89        14.81 o                         
   3   5   4          3.12         21.36        11.98 o                         
   4   5   4        257.55        268.31        19.20 o                         
   5   5   4         37.70         70.43        15.72 o                         
   6   5   4       2834.36       2931.02        77.21 o                         
   7   5   4        122.87        115.67        29.01 o                         
   8   5   4        388.15        417.94        56.91 o                         
   9   5   4         22.60         38.18        32.18 o                         
  10   5   4         20.67         66.87        43.09 o                         
  11   5   4         53.73         61.78        46.93 o                         
  12   5   4          0.24        -30.26        50.02 o                         
 -14   6   4          1.40        -45.15        75.08 o                         
 -13   6   4        537.22        650.77        97.91 o                         
 -12   6   4        308.28        355.47       107.36 o                         
 -11   6   4        137.56        227.04        39.27 o                         
 -10   6   4        205.18        252.03        37.40 o                         
  -9   6   4        933.94        970.97        50.91 o                         
  -8   6   4         53.67         46.11        24.74 o                         
  -7   6   4       1529.63       1520.91        46.93 o                         
  -6   6   4        425.23        417.97        29.26 o                         
  -5   6   4       2303.10       2215.77        69.40 o                         
  -4   6   4       1405.76       1289.39        36.21 o                         
  -3   6   4       1173.95       1037.95        52.11 o                         
  -2   6   4        118.98         75.67        16.31 o                         
  -1   6   4       2348.72       2390.24        46.75 o                         
   0   6   4       3981.26       4019.47        79.83 o                         
   1   6   4        877.87        887.17        25.40 o                         
   2   6   4       1379.67       1180.09        30.48 o                         
   3   6   4         10.78         -4.91        12.85 o                         
   4   6   4       6309.91       5985.22        92.44 o                         
   5   6   4        254.59        288.87        25.10 o                         
   6   6   4         45.70         65.53        25.29 o                         
   7   6   4        364.40        322.89        35.10 o                         
   8   6   4        710.70        696.55        46.15 o                         
   9   6   4          7.82        -17.76        40.36 o                         
  10   6   4        210.57        276.20        51.39 o                         
  11   6   4         28.41        -56.91        56.91 o                         
  12   6   4         20.55         15.09        50.13 o                         
 -13   7   4        239.88        326.99       135.71 o                         
 -12   7   4        125.80        138.73        91.90 o                         
 -11   7   4         47.86         69.66        36.63 o                         
 -10   7   4        910.52        888.02        54.25 o                         
  -9   7   4         18.03        -13.45        28.05 o                         
  -8   7   4       1128.73       1141.23        65.53 o                         
  -7   7   4        716.07        758.64        40.41 o                         
  -6   7   4        299.44        286.23        35.28 o                         
  -5   7   4        677.77        766.48        33.24 o                         
  -4   7   4         57.94         58.04        19.10 o                         
  -3   7   4       4262.59       4315.05        74.91 o                         
  -2   7   4        176.07        144.62        15.23 o                         
  -1   7   4       1099.70       1003.17        42.08 o                         
   0   7   4        471.82        423.62        45.28 o                         
   1   7   4       2628.03       2521.67        46.48 o                         
   2   7   4        255.50        259.98        18.16 o                         
   3   7   4         97.27        124.86        18.50 o                         
   4   7   4        158.92        154.66        19.67 o                         
   5   7   4        948.07        811.70        61.93 o                         
   6   7   4         83.66         94.63        27.31 o                         
   7   7   4        485.52        456.21        50.58 o                         
   8   7   4        305.15        351.57        40.47 o                         
   9   7   4         19.98         -2.64        38.74 o                         
  10   7   4         11.99         51.90        43.42 o                         
  11   7   4         28.34         22.26        48.80 o                         
  12   7   4          2.72         30.53        54.05 o                         
 -13   8   4         11.13        -22.55        71.35 o                         
 -12   8   4         95.74        192.73        70.55 o                         
 -11   8   4          0.74        -12.47        36.22 o                         
 -10   8   4         22.88         15.54        33.84 o                         
  -9   8   4         21.47        -10.76        31.21 o                         
  -8   8   4         48.62         23.73        25.28 o                         
  -7   8   4        103.20        116.88        25.92 o                         
  -6   8   4        130.30        151.09        24.16 o                         
  -5   8   4        336.36        346.47        26.54 o                         
  -4   8   4        231.42        228.94        21.69 o                         
  -3   8   4        305.70        299.24        24.60 o                         
  -2   8   4        336.68        435.25        22.37 o                         
  -1   8   4        132.47        143.32        21.26 o                         
   0   8   4         83.55        130.19        19.44 o                         
   1   8   4         43.67         61.26        18.24 o                         
   2   8   4         12.98         26.20        11.79 o                         
   3   8   4        478.32        571.82        26.65 o                         
   4   8   4       1217.94       1207.72        39.42 o                         
   5   8   4         21.12         17.36        19.59 o                         
   6   8   4        601.78        523.50        68.33 o                         
   7   8   4          1.74        -23.12        29.32 o                         
   8   8   4        134.02        189.48        38.46 o                         
   9   8   4         33.82        -21.82        35.99 o                         
  10   8   4          0.37        -50.22        50.22 o                         
  11   8   4         15.71         62.98        61.17 o                         
 -13   9   4        321.66        188.96       120.25 o                         
 -12   9   4        168.96        248.63       103.93 o                         
 -11   9   4         61.03         38.98        41.16 o                         
 -10   9   4        211.55        180.95        40.82 o                         
  -9   9   4        217.61        188.17        54.72 o                         
  -8   9   4        401.34        364.49        41.54 o                         
  -7   9   4         20.46         59.94        25.93 o                         
  -6   9   4        902.84        953.69        42.01 o                         
  -5   9   4        304.64        352.88        27.58 o                         
  -4   9   4       2496.44       2492.61        65.41 o                         
  -3   9   4        479.21        458.90        25.37 o                         
  -2   9   4       1089.54       1073.46        37.11 o                         
  -1   9   4       1092.58       1071.12        43.37 o                         
   0   9   4        731.38        757.57        40.01 o                         
   1   9   4       1921.59       1835.10        62.63 o                         
   2   9   4         53.40         43.26        21.41 o                         
   3   9   4        708.32        726.68        39.27 o                         
   4   9   4         80.31        103.86        26.36 o                         
   5   9   4       1396.80       1401.37        54.44 o                         
   6   9   4        955.79        977.65        59.94 o                         
   7   9   4         22.53         30.86        37.73 o                         
   8   9   4        240.73        297.57        84.71 o                         
   9   9   4         24.11         -9.65        44.44 o                         
  10   9   4        143.58        160.39        54.54 o                         
  11   9   4          0.29        -77.30        78.70 o                         
 -12  10   4         62.35        158.04       118.53 o                         
 -11  10   4         93.68        114.33        59.28 o                         
 -10  10   4        128.11        150.92        49.53 o                         
  -9  10   4        164.29        237.07        43.14 o                         
  -8  10   4        134.64        171.56        32.85 o                         
  -7  10   4        566.74        644.37        39.51 o                         
  -6  10   4        375.55        372.35        31.98 o                         
  -5  10   4        257.99        312.01        28.33 o                         
  -4  10   4       1711.86       1668.88        71.40 o                         
  -3  10   4        647.24        710.20        30.96 o                         
  -2  10   4         34.10         30.99        80.56 o                         
  -1  10   4        529.33        563.14        32.90 o                         
   0  10   4        657.27        609.83        38.13 o                         
   1  10   4        177.57        173.83        25.57 o                         
   2  10   4         46.87         23.03        23.69 o                         
   3  10   4         34.78         77.73        31.14 o                         
   4  10   4        863.57        963.77        48.12 o                         
   5  10   4        283.96        253.27        34.75 o                         
   6  10   4        103.50         89.69        40.33 o                         
   7  10   4        174.32        144.94        43.03 o                         
   8  10   4        302.15        299.51        55.79 o                         
   9  10   4        124.30         92.51        50.09 o                         
  10  10   4          5.66          6.89        49.02 o                         
 -12  11   4         97.46       -108.22       108.22 o                         
 -11  11   4         93.84         39.74        73.30 o                         
 -10  11   4         12.73        -12.34        59.44 o                         
  -9  11   4          3.05         -6.44        37.60 o                         
  -8  11   4          9.86          7.64        35.43 o                         
  -7  11   4        321.09        279.74        40.72 o                         
  -6  11   4        219.19        250.14        37.09 o                         
  -5  11   4        282.79        275.50        38.37 o                         
  -4  11   4       2086.92       1985.51        83.94 o                         
  -3  11   4       1032.43       1101.10        78.99 o                         
  -2  11   4        799.91        761.39        43.23 o                         
  -1  11   4         54.37         64.98        33.58 o                         
   0  11   4         56.65         61.25        22.03 o                         
   1  11   4          6.23        -13.36        22.30 o                         
   2  11   4        144.80        147.51        29.23 o                         
   3  11   4        522.48        540.30        47.86 o                         
   4  11   4         74.17        129.40        30.26 o                         
   5  11   4          0.32        -28.51        28.51 o                         
   6  11   4          3.70          1.28        38.33 o                         
   7  11   4          1.05         74.23        45.27 o                         
   8  11   4          2.82         25.91        44.58 o                         
   9  11   4         45.14        155.86        51.29 o                         
  10  11   4         37.80         38.62        54.25 o                         
 -11  12   4        103.43         26.74       121.96 o                         
 -10  12   4          1.32         -7.05        43.27 o                         
  -9  12   4         29.47         28.24        41.50 o                         
  -8  12   4         38.36         36.72        42.47 o                         
  -7  12   4          4.65         13.87        45.06 o                         
  -6  12   4          5.69        -10.66        59.20 o                         
  -5  12   4         99.43        227.09        64.05 o                         
  -4  12   4         24.19         18.30        43.38 o                         
  -3  12   4        373.46        390.19        49.34 o                         
  -2  12   4        703.21        630.66        50.87 o                         
  -1  12   4        100.20         68.20        34.60 o                         
   0  12   4        311.56        327.80        50.99 o                         
   1  12   4        150.46        164.81        38.88 o                         
   2  12   4        206.98        278.81        34.23 o                         
   3  12   4        202.20        228.14        35.56 o                         
   4  12   4        430.40        406.22        47.84 o                         
   5  12   4         72.58         66.94        34.87 o                         
   6  12   4         26.83         39.87        43.29 o                         
   7  12   4         47.66         56.30        47.38 o                         
   8  12   4          4.01          9.13        49.75 o                         
   9  12   4         22.40         32.98        52.10 o                         
 -10  13   4          8.21        -48.55        72.58 o                         
  -9  13   4         54.67         65.22        65.58 o                         
  -8  13   4          6.46        -48.07        48.07 o                         
  -7  13   4          5.72         25.46        48.94 o                         
  -6  13   4        595.41        551.69        66.34 o                         
  -5  13   4         25.68        -14.23        63.28 o                         
  -4  13   4         38.45         30.94        45.86 o                         
  -3  13   4         51.90         70.17        39.57 o                         
  -2  13   4        415.87        439.02        50.42 o                         
  -1  13   4          4.76         35.39        45.37 o                         
   0  13   4          8.07         10.44        33.97 o                         
   1  13   4        155.94        244.97        42.81 o                         
   2  13   4         12.51          4.15        36.61 o                         
   3  13   4        248.79        363.12        47.98 o                         
   4  13   4         34.91        -28.46        37.19 o                         
   5  13   4        298.01        233.30        60.13 o                         
   6  13   4         38.92         92.75        47.47 o                         
   7  13   4         11.01         26.81        49.09 o                         
   8  13   4         10.76         59.64        53.98 o                         
  -9  14   4         18.31         60.47        56.66 o                         
  -8  14   4        200.31        250.10        84.46 o                         
  -7  14   4         11.51         28.14        54.22 o                         
  -6  14   4         79.96         22.92        44.63 o                         
  -5  14   4         49.51         40.36        43.40 o                         
  -4  14   4        331.06        289.68        49.42 o                         
  -3  14   4         26.51          2.30        38.86 o                         
  -2  14   4        139.93        120.46        44.45 o                         
  -1  14   4          3.03        -12.35        50.58 o                         
   0  14   4          6.04         41.39        40.46 o                         
   1  14   4          1.04        -30.41        39.67 o                         
   2  14   4        119.88         79.44        49.51 o                         
   3  14   4         60.98         27.23        48.60 o                         
   4  14   4         10.67         -4.39        41.40 o                         
   5  14   4        141.09         33.01        55.52 o                         
   6  14   4          2.60        -15.41        55.45 o                         
   7  14   4         22.40         60.53        64.07 o                         
  -8  15   4         48.85         13.10        51.69 o                         
  -7  15   4         64.53         99.95        51.76 o                         
  -6  15   4        221.11        178.46        55.54 o                         
  -5  15   4         14.23        -45.26        46.90 o                         
  -4  15   4        222.39        307.68        90.50 o                         
  -3  15   4         44.27         25.04        45.09 o                         
  -2  15   4        481.94        352.51        52.44 o                         
  -1  15   4         26.81         -1.58        45.49 o                         
   0  15   4          1.87          6.48        43.53 o                         
   1  15   4          5.73          9.98        66.36 o                         
   2  15   4        160.79        112.15        48.55 o                         
   3  15   4        319.74        278.85        55.52 o                         
   4  15   4         24.57        -10.21        45.68 o                         
   5  15   4         41.06         43.10        60.24 o                         
   6  15   4         16.23        -76.17       110.67 o                         
  -7  16   4          3.18         47.09        55.09 o                         
  -6  16   4         91.61         43.70        50.42 o                         
  -5  16   4          8.10        -34.54        49.61 o                         
  -4  16   4         81.96          7.99        49.94 o                         
  -3  16   4         11.94         23.23        55.29 o                         
  -2  16   4        325.77        295.09        80.33 o                         
  -1  16   4         56.42         45.64        49.84 o                         
   0  16   4          5.35         22.29        47.95 o                         
   1  16   4          0.68         22.67        46.91 o                         
   2  16   4        138.90        113.81        52.09 o                         
   3  16   4         16.25        -26.71        48.43 o                         
   4  16   4         19.92         79.98        71.84 o                         
   5  16   4        131.95        100.13        69.28 o                         
  -5  17   4        246.36        222.90        61.09 o                         
  -4  17   4          7.82         -3.01        49.82 o                         
  -3  17   4         50.87         29.61        60.50 o                         
  -2  17   4         72.18         61.24        53.81 o                         
  -1  17   4          0.21         -6.16        50.96 o                         
   0  17   4          2.20         29.67        52.16 o                         
   1  17   4          4.14         -9.93        50.53 o                         
   2  17   4          0.20         61.51        53.59 o                         
   3  17   4         16.84        -44.49        51.17 o                         
 -15   1   5        104.23        193.98        77.71 o                         
 -14   1   5        209.86        257.82        76.78 o                         
 -13   1   5        285.94        249.19       152.03 o                         
 -12   1   5         31.98         66.31        56.00 o                         
 -11   1   5         26.68         39.80        49.53 o                         
 -10   1   5       2894.73       2929.04        74.66 o                         
  -9   1   5       1436.42       1437.87        60.92 o                         
  -8   1   5       1055.31       1045.28        60.75 o                         
  -7   1   5        200.14        211.48        19.18 o                         
  -6   1   5       4057.56       4061.33        73.52 o                         
  -5   1   5        197.82        177.21        11.35 o                         
  -4   1   5       2410.88       2352.65        52.69 o                         
  -3   1   5       5542.29       5726.45        79.97 o                         
  -2   1   5       2410.52       2288.29        39.34 o                         
  -1   1   5       6882.04       7018.46       100.30 o                         
   0   1   5         59.74         62.79        10.12 o                         
   1   1   5       7743.73       7570.10       110.64 o                         
   2   1   5       2134.60       2508.29        55.50 o                         
   3   1   5       8355.95       8596.06       128.75 o                         
   4   1   5        647.23        590.34        27.03 o                         
   5   1   5       1636.75       1635.77        46.56 o                         
   6   1   5        252.72        296.50        31.58 o                         
   7   1   5        342.60        250.07        37.16 o                         
   8   1   5        415.63        403.97        44.77 o                         
   9   1   5          4.39        -33.65        33.65 o                         
  10   1   5        634.61        740.66        63.30 o                         
  11   1   5          1.94        -32.00        42.04 o                         
  12   1   5        414.07        475.84        62.59 o                         
 -15   2   5        306.55        400.11        88.01 o                         
 -14   2   5         12.84         -4.72        66.28 o                         
 -13   2   5          4.00         81.09        62.55 o                         
 -12   2   5        316.63        223.53        67.89 o                         
 -11   2   5        140.92        164.50        99.63 o                         
 -10   2   5        191.34        177.60        29.22 o                         
  -9   2   5       3296.66       3149.42        74.24 o                         
  -8   2   5          5.16         20.23        18.12 o                         
  -7   2   5       1989.14       1823.85        56.86 o                         
  -6   2   5         97.92         61.99        13.91 o                         
  -5   2   5       3885.52       3797.49        67.78 o                         
  -4   2   5       5970.65       6028.42        97.78 o                         
  -3   2   5      10243.36      10659.34       147.37 o                         
  -2   2   5      11475.86      11842.46       162.16 o                         
  -1   2   5       2030.90       2012.43        38.31 o                         
   0   2   5       4394.14       4235.71        67.72 o                         
   1   2   5        949.65       1045.42        28.20 o                         
   2   2   5        797.62        614.97        24.58 o                         
   3   2   5       2403.36       2313.96        60.15 o                         
   4   2   5       3827.80       3641.87        71.43 o                         
   5   2   5       3044.67       3015.20        65.52 o                         
   6   2   5       1089.98       1026.06        44.56 o                         
   7   2   5       3793.15       3935.98        84.84 o                         
   8   2   5        187.34        114.24        35.26 o                         
   9   2   5        696.69        743.86        60.23 o                         
  10   2   5         27.24         11.10        40.42 o                         
  11   2   5        335.00        325.49        54.95 o                         
  12   2   5         48.46         -9.27        48.26 o                         
 -15   3   5        104.18         68.98        83.89 o                         
 -14   3   5         65.87          5.91        68.62 o                         
 -13   3   5          0.84        -31.66        60.12 o                         
 -12   3   5        130.75         93.98        63.02 o                         
 -11   3   5         94.32         58.08        44.70 o                         
 -10   3   5         30.77         61.45        26.73 o                         
  -9   3   5        127.59        165.07        36.90 o                         
  -8   3   5         14.37          9.31        37.82 o                         
  -7   3   5         60.57         52.95        17.53 o                         
  -6   3   5         80.73         47.07        15.65 o                         
  -5   3   5        224.13        192.92        15.86 o                         
  -4   3   5        102.73        143.34        13.67 o                         
  -3   3   5        434.83        426.54        22.11 o                         
  -2   3   5         62.52         78.43        11.48 o                         
  -1   3   5         32.89         28.52        10.36 o                         
   0   3   5        170.93        183.18        22.10 o                         
   1   3   5        157.20        192.72        16.14 o                         
   2   3   5        717.13        953.46        34.12 o                         
   3   3   5       5449.04       5783.88        95.21 o                         
   4   3   5         33.66         51.65        17.49 o                         
   5   3   5        289.55        277.90        28.99 o                         
   6   3   5       1083.20       1108.88        45.24 o                         
   7   3   5         88.16         75.88        26.31 o                         
   8   3   5          1.20         10.34        32.70 o                         
   9   3   5          5.63        -35.27        35.27 o                         
  10   3   5         24.59         77.61        42.24 o                         
  11   3   5          3.21         31.04        47.11 o                         
  12   3   5         54.12         52.63        50.47 o                         
 -14   4   5         65.02         58.15        72.76 o                         
 -13   4   5         38.48        -61.26        61.26 o                         
 -12   4   5         88.28        202.87        68.56 o                         
 -11   4   5         57.55         88.85        73.80 o                         
 -10   4   5         13.56        -15.21        25.63 o                         
  -9   4   5        208.72        260.20        31.50 o                         
  -8   4   5          5.40         20.16        21.34 o                         
  -7   4   5       2298.74       2278.35        57.11 o                         
  -6   4   5       1097.68       1028.44        33.40 o                         
  -5   4   5       2536.09       2359.12        48.49 o                         
  -4   4   5        837.29        760.01        26.63 o                         
  -3   4   5        656.75        607.68        23.49 o                         
  -2   4   5       2964.58       2764.25        50.40 o                         
  -1   4   5       1586.64       1745.83        37.25 o                         
   0   4   5        171.56        112.47        13.80 o                         
   1   4   5        137.74        130.98        15.33 o                         
   2   4   5       3626.01       3513.09        56.57 o                         
   3   4   5         80.91         80.28        13.57 o                         
   4   4   5        255.59        301.27        29.92 o                         
   5   4   5        285.73        232.45        25.65 o                         
   6   4   5          7.03         58.90        24.36 o                         
   7   4   5         57.35         96.15        27.13 o                         
   8   4   5          6.43        -26.04        26.04 o                         
   9   4   5        516.27        543.01        60.00 o                         
  10   4   5         15.72         39.79        41.76 o                         
  11   4   5         62.76         84.49        47.79 o                         
  12   4   5         89.23         93.24        54.48 o                         
 -14   5   5          4.20        -34.73        66.75 o                         
 -13   5   5          5.09         78.23        85.89 o                         
 -12   5   5         80.47         40.08       151.17 o                         
 -11   5   5          3.12         -3.90        50.72 o                         
 -10   5   5       1015.75       1158.68        60.75 o                         
  -9   5   5         55.32         69.33        26.47 o                         
  -8   5   5       1964.68       1904.14        81.33 o                         
  -7   5   5        127.37        133.16        21.01 o                         
  -6   5   5        532.43        508.86        27.40 o                         
  -5   5   5        257.28        210.40        24.13 o                         
  -4   5   5       1210.31       1094.50        33.54 o                         
  -3   5   5       7185.55       7099.60       107.50 o                         
  -2   5   5        263.37        217.77        16.74 o                         
  -1   5   5       5498.43       5294.45       102.97 o                         
   0   5   5         38.25         53.56        12.82 o                         
   1   5   5       1660.03       1315.40        34.92 o                         
   2   5   5        717.12        685.64        24.68 o                         
   3   5   5       4829.24       4840.79        75.87 o                         
   4   5   5        184.07        201.22        17.19 o                         
   5   5   5       1235.30       1263.99        48.76 o                         
   6   5   5        434.47        450.67        36.60 o                         
   7   5   5        707.41        715.46        43.94 o                         
   8   5   5        647.78        681.38        45.92 o                         
   9   5   5         85.57        115.98        43.15 o                         
  10   5   5        130.46        118.08        47.25 o                         
  11   5   5         37.85         29.04        49.30 o                         
  12   5   5        207.04        306.30        60.54 o                         
 -14   6   5          0.37         22.33        74.21 o                         
 -13   6   5          0.52         82.29       107.36 o                         
 -12   6   5         66.10         26.08        62.70 o                         
 -11   6   5         20.11         75.76        44.48 o                         
 -10   6   5        114.26        106.12        32.60 o                         
  -9   6   5        532.58        535.23        40.02 o                         
  -8   6   5        150.30        162.69        28.00 o                         
  -7   6   5        143.14        164.65        23.63 o                         
  -6   6   5          7.27        -16.98        16.98 o                         
  -5   6   5        259.67        220.77        28.26 o                         
  -4   6   5       1254.33       1174.80        42.09 o                         
  -3   6   5       2088.89       2197.71        47.19 o                         
  -2   6   5       1479.09       1569.42        44.62 o                         
  -1   6   5        156.18        145.00        15.54 o                         
   0   6   5       2676.09       2855.95        54.58 o                         
   1   6   5        275.99        348.10        20.56 o                         
   2   6   5        653.77        658.94        27.78 o                         
   3   6   5         81.66         94.04        15.53 o                         
   4   6   5       2122.77       2119.66        47.62 o                         
   5   6   5         40.07         70.34        17.83 o                         
   6   6   5        248.59        250.45        32.28 o                         
   7   6   5        223.19        226.96        34.23 o                         
   8   6   5         43.78         72.07        33.14 o                         
   9   6   5        215.28        158.94        44.98 o                         
  10   6   5         11.37          6.62        44.91 o                         
  11   6   5        547.25        595.11        65.13 o                         
  12   6   5         39.49         42.77        55.37 o                         
 -14   7   5          6.16        -34.57        73.03 o                         
 -13   7   5          3.42        -65.79        68.44 o                         
 -12   7   5        223.29        284.91        75.93 o                         
 -11   7   5          8.13         26.89        44.63 o                         
 -10   7   5        162.54        201.24        42.65 o                         
  -9   7   5         77.90        127.68        31.85 o                         
  -8   7   5        352.64        306.82        33.30 o                         
  -7   7   5          9.55         15.40        21.35 o                         
  -6   7   5        364.79        351.49        33.22 o                         
  -5   7   5        120.81         87.81        19.15 o                         
  -4   7   5         38.55         51.12        16.74 o                         
  -3   7   5       1552.71       1580.51        47.67 o                         
  -2   7   5        200.68        225.52        19.88 o                         
  -1   7   5       1338.66       1330.04        35.04 o                         
   0   7   5         86.67        106.91        14.33 o                         
   1   7   5       1623.47       1554.01        35.90 o                         
   2   7   5       1521.29       1575.56        46.33 o                         
   3   7   5        136.95        183.22        19.27 o                         
   4   7   5          7.22         22.59        17.71 o                         
   5   7   5        141.92        144.40        21.89 o                         
   6   7   5       1558.01       1575.90        59.88 o                         
   7   7   5        352.56        332.93        39.05 o                         
   8   7   5        335.70        370.78        42.95 o                         
   9   7   5          0.98        -25.28        37.03 o                         
  10   7   5         19.66        -31.45        44.24 o                         
  11   7   5        329.94        364.68       117.13 o                         
 -13   8   5         89.15        -31.63        68.29 o                         
 -12   8   5        154.88        139.11       132.27 o                         
 -11   8   5        111.06        117.44        63.01 o                         
 -10   8   5         14.94        -14.52        31.89 o                         
  -9   8   5        748.18        858.30        50.95 o                         
  -8   8   5        245.70        166.00        30.03 o                         
  -7   8   5       1438.16       1456.09        51.10 o                         
  -6   8   5        875.96        889.23        39.57 o                         
  -5   8   5       2388.83       2301.82        56.09 o                         
  -4   8   5        343.31        349.52        30.32 o                         
  -3   8   5        839.55        814.74        33.01 o                         
  -2   8   5       1879.81       1819.87        44.26 o                         
  -1   8   5        292.71        364.41        20.50 o                         
   0   8   5       1958.81       1820.57        41.96 o                         
   1   8   5         75.65         84.79        13.73 o                         
   2   8   5       3725.85       3600.77        64.06 o                         
   3   8   5         81.69         87.31        19.38 o                         
   4   8   5       1597.88       1578.05        44.40 o                         
   5   8   5         33.83         25.63        21.35 o                         
   6   8   5        528.67        488.12        39.33 o                         
   7   8   5          8.48         26.52        30.54 o                         
   8   8   5        219.59        221.54        40.23 o                         
   9   8   5        395.52        446.97        54.83 o                         
  10   8   5          0.74         15.19        56.51 o                         
  11   8   5        235.39        294.70        76.48 o                         
 -13   9   5         46.76        170.06       120.25 o                         
 -12   9   5          7.09         94.54        68.89 o                         
 -11   9   5          3.58         16.62        51.55 o                         
 -10   9   5          7.98         29.81        50.76 o                         
  -9   9   5          7.59          2.53        30.50 o                         
  -8   9   5        441.63        527.27        58.57 o                         
  -7   9   5         15.57         28.71        25.37 o                         
  -6   9   5        476.88        458.74        34.52 o                         
  -5   9   5        382.99        413.53        31.39 o                         
  -4   9   5       1150.40       1148.35        40.61 o                         
  -3   9   5       1399.77       1338.65        41.23 o                         
  -2   9   5          7.01          8.92        15.77 o                         
  -1   9   5       1192.84       1184.71        75.35 o                         
   0   9   5        334.64        351.14        30.99 o                         
   1   9   5         99.77         80.11        21.59 o                         
   2   9   5         93.70        152.02        33.41 o                         
   3   9   5        379.81        394.94        33.60 o                         
   4   9   5          3.84         -7.69        23.70 o                         
   5   9   5       1309.81       1147.61        63.23 o                         
   6   9   5        221.16        164.25        40.96 o                         
   7   9   5        868.47        704.86        59.52 o                         
   8   9   5        126.03         95.25        47.17 o                         
   9   9   5        215.23        212.62        52.36 o                         
  10   9   5        178.52        209.50        67.18 o                         
 -12  10   5         50.71        -49.82       106.50 o                         
 -11  10   5        170.83        170.45       116.81 o                         
 -10  10   5          1.13         38.63        45.39 o                         
  -9  10   5        156.36        138.38        35.83 o                         
  -8  10   5          3.73         -9.55        33.59 o                         
  -7  10   5         23.74          9.17        25.97 o                         
  -6  10   5        131.26        147.12        29.19 o                         
  -5  10   5        396.06        399.39        30.52 o                         
  -4  10   5         12.88        -10.34        18.27 o                         
  -3  10   5          0.94         17.91        17.38 o                         
  -2  10   5        155.68        129.25        26.69 o                         
  -1  10   5          2.88         15.67        22.39 o                         
   0  10   5        291.27        262.35        28.00 o                         
   1  10   5          1.21          4.44        21.25 o                         
   2  10   5         56.46         59.91        23.91 o                         
   3  10   5         78.83        102.45        27.23 o                         
   4  10   5         20.15        -10.40        24.67 o                         
   5  10   5        119.70        168.33        40.17 o                         
   6  10   5        117.19        193.27        44.28 o                         
   7  10   5        204.41        194.50        61.74 o                         
   8  10   5         60.88         68.67        47.73 o                         
   9  10   5          4.79        -13.96        50.39 o                         
  10  10   5          0.32         17.62        62.17 o                         
 -12  11   5          2.22         80.74       111.66 o                         
 -11  11   5          0.43        -63.69        63.69 o                         
 -10  11   5          5.99          2.84        40.97 o                         
  -9  11   5          0.31        -16.36        36.60 o                         
  -8  11   5        386.66        463.67        48.23 o                         
  -7  11   5          1.95        -22.41        32.08 o                         
  -6  11   5        450.02        427.72        41.76 o                         
  -5  11   5       1127.33       1282.28       102.21 o                         
  -4  11   5        565.50        575.84        55.32 o                         
  -3  11   5        121.16        110.37        28.36 o                         
  -2  11   5         65.86         72.70        26.80 o                         
  -1  11   5       1543.86       1549.97        56.62 o                         
   0  11   5        195.15        230.16        29.74 o                         
   1  11   5        947.39        870.44        43.72 o                         
   2  11   5        514.87        525.02        39.67 o                         
   3  11   5        139.21        145.18        36.51 o                         
   4  11   5          6.15        -26.97        26.97 o                         
   5  11   5        323.02        305.25        65.21 o                         
   6  11   5        642.64        769.01        84.44 o                         
   7  11   5          4.33        -41.64        41.64 o                         
   8  11   5        150.95        173.72        53.32 o                         
   9  11   5         27.63         69.82        53.44 o                         
 -11  12   5         13.52         98.53        81.60 o                         
 -10  12   5          0.97        -62.48        62.48 o                         
  -9  12   5         40.47        -31.25        45.84 o                         
  -8  12   5          4.14         11.44        45.19 o                         
  -7  12   5         90.35        126.71        80.26 o                         
  -6  12   5          3.11         54.76        57.14 o                         
  -5  12   5         37.08         23.18        66.20 o                         
  -4  12   5        117.60        117.44        44.97 o                         
  -3  12   5          1.55         27.82        41.29 o                         
  -2  12   5        520.05        475.48        47.37 o                         
  -1  12   5          2.16         54.07        36.70 o                         
   0  12   5         76.38        130.58        36.20 o                         
   1  12   5         13.46         16.52        25.84 o                         
   2  12   5        803.96        856.74        63.75 o                         
   3  12   5          9.52         25.71        28.89 o                         
   4  12   5        441.73        514.29        44.07 o                         
   5  12   5        120.02        101.56        45.75 o                         
   6  12   5        226.44        201.19        51.95 o                         
   7  12   5         22.30        -12.48        75.37 o                         
   8  12   5        173.45        110.71        55.23 o                         
   9  12   5         25.98         -4.38        53.55 o                         
 -10  13   5         77.05         12.55        88.47 o                         
  -9  13   5          0.13         -1.89        72.43 o                         
  -8  13   5          2.29        -48.32        48.32 o                         
  -7  13   5         23.12          4.04        50.68 o                         
  -6  13   5        419.75        383.00        60.94 o                         
  -5  13   5          7.25          5.99        46.84 o                         
  -4  13   5          1.01          0.48        43.62 o                         
  -3  13   5        343.02        303.38        48.10 o                         
  -2  13   5         10.01         43.68        35.57 o                         
  -1  13   5         92.96         51.58        45.13 o                         
   0  13   5         25.42         18.15        36.46 o                         
   1  13   5          0.82         -6.11        54.30 o                         
   2  13   5         19.66         -3.84        36.21 o                         
   3  13   5         26.76         26.64        38.47 o                         
   4  13   5         67.97        153.82        53.06 o                         
   5  13   5        282.92        295.44        54.36 o                         
   6  13   5          2.96        145.58        53.09 o                         
   7  13   5         42.65         18.26        50.58 o                         
   8  13   5          1.75          0.44        57.03 o                         
  -9  14   5         12.10         73.08        55.75 o                         
  -8  14   5        147.40         58.58        56.18 o                         
  -7  14   5         70.81         15.29        51.45 o                         
  -6  14   5         27.80         28.29        52.06 o                         
  -5  14   5         39.27        -16.49        42.01 o                         
  -4  14   5        418.95        336.20        50.70 o                         
  -3  14   5        132.57         54.62        40.53 o                         
  -2  14   5        503.07        489.73        71.90 o                         
  -1  14   5         11.53          5.35        38.95 o                         
   0  14   5        520.69        493.71        55.18 o                         
   1  14   5         35.90         40.23        46.37 o                         
   2  14   5         10.94         40.03        41.25 o                         
   3  14   5         19.47         29.66        42.54 o                         
   4  14   5         50.48        135.45        61.72 o                         
   5  14   5         10.67         38.52        58.75 o                         
   6  14   5          5.05        -12.22        64.45 o                         
   7  14   5        307.21        263.23        87.96 o                         
  -8  15   5         81.86        103.30        54.36 o                         
  -7  15   5          5.26        -47.41        47.41 o                         
  -6  15   5        538.33        433.40        66.20 o                         
  -5  15   5        196.30        134.19        50.35 o                         
  -4  15   5         43.44         31.70        45.59 o                         
  -3  15   5         17.30         43.04        43.55 o                         
  -2  15   5        310.31        261.72        51.70 o                         
  -1  15   5         30.10        111.76        46.27 o                         
   0  15   5          4.41         47.82        44.91 o                         
   1  15   5        196.68        215.13        48.81 o                         
   2  15   5         10.86         13.00        44.11 o                         
   3  15   5         28.16        108.21        51.41 o                         
   4  15   5          0.32         73.11        63.04 o                         
   5  15   5        280.64        246.56        83.19 o                         
   6  15   5         38.96         74.26        66.10 o                         
  -7  16   5         57.65         52.14        55.62 o                         
  -6  16   5         49.28        -28.99        52.30 o                         
  -5  16   5         34.04         72.34        53.61 o                         
  -4  16   5          5.84         28.41        47.80 o                         
  -3  16   5         23.25        108.75        48.54 o                         
  -2  16   5         39.92         95.05        57.36 o                         
  -1  16   5          2.27          7.93        47.41 o                         
   0  16   5          2.43         25.35        46.73 o                         
   1  16   5         60.56         -0.56        48.82 o                         
   2  16   5         27.66         30.71        48.79 o                         
   3  16   5        121.85         17.61        48.94 o                         
   4  16   5         10.76        -58.90        58.90 o                         
  -5  17   5         32.74          3.49        53.71 o                         
  -4  17   5         46.26         22.99        53.23 o                         
  -3  17   5          1.19         19.36        52.97 o                         
  -2  17   5          6.91         16.84        52.75 o                         
  -1  17   5        188.06        230.72        57.10 o                         
   0  17   5          0.53         -1.34        59.86 o                         
   1  17   5         12.14        -48.83        48.83 o                         
   2  17   5          3.79        -30.33        52.29 o                         
 -15   0   6         21.48        -80.74       108.22 o                         
 -14   0   6          0.19        -13.74        89.33 o                         
 -13   0   6        145.46        113.37        97.91 o                         
 -12   0   6        229.63        156.32        89.33 o                         
 -11   0   6        506.79        623.56       109.94 o                         
 -10   0   6         67.69         20.61        58.41 o                         
  -9   0   6         53.16         58.61        27.14 o                         
  -8   0   6         30.32         52.53        21.92 o                         
  -7   0   6         63.97         79.75        29.20 o                         
  -6   0   6       4511.26       3849.25       161.47 o                         
  -5   0   6         11.46         61.84        36.07 o                         
  -4   0   6       2611.52       2059.47        97.91 o                         
  -3   0   6         12.27         14.77         9.47 o                         
  -2   0   6      13121.04      14032.98       369.33 o                         
  -1   0   6        422.54        543.83        35.21 o                         
   0   0   6       8638.29       9245.14       210.74 o                         
   1   0   6      12138.55      13116.87       292.71 o                         
   2   0   6        126.70         42.34        24.20 o                         
   3   0   6       5316.62       5458.02       110.93 o                         
   4   0   6       1219.01       1320.04       121.96 o                         
   5   0   6       2790.95       2754.22       197.46 o                         
   6   0   6         11.57          1.75        36.54 o                         
   7   0   6       1277.13       1180.57       185.52 o                         
   8   0   6          3.34        -37.79        46.16 o                         
   9   0   6        345.21        386.65        70.33 o                         
  10   0   6         50.54         20.82        61.33 o                         
  11   0   6        127.10         55.30        68.73 o                         
  12   0   6         57.29         80.15        74.64 o                         
 -15   1   6         44.05        131.81        82.88 o                         
 -14   1   6         21.63         53.48       101.35 o                         
 -13   1   6          4.36        -22.16        59.90 o                         
 -12   1   6         56.36          7.84        55.24 o                         
 -11   1   6        206.80        143.62        58.27 o                         
 -10   1   6        140.22         94.46        46.11 o                         
  -9   1   6        325.25        348.13        26.86 o                         
  -8   1   6         85.07        110.59        17.58 o                         
  -7   1   6        130.01         94.71        22.32 o                         
  -6   1   6         50.89         37.27        13.30 o                         
  -5   1   6       1649.01       1481.66        63.76 o                         
  -4   1   6        138.89        190.72        11.52 o                         
  -3   1   6         25.96         12.57        16.61 o                         
  -2   1   6       1280.86       1370.04        33.95 o                         
  -1   1   6        432.60        328.94        17.39 o                         
   0   1   6        162.40        171.53        14.24 o                         
   1   1   6        318.16        265.35        17.55 o                         
   2   1   6        606.58        519.56        23.60 o                         
   3   1   6        917.02        964.59        31.08 o                         
   4   1   6        169.17        163.15        17.74 o                         
   5   1   6        524.46        564.33        39.08 o                         
   6   1   6        179.98        202.25        41.01 o                         
   7   1   6         16.74         51.69        31.07 o                         
   8   1   6        290.34        255.20        42.94 o                         
   9   1   6         50.24         -4.45        35.30 o                         
  10   1   6        104.04        115.31        46.32 o                         
  11   1   6          4.72         68.97        51.99 o                         
  12   1   6          0.23        -18.83        50.26 o                         
 -15   2   6          7.66        -14.27        77.71 o                         
 -14   2   6         36.26        112.26        76.06 o                         
 -13   2   6         25.13        128.84        66.81 o                         
 -12   2   6          4.96         23.33        52.06 o                         
 -11   2   6         27.02         20.55        50.76 o                         
 -10   2   6         17.72         32.10        35.40 o                         
  -9   2   6         12.37         12.75        19.53 o                         
  -8   2   6         43.94         37.74        16.88 o                         
  -7   2   6         27.16         18.49        13.49 o                         
  -6   2   6        232.25        214.02        23.35 o                         
  -5   2   6        323.41        363.16        26.49 o                         
  -4   2   6         30.43         -6.87         9.52 o                         
  -3   2   6        141.96        198.14        18.61 o                         
  -2   2   6        248.87        221.50        23.52 o                         
  -1   2   6        381.52        391.13        34.99 o                         
   0   2   6       1297.62       1240.21        31.72 o                         
   1   2   6        246.26        277.69        18.47 o                         
   2   2   6          2.22         -7.79        12.59 o                         
   3   2   6        777.30        722.44        29.82 o                         
   4   2   6         72.75         65.45        17.80 o                         
   5   2   6          8.62          3.80        17.00 o                         
   6   2   6        458.92        470.91        31.68 o                         
   7   2   6        225.71        292.31        43.14 o                         
   8   2   6          6.23          4.11        64.71 o                         
   9   2   6         70.18        114.92        41.56 o                         
  10   2   6          6.41        -41.41        41.41 o                         
  11   2   6        126.62         64.37        49.87 o                         
  12   2   6         82.14         23.27        51.23 o                         
 -15   3   6          0.66        103.91        83.32 o                         
 -14   3   6          2.69         73.84        70.42 o                         
 -13   3   6         28.97         35.43        67.99 o                         
 -12   3   6        230.95        203.63        89.33 o                         
 -11   3   6        192.71        332.27        63.52 o                         
 -10   3   6          8.54          3.19        43.67 o                         
  -9   3   6        603.35        676.83        45.13 o                         
  -8   3   6        118.86        162.97        21.25 o                         
  -7   3   6        656.12        626.30        29.27 o                         
  -6   3   6          6.82          4.93        12.58 o                         
  -5   3   6       3863.36       3582.20        61.99 o                         
  -4   3   6         15.69         20.77        11.77 o                         
  -3   3   6       2164.77       1985.73        57.02 o                         
  -2   3   6       2077.65       2129.58        42.55 o                         
  -1   3   6       4632.34       4394.61        71.97 o                         
   0   3   6       3059.65       3141.08        56.91 o                         
   1   3   6        664.82        678.64        40.04 o                         
   2   3   6       7856.72       7840.49       120.90 o                         
   3   3   6       1500.17       1603.07        46.67 o                         
   4   3   6       1920.11       1924.66        57.12 o                         
   5   3   6         69.65         93.27        21.94 o                         
   6   3   6       1479.84       1473.92        53.23 o                         
   7   3   6         27.07         35.79        26.82 o                         
   8   3   6        655.52        680.93        65.38 o                         
   9   3   6          3.10         -2.31        38.01 o                         
  10   3   6         61.72         69.72        44.34 o                         
  11   3   6         21.41         47.14        50.23 o                         
  12   3   6         12.04         48.82        53.49 o                         
 -14   4   6         53.41         73.15        76.27 o                         
 -13   4   6        154.17        116.73        68.62 o                         
 -12   4   6        321.84        187.45        66.19 o                         
 -11   4   6         51.73         84.33        73.87 o                         
 -10   4   6        235.59        269.36        40.76 o                         
  -9   4   6          2.51        -14.76        27.03 o                         
  -8   4   6        217.96        255.33        33.00 o                         
  -7   4   6        142.68        147.94        21.22 o                         
  -6   4   6       2747.59       2547.95        53.10 o                         
  -5   4   6          1.16         16.46        13.38 o                         
  -4   4   6       2846.39       2766.07        52.68 o                         
  -3   4   6        219.57        334.05        19.21 o                         
  -2   4   6       5285.67       5540.00        87.14 o                         
  -1   4   6         20.62         94.51        14.43 o                         
   0   4   6        931.10        920.97        30.02 o                         
   1   4   6      10302.91      11016.83       160.59 o                         
   2   4   6        645.29        627.12        37.90 o                         
   3   4   6       1071.60       1002.74        29.11 o                         
   4   4   6         86.98         68.52        24.89 o                         
   5   4   6       2476.89       2257.90        60.21 o                         
   6   4   6         29.20         58.59        24.93 o                         
   7   4   6        724.89        735.09        45.20 o                         
   8   4   6          3.97        -16.01        36.49 o                         
   9   4   6        276.59        301.87        61.49 o                         
  10   4   6          1.18        -41.96        41.96 o                         
  11   4   6          5.22         46.49        50.50 o                         
  12   4   6          2.97        -17.59        53.01 o                         
 -14   5   6         35.61          4.34        75.93 o                         
 -13   5   6          5.77        -10.01        61.84 o                         
 -12   5   6          1.50        -14.51        61.84 o                         
 -11   5   6         49.57        105.33        58.45 o                         
 -10   5   6        237.11        224.04        43.19 o                         
  -9   5   6        145.90         91.32        27.07 o                         
  -8   5   6        246.04        212.04        27.85 o                         
  -7   5   6        213.58        279.40        23.98 o                         
  -6   5   6         24.71         31.08        17.09 o                         
  -5   5   6        368.71        382.81        23.39 o                         
  -4   5   6        170.78        246.29        23.94 o                         
  -3   5   6        769.13        728.14        32.10 o                         
  -2   5   6          2.01         18.32        12.92 o                         
  -1   5   6       1190.15       1198.67        33.57 o                         
   0   5   6        865.45        953.86        37.84 o                         
   1   5   6        479.60        582.34        46.61 o                         
   2   5   6       4485.03       4650.21        73.23 o                         
   3   5   6         28.27         32.17        13.07 o                         
   4   5   6        929.46        989.43        42.00 o                         
   5   5   6          0.46         23.65        24.52 o                         
   6   5   6       1868.56       1965.84        61.81 o                         
   7   5   6          4.94        -23.60        32.94 o                         
   8   5   6         69.96          6.61        40.00 o                         
   9   5   6        118.04         80.30        45.02 o                         
  10   5   6          2.07        -21.57        43.87 o                         
  11   5   6         60.50         40.85        48.96 o                         
 -14   6   6          1.67         -5.84        72.61 o                         
 -13   6   6         14.68        -51.40        65.42 o                         
 -12   6   6          4.30         32.03        84.17 o                         
 -11   6   6         51.65         85.16        57.05 o                         
 -10   6   6        147.64        138.20        42.07 o                         
  -9   6   6         56.14         87.44        28.25 o                         
  -8   6   6        169.10        180.81        33.47 o                         
  -7   6   6        463.07        446.26        29.98 o                         
  -6   6   6        540.18        537.53        35.03 o                         
  -5   6   6          0.35         11.86        16.03 o                         
  -4   6   6       2376.56       2289.52        50.41 o                         
  -3   6   6        690.55        671.62        28.72 o                         
  -2   6   6       2651.76       2468.24        61.13 o                         
  -1   6   6       1691.70       1592.05        42.79 o                         
   0   6   6       2085.50       1980.89        45.20 o                         
   1   6   6       1394.63       1349.73        38.52 o                         
   2   6   6       1564.48       1709.45        40.26 o                         
   3   6   6       1904.56       1915.05        43.48 o                         
   4   6   6          2.09         -3.92        17.41 o                         
   5   6   6        439.14        513.72        58.59 o                         
   6   6   6       1228.98       1226.48        54.63 o                         
   7   6   6       1183.96       1215.58        57.79 o                         
   8   6   6          8.44         40.96        34.34 o                         
   9   6   6        122.49        103.60        46.24 o                         
  10   6   6        138.01         75.63        48.76 o                         
  11   6   6        212.44        306.73        61.51 o                         
 -14   7   6          9.80          0.66        75.53 o                         
 -13   7   6         21.90        -42.95        70.16 o                         
 -12   7   6         51.26         65.14        66.75 o                         
 -11   7   6        152.46        211.75        61.26 o                         
 -10   7   6        131.06        134.94        44.12 o                         
  -9   7   6         35.36         82.35        29.97 o                         
  -8   7   6        439.93        367.81        45.67 o                         
  -7   7   6        719.69        734.14        37.57 o                         
  -6   7   6          6.13         15.72        19.95 o                         
  -5   7   6        557.10        547.41        49.42 o                         
  -4   7   6         19.33         20.91        17.08 o                         
  -3   7   6       2171.84       2181.59        49.77 o                         
  -2   7   6         76.09        121.36        17.19 o                         
  -1   7   6       1671.23       1616.44        40.65 o                         
   0   7   6        755.05        737.08        28.94 o                         
   1   7   6       1324.77       1409.48        40.14 o                         
   2   7   6        550.58        558.08        32.91 o                         
   3   7   6        272.14        269.36        24.02 o                         
   4   7   6        475.19        474.20        38.80 o                         
   5   7   6        619.25        621.27        42.32 o                         
   6   7   6         19.79         16.85        30.78 o                         
   7   7   6        156.18        107.78        37.75 o                         
   8   7   6        166.82         76.79        36.91 o                         
   9   7   6         27.46         56.70        57.02 o                         
  10   7   6          9.61          3.23        47.51 o                         
  11   7   6         43.17         -9.02        52.69 o                         
 -13   8   6         71.72        148.23        75.46 o                         
 -12   8   6        356.48        393.18       238.77 o                         
 -11   8   6         46.20        -42.37        57.70 o                         
 -10   8   6        171.38        190.77        54.64 o                         
  -9   8   6        232.80        225.07        36.06 o                         
  -8   8   6         33.74         54.53        26.64 o                         
  -7   8   6        206.48        192.40        28.41 o                         
  -6   8   6        367.99        396.28        30.03 o                         
  -5   8   6        290.49        282.97        25.89 o                         
  -4   8   6         82.84         78.65        20.19 o                         
  -3   8   6        693.39        826.52        34.36 o                         
  -2   8   6        155.17        153.71        19.04 o                         
  -1   8   6        397.90        407.88        26.02 o                         
   0   8   6         42.47         37.91        15.13 o                         
   1   8   6         21.94         62.02        14.95 o                         
   2   8   6          3.97          9.81        15.80 o                         
   3   8   6        148.51        169.28        20.97 o                         
   4   8   6         22.24          8.56        19.19 o                         
   5   8   6        128.07        153.46        30.13 o                         
   6   8   6          8.92         22.58        30.14 o                         
   7   8   6        168.06        169.82        38.05 o                         
   8   8   6         24.53         13.69        36.93 o                         
   9   8   6        176.67        171.26        64.75 o                         
  10   8   6        393.04        440.53        76.64 o                         
 -13   9   6          4.35        -23.57        80.14 o                         
 -12   9   6         90.20         80.96        68.08 o                         
 -11   9   6         17.14        -79.02        79.02 o                         
 -10   9   6        356.00        303.53        80.45 o                         
  -9   9   6          2.65          3.66        29.29 o                         
  -8   9   6         58.47         54.23        28.45 o                         
  -7   9   6        830.81        882.13        44.25 o                         
  -6   9   6       1007.64       1033.29        44.76 o                         
  -5   9   6        398.26        397.16        35.70 o                         
  -4   9   6        167.81        176.29        23.26 o                         
  -3   9   6        992.74        993.98        56.78 o                         
  -2   9   6         13.32          8.21        15.92 o                         
  -1   9   6       1711.64       1748.98        58.80 o                         
   0   9   6        544.10        554.20        65.95 o                         
   1   9   6        108.40        113.19        27.29 o                         
   2   9   6       1583.31       1549.19        51.43 o                         
   3   9   6          1.43         -6.59        21.80 o                         
   4   9   6       1346.91       1432.99        74.43 o                         
   5   9   6          2.11        -10.21        33.92 o                         
   6   9   6       1321.46       1284.01        84.02 o                         
   7   9   6         21.82        -14.54        42.41 o                         
   8   9   6        205.91        204.73        52.93 o                         
   9   9   6          8.28        -11.22        61.12 o                         
  10   9   6         83.53         41.65        63.43 o                         
 -12  10   6         46.24       -101.35       101.35 o                         
 -11  10   6         42.01        137.42       104.79 o                         
 -10  10   6         35.96        -23.23        50.98 o                         
  -9  10   6          2.04        -14.35        29.68 o                         
  -8  10   6         52.50         89.90        71.63 o                         
  -7  10   6         38.61         52.63        27.98 o                         
  -6  10   6        124.29        134.50        33.62 o                         
  -5  10   6        118.10         90.55        24.31 o                         
  -4  10   6        440.20        444.43        30.29 o                         
  -3  10   6         20.28         -0.85        30.74 o                         
  -2  10   6        698.20        753.78        44.30 o                         
  -1  10   6        253.29        314.94        33.93 o                         
   0  10   6        796.10        765.37        40.21 o                         
   1  10   6        191.07        182.41        27.91 o                         
   2  10   6        915.85        976.49        47.20 o                         
   3  10   6        358.99        413.66        35.46 o                         
   4  10   6         42.34          0.52        27.54 o                         
   5  10   6         44.84         74.79        40.36 o                         
   6  10   6         20.13         56.92        40.84 o                         
   7  10   6         16.40        -42.78        42.78 o                         
   8  10   6          0.15        -16.55        47.42 o                         
   9  10   6         48.31        111.82        60.47 o                         
  10  10   6         43.10        -21.01        61.23 o                         
 -12  11   6         22.26       -108.22       108.22 o                         
 -11  11   6         91.59        104.79       103.07 o                         
 -10  11   6         32.67         -0.68        48.80 o                         
  -9  11   6         60.87         79.89        40.30 o                         
  -8  11   6        257.81        222.34        42.80 o                         
  -7  11   6        131.07        163.04        37.59 o                         
  -6  11   6        287.94        281.15        38.08 o                         
  -5  11   6        193.41        198.78        46.17 o                         
  -4  11   6         21.74         37.62        28.45 o                         
  -3  11   6        534.13        541.51        40.87 o                         
  -2  11   6        490.85        492.05        38.93 o                         
  -1  11   6         26.95         33.22        23.84 o                         
   0  11   6        130.07        121.59        27.93 o                         
   1  11   6        195.06        160.52        29.82 o                         
   2  11   6          6.24         -2.14        25.42 o                         
   3  11   6         32.17         20.45        27.07 o                         
   4  11   6         22.29        -17.79        37.20 o                         
   5  11   6         99.34        154.68        46.27 o                         
   6  11   6          9.10         92.52        51.08 o                         
   7  11   6         71.42        127.70        54.87 o                         
   8  11   6         49.13        115.94        51.30 o                         
   9  11   6         30.95         19.52        83.56 o                         
 -10  12   6         26.79        -63.13        63.13 o                         
  -9  12   6        158.08        154.40        70.50 o                         
  -8  12   6        450.49        422.46        60.38 o                         
  -7  12   6        180.96        191.61        49.87 o                         
  -6  12   6         79.84        131.04        52.12 o                         
  -5  12   6         11.60        -23.62        43.92 o                         
  -4  12   6        400.52        298.79        61.91 o                         
  -3  12   6        239.38        262.52        50.27 o                         
  -2  12   6       1249.92       1216.80        65.34 o                         
  -1  12   6         49.80         57.32        35.39 o                         
   0  12   6        188.01        189.05        34.35 o                         
   1  12   6        311.06        428.37        38.48 o                         
   2  12   6         85.92         64.84        29.89 o                         
   3  12   6        350.43        342.47        38.70 o                         
   4  12   6         13.33         12.79        40.88 o                         
   5  12   6        173.29        204.07        51.66 o                         
   6  12   6        224.13        133.18        67.46 o                         
   7  12   6        213.15        169.68        54.10 o                         
   8  12   6         39.83         14.01        68.68 o                         
 -10  13   6         33.25        -38.18        68.89 o                         
  -9  13   6         50.20         -3.81        61.23 o                         
  -8  13   6        130.09        113.85        55.02 o                         
  -7  13   6        117.07        166.85        55.30 o                         
  -6  13   6        365.00        503.54        62.98 o                         
  -5  13   6        218.73        254.02        56.18 o                         
  -4  13   6         11.25        -23.86        43.97 o                         
  -3  13   6        829.69        789.00        61.03 o                         
  -2  13   6         59.09        107.51        40.46 o                         
  -1  13   6        627.81        674.09        55.35 o                         
   0  13   6        318.96        245.51        44.82 o                         
   1  13   6        618.54        613.26       102.65 o                         
   2  13   6        172.96        230.05        44.63 o                         
   3  13   6         71.15         90.81        40.76 o                         
   4  13   6        147.90        183.51        56.94 o                         
   5  13   6         35.98          6.42        54.55 o                         
   6  13   6        328.63        262.31        64.96 o                         
   7  13   6         88.00         90.19        56.35 o                         
  -9  14   6         23.00        -17.90        78.31 o                         
  -8  14   6         12.37        -37.54        53.43 o                         
  -7  14   6         62.91         40.15        52.77 o                         
  -6  14   6         41.00        -19.81        87.67 o                         
  -5  14   6          9.58         11.81        51.59 o                         
  -4  14   6         61.84         96.29        45.92 o                         
  -3  14   6        213.85        108.02        43.53 o                         
  -2  14   6          4.23         13.42        39.13 o                         
  -1  14   6          0.30        -11.10        38.52 o                         
   0  14   6         51.93         72.48        41.72 o                         
   1  14   6         26.86         71.57        41.21 o                         
   2  14   6         86.56         92.35        43.70 o                         
   3  14   6         11.53        -35.49        41.29 o                         
   4  14   6         25.55          4.80        58.46 o                         
   5  14   6        138.08        110.35        68.47 o                         
   6  14   6        178.35         45.63        62.31 o                         
   7  14   6          5.69        -84.17        91.04 o                         
  -8  15   6        121.96        119.87        61.98 o                         
  -7  15   6         12.35         -3.89        63.27 o                         
  -6  15   6         66.83         26.57        49.72 o                         
  -5  15   6          7.00        -25.19        47.44 o                         
  -4  15   6         57.46         41.29        45.97 o                         
  -3  15   6        346.61        223.41        52.51 o                         
  -2  15   6         74.58        102.81        75.05 o                         
  -1  15   6         50.58          9.57        43.33 o                         
   0  15   6         46.10         18.68        45.79 o                         
   1  15   6         86.72         33.02        44.74 o                         
   2  15   6         98.92        210.42        52.69 o                         
   3  15   6          2.08        -57.86        57.86 o                         
   4  15   6         42.75         61.49        63.32 o                         
   5  15   6         29.41         31.52        59.56 o                         
  -7  16   6         11.38        -34.42        57.52 o                         
  -6  16   6         26.59        -24.68        51.33 o                         
  -5  16   6         84.26         66.86        61.74 o                         
  -4  16   6        190.82        185.35        54.42 o                         
  -3  16   6          2.96        -10.92        48.16 o                         
  -2  16   6        256.18        292.35        58.66 o                         
  -1  16   6         13.27         23.36        48.61 o                         
   0  16   6        101.21        136.45        54.10 o                         
   1  16   6         23.33         67.88        64.22 o                         
   2  16   6         53.76         73.51        50.11 o                         
   3  16   6         50.29          8.68        64.74 o                         
   4  16   6          1.59        -49.74        63.53 o                         
  -4  17   6         81.52        174.10        72.33 o                         
  -3  17   6         25.68        -45.97        62.23 o                         
  -2  17   6          4.49        -22.36        50.85 o                         
  -1  17   6        156.47        178.43        58.61 o                         
   0  17   6         14.19        -48.61        48.61 o                         
   1  17   6         71.46         59.40        52.14 o                         
   2  17   6          6.78         67.17        55.59 o                         
 -15   1   7          0.23         30.83        77.07 o                         
 -14   1   7         27.04         28.55       102.21 o                         
 -13   1   7          1.42         24.10       105.64 o                         
 -12   1   7         30.39          4.84        56.24 o                         
 -11   1   7        169.28        247.86        57.69 o                         
 -10   1   7        558.25        552.28        75.58 o                         
  -9   1   7        332.24        285.95        83.31 o                         
  -8   1   7       2838.89       2824.56        72.19 o                         
  -7   1   7       3598.39       3780.14       213.87 o                         
  -6   1   7          7.15         -9.45        66.14 o                         
  -5   1   7        556.00        573.43        60.12 o                         
  -4   1   7      10353.11      11534.69       207.25 o                         
  -3   1   7       4939.86       4894.91        83.70 o                         
  -2   1   7       9279.63      10008.95       158.15 o                         
  -1   1   7       3919.08       4318.79        71.56 o                         
   0   1   7      10147.72      10439.86       150.85 o                         
   1   1   7       1035.25       1059.67        32.63 o                         
   2   1   7       2135.23       2102.50        47.25 o                         
   3   1   7        110.90        142.94        17.56 o                         
   4   1   7       2135.05       2139.40        51.10 o                         
   5   1   7       1123.42       1022.92        48.04 o                         
   6   1   7       1649.33       1553.04        71.50 o                         
   7   1   7       1614.51       1497.32        75.13 o                         
   8   1   7         73.62         43.39        38.95 o                         
   9   1   7        444.90        352.39        52.27 o                         
  10   1   7         47.93         43.89        54.30 o                         
  11   1   7          9.09         28.32        47.64 o                         
  12   1   7        125.71        158.81        57.82 o                         
 -15   2   7         68.74         -5.70       103.07 o                         
 -14   2   7         52.62        -37.88        73.83 o                         
 -13   2   7         61.56        163.38        69.75 o                         
 -12   2   7          3.78         19.28        53.96 o                         
 -11   2   7       1016.25        954.72        86.79 o                         
 -10   2   7        746.16        773.71        73.83 o                         
  -9   2   7        124.93        142.56        34.39 o                         
  -8   2   7       5318.52       5048.47        92.47 o                         
  -7   2   7          2.31         21.17        16.37 o                         
  -6   2   7      10618.82      10597.47       197.35 o                         
  -5   2   7        393.28        434.07        31.46 o                         
  -4   2   7       2964.81       2766.65        61.22 o                         
  -3   2   7        159.34        124.98        13.92 o                         
  -2   2   7      14416.75      15714.70       215.79 o                         
  -1   2   7      17127.90      17843.56       243.82 o                         
   0   2   7       1722.10       1813.59        41.34 o                         
   1   2   7      21591.65      22952.62       349.29 o                         
   2   2   7        350.92        428.38        28.11 o                         
   3   2   7       5979.22       6013.48       101.43 o                         
   4   2   7        278.15        316.00        34.18 o                         
   5   2   7       4544.16       4416.04        86.92 o                         
   6   2   7        844.99        777.19        53.54 o                         
   7   2   7       1466.90       1375.88       115.32 o                         
   8   2   7       1610.36       1547.07       127.09 o                         
   9   2   7          4.96         -3.09        39.56 o                         
  10   2   7        134.03        205.85        51.25 o                         
  11   2   7         90.18        177.86        53.76 o                         
  12   2   7         82.73         78.16        82.60 o                         
 -15   3   7          4.41         -2.08       118.53 o                         
 -14   3   7         40.79         98.45        72.20 o                         
 -13   3   7          0.72        -54.91        65.53 o                         
 -12   3   7         27.06         -2.18        58.90 o                         
 -11   3   7          5.85          5.15        52.19 o                         
 -10   3   7        304.26        169.00       119.39 o                         
  -9   3   7        612.75        596.56        43.09 o                         
  -8   3   7          1.10         33.55        17.21 o                         
  -7   3   7        316.51        363.67        29.26 o                         
  -6   3   7        109.92         98.01        14.98 o                         
  -5   3   7        138.32        156.66        14.74 o                         
  -4   3   7        540.48        630.73        37.76 o                         
  -3   3   7         15.62          8.31        19.95 o                         
  -2   3   7        869.23        938.60        29.44 o                         
  -1   3   7        640.19        691.54        26.56 o                         
   0   3   7       1545.60       1660.76        55.30 o                         
   1   3   7        758.86        792.55        34.10 o                         
   2   3   7         29.47         38.57        16.00 o                         
   3   3   7         45.90         52.80        17.81 o                         
   4   3   7        239.64        219.72        24.50 o                         
   5   3   7         99.13         66.04        22.70 o                         
   6   3   7        835.36        860.58        43.92 o                         
   7   3   7         93.63         94.55        37.68 o                         
   8   3   7         25.01         66.35        43.70 o                         
   9   3   7          0.24        -36.34        41.36 o                         
  10   3   7         14.39         32.73        46.37 o                         
  11   3   7         27.51         72.42        52.49 o                         
 -14   4   7         18.61        -21.65        87.61 o                         
 -13   4   7          3.61        -66.04        66.04 o                         
 -12   4   7        402.77        382.55        80.74 o                         
 -11   4   7        199.75        226.76        59.68 o                         
 -10   4   7        736.01        730.66       116.81 o                         
  -9   4   7         65.94         43.73        30.57 o                         
  -8   4   7        876.09        889.05        38.25 o                         
  -7   4   7         19.74         28.00        17.21 o                         
  -6   4   7        834.30        802.93        30.60 o                         
  -5   4   7         94.71         73.87        15.57 o                         
  -4   4   7        886.27        821.74        29.11 o                         
  -3   4   7       8472.64       8768.19       130.19 o                         
  -2   4   7       1759.16       1686.48        39.95 o                         
  -1   4   7       3715.18       3684.35        67.00 o                         
   0   4   7          1.34         11.85        15.48 o                         
   1   4   7       9811.17       9967.51       149.53 o                         
   2   4   7       1062.04       1156.64        39.57 o                         
   3   4   7       1135.36       1158.24        54.39 o                         
   4   4   7       1015.46       1145.47        46.54 o                         
   5   4   7       4326.29       4270.78        88.99 o                         
   6   4   7        383.92        408.63        40.35 o                         
   7   4   7         93.16        105.93        38.52 o                         
   8   4   7        200.45        311.51        47.19 o                         
   9   4   7         77.90        102.20        45.56 o                         
  10   4   7         17.90         10.18        45.83 o                         
  11   4   7         63.63         62.71        53.11 o                         
 -14   5   7        283.37        206.44       109.94 o                         
 -13   5   7         14.72         86.18        91.04 o                         
 -12   5   7        383.01        518.87       146.87 o                         
 -11   5   7         18.62         48.10        58.41 o                         
 -10   5   7        275.13        243.77        57.34 o                         
  -9   5   7       1823.07       2014.85        85.79 o                         
  -8   5   7        333.40        353.08        29.86 o                         
  -7   5   7       3492.88       3336.89        73.57 o                         
  -6   5   7        957.82        936.76        39.91 o                         
  -5   5   7       4370.64       4366.34        77.47 o                         
  -4   5   7       2213.26       2187.18        48.25 o                         
  -3   5   7       7154.24       7176.29       112.05 o                         
  -2   5   7       4491.62       4579.74        78.68 o                         
  -1   5   7       4285.91       4208.92        73.80 o                         
   0   5   7      10514.81      10673.75       157.91 o                         
   1   5   7       2460.62       2469.19        54.69 o                         
   2   5   7       4857.25       4812.47        76.71 o                         
   3   5   7         44.88         59.29        17.03 o                         
   4   5   7       1496.21       1595.14        52.27 o                         
   5   5   7        812.02        870.05        49.01 o                         
   6   5   7       2602.95       2521.52        71.64 o                         
   7   5   7        989.54        947.92        63.04 o                         
   8   5   7        122.45        117.23        43.51 o                         
   9   5   7        826.35        929.53        94.17 o                         
  10   5   7         77.73         70.27        48.91 o                         
  11   5   7        157.28        166.16        58.20 o                         
 -14   6   7        112.68        101.82        75.93 o                         
 -13   6   7         25.12        -42.19        63.02 o                         
 -12   6   7         30.79         71.32        71.29 o                         
 -11   6   7        433.92        372.10        72.40 o                         
 -10   6   7         39.57         37.42        50.63 o                         
  -9   6   7         53.73         25.33        25.71 o                         
  -8   6   7        543.92        634.53        44.13 o                         
  -7   6   7        245.10        277.19        26.44 o                         
  -6   6   7        928.69        969.22        38.20 o                         
  -5   6   7          5.02         31.06        23.86 o                         
  -4   6   7        180.00        215.29        28.57 o                         
  -3   6   7        587.86        735.13        41.73 o                         
  -2   6   7        863.50        923.26        33.95 o                         
  -1   6   7       3407.75       3413.46        65.90 o                         
   0   6   7       1197.69       1249.77        38.54 o                         
   1   6   7        358.54        325.06        27.09 o                         
   2   6   7        399.35        399.36        43.79 o                         
   3   6   7        906.86        795.94        30.80 o                         
   4   6   7         69.92         92.40        24.43 o                         
   5   6   7        353.91        278.85        32.07 o                         
   6   6   7       1097.20       1158.44        55.45 o                         
   7   6   7        571.38        540.18        45.25 o                         
   8   6   7        260.18        196.84        48.00 o                         
   9   6   7         42.17         79.58        46.93 o                         
  10   6   7          0.67         36.14        51.18 o                         
  11   6   7          4.45         18.15        57.49 o                         
 -14   7   7         63.58         80.76        82.09 o                         
 -13   7   7          0.78        -69.50        70.12 o                         
 -12   7   7         52.27         44.69       142.58 o                         
 -11   7   7        242.06        316.92        70.68 o                         
 -10   7   7         11.87        -44.23        44.23 o                         
  -9   7   7         51.30         30.94        31.49 o                         
  -8   7   7        175.72        243.54        29.49 o                         
  -7   7   7       1921.13       1786.90        53.47 o                         
  -6   7   7        180.70        170.75        27.45 o                         
  -5   7   7        758.84        852.72        41.26 o                         
  -4   7   7        378.98        363.71        26.36 o                         
  -3   7   7       2254.44       2268.04        53.03 o                         
  -2   7   7        535.73        526.04        27.66 o                         
  -1   7   7         27.95         31.88        17.08 o                         
   0   7   7       2227.01       2114.73        50.53 o                         
   1   7   7         62.74         68.20        18.57 o                         
   2   7   7       1936.13       1969.61        46.77 o                         
   3   7   7         17.72         16.38        17.11 o                         
   4   7   7        859.40        966.36        46.17 o                         
   5   7   7        527.70        569.77        52.00 o                         
   6   7   7        391.17        469.06        42.13 o                         
   7   7   7         18.12         85.61        35.66 o                         
   8   7   7         14.33         21.68        40.94 o                         
   9   7   7        189.61        254.48        51.30 o                         
  10   7   7        120.18         68.08        51.57 o                         
 -13   8   7         32.60        -17.58        72.15 o                         
 -12   8   7        188.62        256.44        80.74 o                         
 -11   8   7        218.21        187.24       101.35 o                         
 -10   8   7        142.82        188.48        49.59 o                         
  -9   8   7         29.07         -4.38        30.61 o                         
  -8   8   7        558.41        533.89        37.99 o                         
  -7   8   7         79.05         69.92        25.93 o                         
  -6   8   7        432.11        466.28        32.87 o                         
  -5   8   7        243.66        264.30        26.90 o                         
  -4   8   7       1065.73       1079.40        40.55 o                         
  -3   8   7       5380.09       5377.74        94.34 o                         
  -2   8   7        776.91        713.35        32.31 o                         
  -1   8   7       2624.62       2620.21        57.84 o                         
   0   8   7        553.88        564.46        28.92 o                         
   1   8   7       2020.24       2011.77        46.88 o                         
   2   8   7         21.57         44.73        17.68 o                         
   3   8   7       1045.82       1115.18        40.21 o                         
   4   8   7        333.89        358.05        34.81 o                         
   5   8   7       1206.47       1357.44        59.07 o                         
   6   8   7       1580.81       1553.19        77.60 o                         
   7   8   7         43.62         98.01        42.44 o                         
   8   8   7        424.75        343.66        80.60 o                         
   9   8   7         26.64         -0.79        57.18 o                         
  10   8   7        100.55        158.62        74.22 o                         
 -13   9   7         61.69        148.34       127.98 o                         
 -12   9   7        417.67        297.87        76.35 o                         
 -11   9   7         21.73        -60.26        60.26 o                         
 -10   9   7         23.33         79.08        63.96 o                         
  -9   9   7        957.56        893.54        50.03 o                         
  -8   9   7         14.33         46.99        28.42 o                         
  -7   9   7        770.08        853.68        44.09 o                         
  -6   9   7        253.06        271.67        29.80 o                         
  -5   9   7        792.22        824.50        39.47 o                         
  -4   9   7        374.17        351.86        37.88 o                         
  -3   9   7         68.45        106.61        22.33 o                         
  -2   9   7        775.37        774.04        49.35 o                         
  -1   9   7       1232.71       1183.63        64.49 o                         
   0   9   7        887.52        901.72        48.30 o                         
   1   9   7        219.78        190.57        27.84 o                         
   2   9   7       1355.28       1298.91        77.43 o                         
   3   9   7         59.07         53.43        25.77 o                         
   4   9   7        248.70        235.93        40.13 o                         
   5   9   7         62.40         95.53        39.37 o                         
   6   9   7        252.72        327.07        48.96 o                         
   7   9   7        281.98        249.28        50.64 o                         
   8   9   7         50.30         55.92        60.74 o                         
   9   9   7         36.98          2.82        64.40 o                         
  10   9   7         30.16         -7.11        91.97 o                         
 -12  10   7        183.11        245.65       123.68 o                         
 -11  10   7         71.72        -20.61        99.63 o                         
 -10  10   7          4.75        -15.99        45.15 o                         
  -9  10   7        231.95        174.79        36.59 o                         
  -8  10   7        157.60        158.54        37.33 o                         
  -7  10   7        400.97        414.52        36.43 o                         
  -6  10   7         11.35         80.30        29.59 o                         
  -5  10   7        128.89         90.32        25.46 o                         
  -4  10   7          2.47         14.42        22.21 o                         
  -3  10   7        949.08        924.17        51.35 o                         
  -2  10   7          6.70         33.89        26.10 o                         
  -1  10   7          9.80         36.38        27.23 o                         
   0  10   7        237.63        201.28        29.46 o                         
   1  10   7        188.21        176.99        30.74 o                         
   2  10   7         10.66         32.30        24.80 o                         
   3  10   7        347.14        372.71        35.68 o                         
   4  10   7         39.56         29.59        36.70 o                         
   5  10   7        124.34        120.28        43.36 o                         
   6  10   7        296.73        226.24        48.67 o                         
   7  10   7        104.00         65.71        48.72 o                         
   8  10   7          1.24         17.23        50.88 o                         
   9  10   7          0.17        -37.31        64.42 o                         
 -12  11   7        286.56        381.35       130.55 o                         
 -11  11   7        305.79         96.20       108.22 o                         
 -10  11   7          1.17         -8.90        47.35 o                         
  -9  11   7        221.75        277.82        47.32 o                         
  -8  11   7        529.36        534.76        59.01 o                         
  -7  11   7        596.96        630.63        49.26 o                         
  -6  11   7          4.51        -24.36        32.71 o                         
  -5  11   7        544.10        674.56        79.93 o                         
  -4  11   7         63.88         83.34        32.17 o                         
  -3  11   7        363.91        432.92        41.90 o                         
  -2  11   7       1308.27       1230.35        58.15 o                         
  -1  11   7        282.94        276.03        36.83 o                         
   0  11   7        995.31       1092.09        49.84 o                         
   1  11   7          0.31         78.45        59.95 o                         
   2  11   7       1035.36       1064.55        52.40 o                         
   3  11   7          0.84         -6.55        26.83 o                         
   4  11   7       1305.50       1367.70        82.81 o                         
   5  11   7        464.01        526.60        59.51 o                         
   6  11   7        184.02        248.98        71.13 o                         
   7  11   7        307.99        408.91        61.85 o                         
   8  11   7         45.49        133.51        57.51 o                         
 -10  12   7         37.82         -6.87        72.40 o                         
  -9  12   7         33.35         28.63        57.01 o                         
  -8  12   7        122.40        149.49        64.79 o                         
  -7  12   7         91.29         69.75        49.16 o                         
  -6  12   7         86.83         88.53        48.01 o                         
  -5  12   7         51.91         54.60        43.96 o                         
  -4  12   7       1152.42       1062.71       126.63 o                         
  -3  12   7        295.66        315.94        54.87 o                         
  -2  12   7        219.74        222.01        50.81 o                         
  -1  12   7        304.32        352.23        36.43 o                         
   0  12   7        892.44        934.01        53.36 o                         
   1  12   7        120.81        179.74        42.71 o                         
   2  12   7        149.71        107.62        33.38 o                         
   3  12   7         60.71        105.21        69.67 o                         
   4  12   7         46.30         59.61        43.13 o                         
   5  12   7        159.04        142.37        49.97 o                         
   6  12   7        628.81        786.59        68.18 o                         
   7  12   7        100.87        135.78        70.91 o                         
   8  12   7        179.83        162.83        80.09 o                         
 -10  13   7          7.97        -15.46        96.20 o                         
  -9  13   7         63.87         44.80        70.17 o                         
  -8  13   7         57.94        138.17        79.59 o                         
  -7  13   7         65.60        -31.78        65.56 o                         
  -6  13   7          1.02         67.41        49.10 o                         
  -5  13   7          0.63        -38.30        44.19 o                         
  -4  13   7        479.25        395.95        60.94 o                         
  -3  13   7         60.40         61.84        50.44 o                         
  -2  13   7         10.54         30.89        36.83 o                         
  -1  13   7         33.89        -26.09        38.13 o                         
   0  13   7         22.35          7.49        37.37 o                         
   1  13   7         63.16         89.87        41.23 o                         
   2  13   7          5.12          9.15        39.53 o                         
   3  13   7         35.22         54.95        41.56 o                         
   4  13   7          2.28         25.60        46.53 o                         
   5  13   7        153.34        213.80        55.33 o                         
   6  13   7         47.84          4.01        51.52 o                         
   7  13   7          1.49         76.05       100.42 o                         
  -9  14   7          6.09         86.60        75.85 o                         
  -8  14   7        277.66        344.67        72.33 o                         
  -7  14   7         21.72        -24.76        78.79 o                         
  -6  14   7         55.20        100.55        57.06 o                         
  -5  14   7        210.63        341.20        62.93 o                         
  -4  14   7        427.55        377.85        74.49 o                         
  -3  14   7         18.98         25.26        40.89 o                         
  -2  14   7         30.69        -15.64        41.69 o                         
  -1  14   7        270.60        364.93        65.95 o                         
   0  14   7         33.38         15.48        40.20 o                         
   1  14   7         74.36        132.75        60.99 o                         
   2  14   7        119.33        114.48        45.31 o                         
   3  14   7        528.12        554.42        78.53 o                         
   4  14   7          2.62         45.50        61.47 o                         
   5  14   7         14.03        -99.03        99.03 o                         
   6  14   7         13.29        120.48        67.84 o                         
  -8  15   7        288.70        212.48        66.13 o                         
  -7  15   7         19.77         45.12        57.45 o                         
  -6  15   7         27.55         20.79        58.74 o                         
  -5  15   7         49.55        -16.42        48.25 o                         
  -4  15   7          1.38         37.53        51.32 o                         
  -3  15   7         11.33        -15.32        45.31 o                         
  -2  15   7        158.56        261.99        55.54 o                         
  -1  15   7         28.50         35.29        48.19 o                         
   0  15   7        124.26        149.15        50.96 o                         
   1  15   7          0.22        -12.20        42.34 o                         
   2  15   7          8.17        -45.00        45.00 o                         
   3  15   7          0.15        -33.34        61.68 o                         
   4  15   7        423.79        380.98       126.82 o                         
   5  15   7        251.01        292.59        79.61 o                         
  -6  16   7         10.52        -37.70        50.89 o                         
  -5  16   7         67.33        134.71        54.12 o                         
  -4  16   7          0.03        -18.59        50.63 o                         
  -3  16   7         49.63         12.72        49.40 o                         
  -2  16   7          6.99         34.78        51.68 o                         
  -1  16   7          2.19          7.94        46.95 o                         
   0  16   7         80.28         32.36        47.30 o                         
   1  16   7          1.66        -52.13        53.73 o                         
   2  16   7         21.23        -30.60        71.34 o                         
   3  16   7          7.16        -70.80        71.35 o                         
  -4  17   7         14.22        -38.12        52.84 o                         
  -3  17   7          2.17        -19.98        53.31 o                         
  -2  17   7         10.47        -18.10        49.24 o                         
  -1  17   7         29.30         -8.57        53.31 o                         
   0  17   7          1.70         10.30        52.97 o                         
 -15   0   8          7.67        -12.02       113.37 o                         
 -14   0   8         20.17        -65.28       103.07 o                         
 -13   0   8          0.31        -12.02        92.76 o                         
 -12   0   8       1385.16       1324.25       158.04 o                         
 -11   0   8        849.44        975.54       123.68 o                         
 -10   0   8        345.15        328.10        79.02 o                         
  -9   0   8       1604.44       1800.08       142.58 o                         
  -8   0   8      10602.37      11221.20       395.09 o                         
  -7   0   8        617.48        549.70        77.30 o                         
  -6   0   8       2616.68       2224.38       121.96 o                         
  -5   0   8       4117.17       3725.57       159.76 o                         
  -4   0   8        951.34        981.50        35.01 o                         
  -3   0   8       9339.00       9376.50       211.90 o                         
  -2   0   8       4738.89       5339.62       133.35 o                         
  -1   0   8       4297.69       3995.26       117.67 o                         
   0   0   8       1255.67       1385.19        61.33 o                         
   1   0   8       3154.78       3016.89       261.11 o                         
   2   0   8       2050.88       1896.07        80.44 o                         
   3   0   8       3045.96       2861.81       105.15 o                         
   4   0   8       2800.30       2614.87       105.49 o                         
   5   0   8          8.33         21.93        39.40 o                         
   6   0   8        706.29        735.41        73.42 o                         
   7   0   8         11.84          9.22        47.88 o                         
   8   0   8        392.99        582.42        81.98 o                         
   9   0   8         50.43        -25.04        67.85 o                         
  10   0   8         63.57         43.06        70.56 o                         
  11   0   8         21.61         58.01        76.55 o                         
 -15   1   8         17.45          0.70        80.74 o                         
 -14   1   8          2.91          4.29        71.67 o                         
 -13   1   8        461.43        266.67        70.33 o                         
 -12   1   8          0.39         26.06        56.74 o                         
 -11   1   8         67.64         57.49       121.96 o                         
 -10   1   8        433.78        341.94        58.68 o                         
  -9   1   8        757.72        774.09        67.34 o                         
  -8   1   8        991.25       1071.21       133.13 o                         
  -7   1   8        896.44        910.82        63.76 o                         
  -6   1   8        541.90        496.96        45.54 o                         
  -5   1   8       1065.15        991.81        91.04 o                         
  -4   1   8      11072.00      12188.40       187.57 o                         
  -3   1   8       1863.30       2179.07        47.13 o                         
  -2   1   8       3620.10       3599.49        69.74 o                         
  -1   1   8        357.15        410.63        22.25 o                         
   0   1   8        709.85        617.38        27.77 o                         
   1   1   8         43.06         36.69        15.49 o                         
   2   1   8        327.76        320.09        23.82 o                         
   3   1   8        111.73        154.46        19.40 o                         
   4   1   8        841.95        823.38        34.72 o                         
   5   1   8        284.36        285.84        42.35 o                         
   6   1   8          0.65         -5.83        32.12 o                         
   7   1   8         26.43          0.60        33.91 o                         
   8   1   8          2.98        -25.42        39.09 o                         
   9   1   8        106.93        124.77        46.45 o                         
  10   1   8        122.44        101.77        49.80 o                         
  11   1   8        148.70         18.20        51.70 o                         
 -15   2   8         21.63         89.06        87.35 o                         
 -14   2   8         85.19        -16.33        76.50 o                         
 -13   2   8         10.26         -9.28        66.51 o                         
 -12   2   8        137.29        144.49       121.11 o                         
 -11   2   8         12.60        106.90        58.27 o                         
 -10   2   8         50.39         81.00        47.33 o                         
  -9   2   8       1209.01       1151.68       145.15 o                         
  -8   2   8        360.53        467.59       128.84 o                         
  -7   2   8        231.46        260.70        44.32 o                         
  -6   2   8          4.22         11.19        12.50 o                         
  -5   2   8       3125.22       3233.69        73.89 o                         
  -4   2   8        361.99        412.48        29.51 o                         
  -3   2   8       2657.08       2740.42        52.18 o                         
  -2   2   8        129.92        166.62        16.56 o                         
  -1   2   8       2168.72       2098.44        45.99 o                         
   0   2   8        164.98        177.63        21.57 o                         
   1   2   8         20.18         18.37        17.20 o                         
   2   2   8       1248.81       1289.14        40.57 o                         
   3   2   8        505.39        510.62        29.23 o                         
   4   2   8         94.99        104.37        23.58 o                         
   5   2   8          1.50         -0.49        21.87 o                         
   6   2   8        507.33        484.84        45.60 o                         
   7   2   8          4.29          0.96        35.46 o                         
   8   2   8         41.88        105.18        47.47 o                         
   9   2   8         40.71         38.90        42.40 o                         
  10   2   8         18.58         17.34        46.06 o                         
  11   2   8         95.42        127.61        54.67 o                         
 -15   3   8          6.03         77.63        94.48 o                         
 -14   3   8         23.67        128.71        73.05 o                         
 -13   3   8        631.55        584.46        99.63 o                         
 -12   3   8          3.23          3.65        58.45 o                         
 -11   3   8        408.76        416.38        92.76 o                         
 -10   3   8       1034.44       1031.49        80.77 o                         
  -9   3   8       3130.12       3166.91       138.28 o                         
  -8   3   8        918.69        855.83        42.93 o                         
  -7   3   8        324.10        316.36        18.93 o                         
  -6   3   8       1683.54       1554.03        50.22 o                         
  -5   3   8       1579.41       1466.07        37.60 o                         
  -4   3   8       8547.31       8517.33       127.03 o                         
  -3   3   8       1181.53       1303.11        35.85 o                         
  -2   3   8       6381.04       6232.14        98.99 o                         
  -1   3   8       2823.65       3083.03        62.18 o                         
   0   3   8       3709.66       3435.50        71.26 o                         
   1   3   8         40.84         32.32        16.03 o                         
   2   3   8       1767.83       1629.59        45.31 o                         
   3   3   8       1024.52        981.11        53.45 o                         
   4   3   8       1126.54       1279.19        67.72 o                         
   5   3   8        249.77        251.42        28.76 o                         
   6   3   8          1.22         18.73        31.80 o                         
   7   3   8         23.83         27.92        36.30 o                         
   8   3   8          7.14        -37.76        37.76 o                         
   9   3   8        193.43        319.72        62.23 o                         
  10   3   8         20.36          8.43        44.60 o                         
  11   3   8        320.01        409.97        65.77 o                         
 -14   4   8         17.32         87.61       206.14 o                         
 -13   4   8         70.01        171.69       109.08 o                         
 -12   4   8        343.51        375.63       107.36 o                         
 -11   4   8        454.35        637.30       118.53 o                         
 -10   4   8        335.17        367.34        65.56 o                         
  -9   4   8         28.39         14.44        42.50 o                         
  -8   4   8       1583.89       1594.34        52.21 o                         
  -7   4   8        136.52        127.73        26.78 o                         
  -6   4   8        978.15        859.73        57.22 o                         
  -5   4   8        370.68        301.03        20.79 o                         
  -4   4   8         37.79         52.87        15.57 o                         
  -3   4   8       4017.28       3902.82        70.17 o                         
  -2   4   8       1959.17       2270.30        81.82 o                         
  -1   4   8       1152.89       1110.64        35.33 o                         
   0   4   8        359.14        374.76        24.35 o                         
   1   4   8       2156.86       2146.05        51.50 o                         
   2   4   8         28.15         41.46        18.55 o                         
   3   4   8        699.46        621.11        41.64 o                         
   4   4   8       1401.37       1271.81        49.11 o                         
   5   4   8        323.64        372.73        33.06 o                         
   6   4   8         10.70         28.84        33.08 o                         
   7   4   8         13.58         -5.18        36.47 o                         
   8   4   8         42.02         45.67        41.51 o                         
   9   4   8         28.72        127.89        63.23 o                         
  10   4   8         82.07         29.69        51.17 o                         
  11   4   8        147.62        190.82        99.43 o                         
 -14   5   8        129.51        137.59        81.29 o                         
 -13   5   8          0.17        -25.47        75.58 o                         
 -12   5   8         98.44        109.22        64.98 o                         
 -11   5   8        115.93        167.90        72.15 o                         
 -10   5   8         42.36        -27.51        47.69 o                         
  -9   5   8        296.55        346.61        60.04 o                         
  -8   5   8       1017.60        945.34        41.34 o                         
  -7   5   8       2320.78       2268.46        58.77 o                         
  -6   5   8        349.91        380.26        26.01 o                         
  -5   5   8         74.85         87.09        18.28 o                         
  -4   5   8       1590.38       1696.36        43.52 o                         
  -3   5   8       1263.15       1404.58        54.41 o                         
  -2   5   8        159.98        157.95        19.66 o                         
  -1   5   8        197.73        205.62        20.76 o                         
   0   5   8       2340.38       2422.04        55.06 o                         
   1   5   8         88.62        138.06        20.14 o                         
   2   5   8        304.75        325.93        21.50 o                         
   3   5   8         78.02        113.82        23.35 o                         
   4   5   8          0.16         19.02        22.39 o                         
   5   5   8        173.09        157.07        29.87 o                         
   6   5   8          9.70        -26.72        26.72 o                         
   7   5   8         72.46         47.07        40.50 o                         
   8   5   8        104.03         71.61        42.03 o                         
   9   5   8          9.51        -28.68        45.48 o                         
  10   5   8         14.61        -27.90        48.30 o                         
  11   5   8          1.71        -98.00        98.00 o                         
 -14   6   8         22.98        -37.62        72.15 o                         
 -13   6   8          7.48         -3.62        71.81 o                         
 -12   6   8         23.91         -6.77        63.15 o                         
 -11   6   8          5.32        -53.40        53.40 o                         
 -10   6   8        756.76        805.49        81.82 o                         
  -9   6   8       1065.24       1102.79        69.61 o                         
  -8   6   8        126.62        137.05        30.50 o                         
  -7   6   8        618.44        650.13        34.86 o                         
  -6   6   8        173.53        210.57        23.94 o                         
  -5   6   8       4727.93       4436.31        81.52 o                         
  -4   6   8       1272.41       1314.27        40.72 o                         
  -3   6   8       3221.75       3137.31        64.33 o                         
  -2   6   8        547.76        612.43        49.56 o                         
  -1   6   8       4293.80       4122.47        76.58 o                         
   0   6   8        304.55        319.41        24.55 o                         
   1   6   8        341.52        288.66        25.33 o                         
   2   6   8        725.37        738.41        50.65 o                         
   3   6   8        430.95        424.36        32.55 o                         
   4   6   8        736.87        710.97        45.50 o                         
   5   6   8        574.14        676.16        43.02 o                         
   6   6   8        403.39        449.58        44.88 o                         
   7   6   8          0.88         17.34        40.29 o                         
   8   6   8         59.68         75.48        45.79 o                         
   9   6   8         31.68         18.00        47.39 o                         
  10   6   8        237.59        263.47        60.36 o                         
 -14   7   8          4.26         51.58        81.72 o                         
 -13   7   8         26.58         18.30        92.76 o                         
 -12   7   8        191.15        141.44        92.76 o                         
 -11   7   8        298.59        207.98        64.57 o                         
 -10   7   8        632.65        549.14        74.34 o                         
  -9   7   8        629.36        634.30        51.96 o                         
  -8   7   8       1329.91       1331.83        53.18 o                         
  -7   7   8       1518.22       1552.60        52.23 o                         
  -6   7   8        373.41        427.75        30.51 o                         
  -5   7   8          4.32         27.59        19.90 o                         
  -4   7   8       2618.59       2386.22        56.58 o                         
  -3   7   8        415.63        444.16        28.49 o                         
  -2   7   8       2431.98       2317.27        55.67 o                         
  -1   7   8       2002.69       1998.82        51.20 o                         
   0   7   8        352.85        325.42        43.54 o                         
   1   7   8          7.73         25.29        19.64 o                         
   2   7   8       1427.48       1413.82        45.75 o                         
   3   7   8        675.93        565.61        36.82 o                         
   4   7   8         95.13        169.71        30.09 o                         
   5   7   8        121.58        155.35        32.41 o                         
   6   7   8         10.58         -7.00        30.80 o                         
   7   7   8         83.43         77.40        40.83 o                         
   8   7   8          9.34         82.73        45.96 o                         
   9   7   8        163.45        242.39        57.09 o                         
  10   7   8         74.07        155.98        73.45 o                         
 -13   8   8         80.84         21.60        72.20 o                         
 -12   8   8         79.88         34.19        68.84 o                         
 -11   8   8         29.82         79.57        61.38 o                         
 -10   8   8          0.10        -32.30        49.40 o                         
  -9   8   8        166.24        128.19        42.06 o                         
  -8   8   8        185.69        168.33        29.63 o                         
  -7   8   8         55.30         85.28        26.76 o                         
  -6   8   8         19.52         30.18        24.08 o                         
  -5   8   8        386.99        395.89        30.66 o                         
  -4   8   8        992.94       1002.07        40.36 o                         
  -3   8   8       1483.06       1535.38        47.25 o                         
  -2   8   8        179.65        222.32        30.31 o                         
  -1   8   8        132.68        109.27        21.16 o                         
   0   8   8        180.52        223.98        23.29 o                         
   1   8   8          2.73          6.37        17.08 o                         
   2   8   8        101.93        121.52        21.29 o                         
   3   8   8        121.63        150.46        28.11 o                         
   4   8   8          8.97         38.28        26.43 o                         
   5   8   8         40.02         62.65        32.64 o                         
   6   8   8          3.34         13.13        33.97 o                         
   7   8   8          4.34        -39.17        39.17 o                         
   8   8   8         38.24        -27.84        60.13 o                         
   9   8   8          0.93          9.28        62.17 o                         
  10   8   8          0.31        -60.36        60.36 o                         
 -13   9   8         67.63         75.09        74.69 o                         
 -12   9   8         85.51         49.76       162.33 o                         
 -11   9   8        385.59        529.75       164.05 o                         
 -10   9   8          3.45        -42.21        50.63 o                         
  -9   9   8        230.22        224.96        41.29 o                         
  -8   9   8          3.73          1.05        28.34 o                         
  -7   9   8       1869.84       2042.89        63.25 o                         
  -6   9   8        655.19        691.49        39.16 o                         
  -5   9   8        206.34        201.88        26.92 o                         
  -4   9   8        564.91        537.90        37.99 o                         
  -3   9   8        385.80        425.79        30.00 o                         
  -2   9   8       2030.72       1964.31        53.13 o                         
  -1   9   8        551.71        556.25        34.77 o                         
   0   9   8       2614.61       2633.27        78.30 o                         
   1   9   8        705.71        741.93        41.70 o                         
   2   9   8        707.35        780.30        43.36 o                         
   3   9   8        266.58        262.49        40.31 o                         
   4   9   8        148.63        164.04        46.76 o                         
   5   9   8         97.99        192.62        44.30 o                         
   6   9   8          8.60         26.22        43.09 o                         
   7   9   8        345.07        391.56        57.67 o                         
   8   9   8        191.11        210.10        68.25 o                         
   9   9   8         57.61         67.95        69.06 o                         
 -12  10   8         11.85        109.94       113.37 o                         
 -11  10   8          0.64        -45.51        59.90 o                         
 -10  10   8        506.74        376.47        68.43 o                         
  -9  10   8        564.52        566.75        54.26 o                         
  -8  10   8          3.54         -4.66        29.39 o                         
  -7  10   8        350.27        381.48        36.47 o                         
  -6  10   8         75.80         79.89        27.63 o                         
  -5  10   8        562.35        614.09        37.71 o                         
  -4  10   8        102.76         94.67        28.50 o                         
  -3  10   8       2208.63       2275.74        72.77 o                         
  -2  10   8        278.53        254.72        36.48 o                         
  -1  10   8        607.28        751.50        67.39 o                         
   0  10   8        772.70        723.26        44.81 o                         
   1  10   8        375.30        391.17        35.56 o                         
   2  10   8        255.89        267.09        33.23 o                         
   3  10   8        309.11        374.88        63.23 o                         
   4  10   8        185.79        303.98        54.80 o                         
   5  10   8        244.79        260.40        50.23 o                         
   6  10   8        179.69        165.50        49.00 o                         
   7  10   8          3.98        -23.10        49.35 o                         
   8  10   8         60.49         60.84        81.14 o                         
   9  10   8          1.14         74.85        88.05 o                         
 -12  11   8         82.16         12.02       106.50 o                         
 -11  11   8         38.95         22.33        96.20 o                         
 -10  11   8         19.61         20.07        64.30 o                         
  -9  11   8          7.50         24.24        45.44 o                         
  -8  11   8          2.83         -8.73        36.06 o                         
  -7  11   8         85.68        145.41        38.69 o                         
  -6  11   8          2.14        -32.31        32.31 o                         
  -5  11   8        109.73        110.49        36.94 o                         
  -4  11   8         47.20         -1.21        29.92 o                         
  -3  11   8         60.41         29.91        42.65 o                         
  -2  11   8         62.41         56.31        31.78 o                         
  -1  11   8        167.89        209.56        36.32 o                         
   0  11   8        268.97        264.87        36.79 o                         
   1  11   8        673.76        685.03        45.37 o                         
   2  11   8         36.87         45.05        29.50 o                         
   3  11   8          9.88         33.07        38.67 o                         
   4  11   8         24.31         48.93        40.84 o                         
   5  11   8        112.45         61.34        45.79 o                         
   6  11   8        144.60         85.89        49.57 o                         
   7  11   8         70.66        158.67        57.29 o                         
   8  11   8         21.28         -5.67        63.86 o                         
 -10  12   8         25.81         17.18        82.45 o                         
  -9  12   8         19.13        -24.55        97.91 o                         
  -8  12   8        413.20        358.03        60.71 o                         
  -7  12   8        229.87        181.14        53.75 o                         
  -6  12   8        147.90        140.67        49.91 o                         
  -5  12   8        205.37        127.18        49.75 o                         
  -4  12   8          6.76         33.62        42.76 o                         
  -3  12   8         28.39         42.46        46.27 o                         
  -2  12   8         78.44         76.90        41.16 o                         
  -1  12   8        240.63        259.57        35.08 o                         
   0  12   8         58.63        102.67        31.37 o                         
   1  12   8        872.34        840.15        65.21 o                         
   2  12   8          3.83         20.10        32.39 o                         
   3  12   8          1.67        -26.60        38.43 o                         
   4  12   8         16.65         39.50        44.71 o                         
   5  12   8          5.31         16.25        47.98 o                         
   6  12   8         10.84         73.43        54.55 o                         
   7  12   8         25.22         79.49        56.58 o                         
 -10  13   8         18.24        -92.76        92.76 o                         
  -9  13   8          1.69        -22.21       118.53 o                         
  -8  13   8          8.77         -6.28        70.99 o                         
  -7  13   8        141.72         90.77        53.54 o                         
  -6  13   8        204.15         93.41        53.03 o                         
  -5  13   8          4.18         49.35        51.72 o                         
  -4  13   8         27.57        114.21        53.84 o                         
  -3  13   8         64.04         25.20        49.21 o                         
  -2  13   8        327.91        364.03        51.67 o                         
  -1  13   8        125.45         19.02        37.60 o                         
   0  13   8        430.65        407.72        51.96 o                         
   1  13   8        466.44        414.95        51.82 o                         
   2  13   8          7.41         60.90        42.08 o                         
   3  13   8         20.57        -15.73        42.25 o                         
   4  13   8        225.75        224.14        53.57 o                         
   5  13   8        324.27        353.70        63.07 o                         
   6  13   8        192.83        133.52        59.64 o                         
  -9  14   8        101.72         28.16        74.64 o                         
  -8  14   8         15.32        -59.71        59.71 o                         
  -7  14   8         36.70         13.89        69.20 o                         
  -6  14   8         31.36        -51.46        53.81 o                         
  -5  14   8          8.30          3.69        52.19 o                         
  -4  14   8        245.12        332.80       106.59 o                         
  -3  14   8        130.50        171.41        76.61 o                         
  -2  14   8        328.99        284.20        51.34 o                         
  -1  14   8         44.58         34.38        41.43 o                         
   0  14   8         10.60        -29.67        41.00 o                         
   1  14   8          0.98          9.39        55.04 o                         
   2  14   8         11.79        -52.89        52.89 o                         
   3  14   8         71.95         90.34        93.77 o                         
   4  14   8         44.48         33.27        63.57 o                         
   5  14   8          1.24        -51.17        62.74 o                         
  -8  15   8          5.01         36.52        78.93 o                         
  -7  15   8          4.04        -54.04        65.37 o                         
  -6  15   8         13.87        -55.69        58.83 o                         
  -5  15   8        297.75        203.43        54.32 o                         
  -4  15   8         51.04        115.81        52.02 o                         
  -3  15   8          5.53          3.80        48.10 o                         
  -2  15   8         37.16        -24.15        58.27 o                         
  -1  15   8          1.48          9.72        46.90 o                         
   0  15   8        477.40        477.86        60.68 o                         
   1  15   8        172.72        207.53        52.23 o                         
   2  15   8         12.94         26.69        60.92 o                         
   3  15   8         67.21        -19.67        60.15 o                         
   4  15   8         22.65        -15.30       127.10 o                         
  -6  16   8          4.09        -16.49        59.75 o                         
  -5  16   8         25.53         76.70        54.26 o                         
  -4  16   8         97.00        116.45        55.18 o                         
  -3  16   8         64.77          6.80        47.68 o                         
  -2  16   8          5.06         66.52        48.57 o                         
  -1  16   8        155.64        187.89        53.70 o                         
   0  16   8         74.28          8.45        50.39 o                         
   1  16   8        320.10        349.82        82.05 o                         
   2  16   8          8.08        -34.28        58.16 o                         
  -2  17   8         47.95         40.09        69.20 o                         
 -15   1   9        208.38         84.93        78.51 o                         
 -14   1   9          8.45         28.26       126.26 o                         
 -13   1   9          1.85        -42.41        68.62 o                         
 -12   1   9        145.78         73.54       176.07 o                         
 -11   1   9         52.74         56.67        54.50 o                         
 -10   1   9       1460.43       1464.42        97.78 o                         
  -9   1   9         85.68        118.36        50.31 o                         
  -8   1   9       3342.35       3124.13       119.53 o                         
  -7   1   9        128.19        106.83        38.13 o                         
  -6   1   9       3540.48       3528.79       114.78 o                         
  -5   1   9         20.55         34.49        41.23 o                         
  -4   1   9       6583.57       6771.79       134.09 o                         
  -3   1   9         92.01        153.57        17.46 o                         
  -2   1   9       1141.75       1068.01        35.85 o                         
  -1   1   9       2485.79       2622.12        77.26 o                         
   0   1   9        330.04        276.35        26.03 o                         
   1   1   9       9260.20       9427.99       187.03 o                         
   2   1   9         70.86         77.08        18.68 o                         
   3   1   9       4566.94       4459.44        84.95 o                         
   4   1   9         15.58        -12.06        24.94 o                         
   5   1   9        983.50        943.82        56.08 o                         
   6   1   9         10.91          9.75        33.39 o                         
   7   1   9        218.00        241.05        44.46 o                         
   8   1   9        158.24        168.74        45.22 o                         
   9   1   9        240.93        273.62        53.12 o                         
  10   1   9        511.98        592.92        66.80 o                         
  11   1   9          8.10        -12.30        69.26 o                         
 -15   2   9        159.81         55.15       152.03 o                         
 -14   2   9         18.67         32.50        76.50 o                         
 -13   2   9          7.37        -25.12        67.34 o                         
 -12   2   9        195.98        302.37       109.94 o                         
 -11   2   9        924.83        948.50        87.35 o                         
 -10   2   9         73.30         43.80        49.80 o                         
  -9   2   9        841.23        787.60        73.48 o                         
  -8   2   9       2155.76       2106.20       101.42 o                         
  -7   2   9       2339.18       2284.22        94.13 o                         
  -6   2   9        568.48        644.73        58.41 o                         
  -5   2   9        657.86        547.57        54.76 o                         
  -4   2   9        158.23        172.65        16.93 o                         
  -3   2   9       3328.94       3379.54        68.93 o                         
  -2   2   9       2943.43       2803.63        57.00 o                         
  -1   2   9       2363.77       2431.69        58.79 o                         
   0   2   9       4814.17       4756.51        84.28 o                         
   1   2   9        735.40        670.09        32.12 o                         
   2   2   9       7471.87       7357.29       121.44 o                         
   3   2   9         25.68         85.27        30.69 o                         
   4   2   9       2247.38       2218.31        58.42 o                         
   5   2   9        215.54        177.75        34.96 o                         
   6   2   9        163.47        178.16        38.76 o                         
   7   2   9        387.59        382.95        50.09 o                         
   8   2   9         34.14         63.51        56.04 o                         
   9   2   9        187.13        248.91        51.41 o                         
  10   2   9          3.08        -14.78        46.48 o                         
  11   2   9        130.70        311.37       104.97 o                         
 -15   3   9          1.49         93.83        90.23 o                         
 -14   3   9         60.40        110.97        72.85 o                         
 -13   3   9        473.28        404.44        86.22 o                         
 -12   3   9         18.24         -8.33        60.04 o                         
 -11   3   9          5.88         24.33        54.89 o                         
 -10   3   9        115.78         61.19        54.62 o                         
  -9   3   9        631.99        543.67        68.62 o                         
  -8   3   9       1029.22        971.62        71.39 o                         
  -7   3   9        843.12        948.67        58.41 o                         
  -6   3   9        491.91        544.98        36.54 o                         
  -5   3   9          0.39         34.28        13.78 o                         
  -4   3   9        342.50        369.87        22.05 o                         
  -3   3   9        317.19        358.13        38.68 o                         
  -2   3   9         27.66         46.60        16.13 o                         
  -1   3   9         51.79         43.24        16.66 o                         
   0   3   9         96.39         96.22        20.78 o                         
   1   3   9        270.34        217.77        24.70 o                         
   2   3   9        252.40        267.06        24.98 o                         
   3   3   9        221.21        216.69        29.35 o                         
   4   3   9        355.60        341.45        35.69 o                         
   5   3   9         61.03         75.12        42.26 o                         
   6   3   9         40.14         43.94        34.02 o                         
   7   3   9          0.83        -37.19        37.19 o                         
   8   3   9         26.06         68.76        42.57 o                         
   9   3   9        199.43        202.33        53.72 o                         
  10   3   9        145.78         95.66        51.52 o                         
 -14   4   9        206.73        211.91       164.05 o                         
 -13   4   9          0.45        -34.48        69.46 o                         
 -12   4   9          5.17        -55.87        55.87 o                         
 -11   4   9         43.88         85.32        58.90 o                         
 -10   4   9        161.55         94.54        53.96 o                         
  -9   4   9        648.90        797.14       164.82 o                         
  -8   4   9        587.36        590.38        62.55 o                         
  -7   4   9       1371.18       1342.82        52.16 o                         
  -6   4   9        234.94        266.59        25.29 o                         
  -5   4   9       3698.46       3565.83        67.34 o                         
  -4   4   9        399.74        393.13        24.84 o                         
  -3   4   9       1553.17       1492.55        70.60 o                         
  -2   4   9        316.37        320.63        24.02 o                         
  -1   4   9        297.03        243.92        21.84 o                         
   0   4   9       3400.38       3277.49        66.84 o                         
   1   4   9         29.67         27.74        22.53 o                         
   2   4   9       1761.48       1700.42        51.09 o                         
   3   4   9        247.95        226.37        43.42 o                         
   4   4   9       1553.11       1495.65        53.69 o                         
   5   4   9         52.05         45.11        25.48 o                         
   6   4   9         16.71        -25.51        33.22 o                         
   7   4   9        694.21        705.71        60.52 o                         
   8   4   9        185.68        240.81        49.86 o                         
   9   4   9        322.33        348.97        56.71 o                         
  10   4   9          1.90         73.02        52.80 o                         
 -14   5   9         45.02         60.58       108.22 o                         
 -13   5   9          2.02        -40.72        69.20 o                         
 -12   5   9        624.85        497.00        98.77 o                         
 -11   5   9          5.30         17.06        52.33 o                         
 -10   5   9        604.27        674.89        74.69 o                         
  -9   5   9        100.18        110.80        55.83 o                         
  -8   5   9        545.16        694.38        45.38 o                         
  -7   5   9          8.12          1.20        19.22 o                         
  -6   5   9       2752.96       2731.70        59.15 o                         
  -5   5   9        107.91         95.20        19.68 o                         
  -4   5   9       1550.84       1425.07        42.25 o                         
  -3   5   9       1044.91       1041.28        58.28 o                         
  -2   5   9       1145.62       1088.48        38.29 o                         
  -1   5   9       2413.55       2458.81        71.52 o                         
   0   5   9        493.58        429.34        28.41 o                         
   1   5   9       3667.16       3459.56        72.34 o                         
   2   5   9         29.24         41.56        20.79 o                         
   3   5   9       5081.17       5138.72       113.76 o                         
   4   5   9         24.73          0.86        28.95 o                         
   5   5   9        256.86        319.75        40.67 o                         
   6   5   9         23.48         40.44        36.42 o                         
   7   5   9          7.73         -9.79        40.27 o                         
   8   5   9        138.73        257.28        53.54 o                         
   9   5   9         72.86        181.16        56.30 o                         
  10   5   9        132.17        205.61        58.58 o                         
 -14   6   9         96.66         14.21        79.18 o                         
 -13   6   9          1.43         36.76        69.46 o                         
 -12   6   9          6.20        -62.33        62.33 o                         
 -11   6   9        137.52        125.09        66.14 o                         
 -10   6   9        161.88        153.30        99.63 o                         
  -9   6   9         10.04          4.17        44.22 o                         
  -8   6   9       1123.75       1089.09        94.30 o                         
  -7   6   9        365.06        395.88        31.19 o                         
  -6   6   9        396.18        477.94        30.32 o                         
  -5   6   9        327.83        324.82        27.14 o                         
  -4   6   9        686.60        705.63        42.12 o                         
  -3   6   9        412.99        461.33        29.06 o                         
  -2   6   9         18.40         41.84        20.72 o                         
  -1   6   9        949.39        865.99        36.99 o                         
   0   6   9        840.99        901.61        43.59 o                         
   1   6   9         12.70         40.78        20.72 o                         
   2   6   9       2911.52       2916.85        59.97 o                         
   3   6   9        376.05        388.73        34.65 o                         
   4   6   9        333.97        309.34        34.16 o                         
   5   6   9          0.40        -27.08        27.08 o                         
   6   6   9        393.47        360.56        46.29 o                         
   7   6   9         85.47         87.30        46.10 o                         
   8   6   9         21.76         24.98        67.94 o                         
   9   6   9         13.82         68.72        50.97 o                         
  10   6   9         16.07        -50.98        54.45 o                         
 -14   7   9         85.22         43.85        77.07 o                         
 -13   7   9        253.42        232.67        82.14 o                         
 -12   7   9         59.04         23.87        67.98 o                         
 -11   7   9         13.90         -5.44        60.90 o                         
 -10   7   9         24.89         46.63        55.83 o                         
  -9   7   9        260.88        222.00        56.47 o                         
  -8   7   9         28.83         34.46        30.14 o                         
  -7   7   9        304.52        309.53        33.81 o                         
  -6   7   9        975.86       1061.21        43.12 o                         
  -5   7   9        290.13        316.66        28.46 o                         
  -4   7   9         82.58         69.93        21.39 o                         
  -3   7   9        862.50        861.05        37.94 o                         
  -2   7   9         34.04         20.29        20.20 o                         
  -1   7   9        641.34        582.50        32.79 o                         
   0   7   9          5.71        -18.83        18.83 o                         
   1   7   9        554.79        516.98        33.27 o                         
   2   7   9        149.08        120.56        21.31 o                         
   3   7   9       1373.92       1398.47        54.67 o                         
   4   7   9        447.86        436.67        44.60 o                         
   5   7   9        361.41        357.99        41.33 o                         
   6   7   9        316.30        336.87        54.78 o                         
   7   7   9          1.14        -39.47        39.47 o                         
   8   7   9        116.46        171.35        52.75 o                         
   9   7   9         55.30         98.90        56.19 o                         
 -13   8   9         81.14        211.84        83.31 o                         
 -12   8   9          1.61        -65.32        73.87 o                         
 -11   8   9         73.93        160.87        65.56 o                         
 -10   8   9         42.29        127.89        59.37 o                         
  -9   8   9       2182.03       2323.46       114.18 o                         
  -8   8   9         45.64        -21.06        30.89 o                         
  -7   8   9        481.32        625.19        49.12 o                         
  -6   8   9        150.43        117.62        26.51 o                         
  -5   8   9       5829.49       5944.20       107.31 o                         
  -4   8   9        199.03        195.81        26.26 o                         
  -3   8   9       1426.50       1321.62        48.18 o                         
  -2   8   9        602.84        562.46        40.12 o                         
  -1   8   9        806.39        821.40        38.42 o                         
   0   8   9       3583.43       3521.09        86.74 o                         
   1   8   9        306.70        308.78        32.85 o                         
   2   8   9       4222.63       4270.40        79.59 o                         
   3   8   9        165.22        159.23        30.84 o                         
   4   8   9       1681.39       1659.98        82.72 o                         
   5   8   9         15.32         35.42        33.74 o                         
   6   8   9         93.65         51.35        40.76 o                         
   7   8   9         30.34        -51.40        51.40 o                         
   8   8   9        156.26        114.31        67.68 o                         
   9   8   9        222.96        185.50        98.79 o                         
 -13   9   9         25.90        -52.26        71.81 o                         
 -12   9   9        176.90        126.75        74.69 o                         
 -11   9   9        135.86        176.57        68.95 o                         
 -10   9   9         91.56         63.56        58.30 o                         
  -9   9   9         25.23        -21.15        40.95 o                         
  -8   9   9         36.47         41.99        34.79 o                         
  -7   9   9          4.27        -26.10        26.10 o                         
  -6   9   9        380.20        411.37        34.80 o                         
  -5   9   9        342.82        341.66        33.86 o                         
  -4   9   9        502.47        563.36        35.56 o                         
  -3   9   9        134.28        164.20        28.07 o                         
  -2   9   9        575.66        577.48        45.27 o                         
  -1   9   9         53.61         54.39        38.33 o                         
   0   9   9        201.45        230.59        35.17 o                         
   1   9   9        231.97        285.21        32.77 o                         
   2   9   9        684.52        750.54        44.27 o                         
   3   9   9        622.03        690.23        55.54 o                         
   4   9   9         19.77         45.79        38.51 o                         
   5   9   9          3.64        -30.94        39.26 o                         
   6   9   9          0.03         -2.86        45.12 o                         
   7   9   9          9.74         -2.02        59.59 o                         
   8   9   9         14.38         61.31        67.48 o                         
   9   9   9         13.12        223.95        75.97 o                         
 -12  10   9        118.18        -96.20       106.50 o                         
 -11  10   9         12.21         17.62        60.61 o                         
 -10  10   9        125.69         36.51        57.61 o                         
  -9  10   9        178.02        222.06        50.47 o                         
  -8  10   9         25.57         60.46        37.69 o                         
  -7  10   9          5.10         28.78        29.50 o                         
  -6  10   9         25.48         39.58        27.60 o                         
  -5  10   9        598.35        613.28        39.17 o                         
  -4  10   9        392.56        304.40        38.70 o                         
  -3  10   9        215.73        195.36        52.81 o                         
  -2  10   9        624.33        655.84        47.47 o                         
  -1  10   9          1.58        -15.01        32.73 o                         
   0  10   9         16.75         26.85        32.26 o                         
   1  10   9        170.50        141.44        30.90 o                         
   2  10   9          3.88         36.24        36.23 o                         
   3  10   9        107.98        147.21        40.61 o                         
   4  10   9          3.15          2.61        40.98 o                         
   5  10   9        358.40        455.64        57.45 o                         
   6  10   9         19.21         61.30        49.02 o                         
   7  10   9        124.01        368.73        93.51 o                         
   8  10   9          1.04          0.28        63.94 o                         
 -11  11   9         18.97         30.92        94.48 o                         
 -10  11   9        153.07        192.80        71.35 o                         
  -9  11   9         21.45         87.78        96.20 o                         
  -8  11   9         27.15         64.88        48.99 o                         
  -7  11   9         53.23         61.28        36.90 o                         
  -6  11   9        961.44        965.64        57.92 o                         
  -5  11   9         54.85         21.49        56.04 o                         
  -4  11   9       1014.72       1145.58        60.73 o                         
  -3  11   9        325.01        231.13        38.31 o                         
  -2  11   9        146.05        131.04        33.72 o                         
  -1  11   9        753.30        760.86        52.57 o                         
   0  11   9        151.72        184.93        52.28 o                         
   1  11   9       1443.52       1388.07        85.69 o                         
   2  11   9          0.86         63.52        39.41 o                         
   3  11   9       1329.74       1317.47       116.06 o                         
   4  11   9         10.47        -30.32        40.64 o                         
   5  11   9        270.27        351.79        85.69 o                         
   6  11   9        180.44        228.53        56.49 o                         
   7  11   9         42.11         94.87        66.32 o                         
 -10  12   9         24.08        120.25       108.22 o                         
  -9  12   9        395.77        491.29       132.27 o                         
  -8  12   9        281.57        151.47        87.61 o                         
  -7  12   9         14.42        -13.43        65.11 o                         
  -6  12   9        221.48        188.45        52.81 o                         
  -5  12   9       1015.03       1242.72       181.61 o                         
  -4  12   9        154.49        150.76        51.77 o                         
  -3  12   9         28.53         17.35        44.77 o                         
  -2  12   9        193.94        264.24        41.84 o                         
  -1  12   9         43.94         75.71        31.89 o                         
   0  12   9        294.42        336.10        40.77 o                         
   1  12   9        154.48        167.10        35.62 o                         
   2  12   9       1069.78       1149.51        70.18 o                         
   3  12   9        106.22         79.93        45.64 o                         
   4  12   9        558.38        564.38        79.57 o                         
   5  12   9         26.52         37.37        48.25 o                         
   6  12   9         56.79        -50.49        50.49 o                         
   7  12   9         57.74        -61.15        65.23 o                         
 -10  13   9         36.30         20.61       104.79 o                         
  -9  13   9         23.86        -30.92       108.22 o                         
  -8  13   9        146.99        168.94       133.99 o                         
  -7  13   9          2.28        -47.84        47.84 o                         
  -6  13   9          2.56         61.19        52.57 o                         
  -5  13   9         29.36         17.99        51.10 o                         
  -4  13   9         10.38         26.13        48.94 o                         
  -3  13   9         55.12         82.22        52.83 o                         
  -2  13   9         34.81         25.31        40.38 o                         
  -1  13   9        286.68        197.67        44.66 o                         
   0  13   9         20.74        -17.61        36.47 o                         
   1  13   9        104.27         97.75        36.81 o                         
   2  13   9        196.95        145.98        47.84 o                         
   3  13   9          6.56         33.86        45.31 o                         
   4  13   9         14.85         48.59        55.89 o                         
   5  13   9         29.83        -44.48        52.04 o                         
   6  13   9         31.63        116.35        60.09 o                         
  -9  14   9         84.96       -103.07       103.07 o                         
  -8  14   9          1.37        -16.39        75.56 o                         
  -7  14   9        176.78        224.24        61.39 o                         
  -6  14   9          2.28        -32.76        87.49 o                         
  -5  14   9        434.63        327.33        64.16 o                         
  -4  14   9         14.04        -52.72        52.72 o                         
  -3  14   9         15.24        -40.65        40.65 o                         
  -2  14   9        726.92        648.61        61.57 o                         
  -1  14   9          2.65          4.53        43.94 o                         
   0  14   9         79.69         44.78        60.46 o                         
   1  14   9          0.73        -37.66        53.71 o                         
   2  14   9        220.71        334.25       105.10 o                         
   3  14   9        109.75         74.00        64.16 o                         
   4  14   9         33.61         66.87        68.70 o                         
   5  14   9         97.56        202.88        75.77 o                         
  -7  15   9         22.15         95.90        62.57 o                         
  -6  15   9        120.93         66.85        63.99 o                         
  -5  15   9          8.74        154.72        62.05 o                         
  -4  15   9        511.23        617.37        87.25 o                         
  -3  15   9        136.79        267.65        55.57 o                         
  -2  15   9         60.94        134.53        50.54 o                         
  -1  15   9        213.92        218.52        53.16 o                         
   0  15   9        230.20        234.02        55.87 o                         
   1  15   9        818.46        997.79        94.66 o                         
   2  15   9         66.07        135.11        67.70 o                         
   3  15   9        375.34        254.81        74.85 o                         
  -5  16   9        100.75         15.40        52.28 o                         
  -4  16   9        113.81        144.06        55.33 o                         
  -3  16   9        113.14         86.10        51.14 o                         
  -2  16   9         87.84          9.34        49.84 o                         
  -1  16   9        115.66        114.02        53.30 o                         
   0  16   9         10.08         -0.75        49.15 o                         
   1  16   9        320.89        342.93        80.53 o                         
 -15   0  10        170.81         24.05       121.96 o                         
 -14   0  10        602.41        716.32       137.42 o                         
 -13   0  10         73.81        231.90       115.09 o                         
 -12   0  10        566.84        628.72       125.40 o                         
 -11   0  10         96.57         13.74        73.87 o                         
 -10   0  10         30.05        120.25        70.43 o                         
  -9   0  10        111.77         84.17        68.71 o                         
  -8   0  10        303.97        424.30        77.30 o                         
  -7   0  10        981.09        924.01       101.35 o                         
  -6   0  10       4897.01       4714.85       200.98 o                         
  -5   0  10       6913.08       6671.25       252.52 o                         
  -4   0  10       3876.74       3604.76        98.57 o                         
  -3   0  10         50.73         14.16        20.54 o                         
  -2   0  10       3606.14       3273.48        99.76 o                         
  -1   0  10        329.53        373.30        42.95 o                         
   0   0  10       5709.64       5483.06       152.44 o                         
   1   0  10       1007.67        967.56        76.44 o                         
   2   0  10       6504.53       6520.56       182.78 o                         
   3   0  10       1634.10       1319.16       128.84 o                         
   4   0  10       3606.94       3275.76       215.58 o                         
   5   0  10       3149.41       3024.19       127.94 o                         
   6   0  10        829.59        930.81        86.66 o                         
   7   0  10        589.77        673.89        83.15 o                         
   8   0  10          0.52         94.48        72.15 o                         
   9   0  10          8.34         -0.45        79.02 o                         
  10   0  10        172.81        241.51        80.77 o                         
 -15   1  10         95.92        127.20        85.00 o                         
 -14   1  10        133.13         25.69        81.36 o                         
 -13   1  10          0.84        -12.25        60.90 o                         
 -12   1  10          6.65        -52.19        52.19 o                         
 -11   1  10          0.03        -51.53        51.53 o                         
 -10   1  10       1243.80       1245.79       103.93 o                         
  -9   1  10        477.98        448.29        60.98 o                         
  -8   1  10        369.27        375.24        53.28 o                         
  -7   1  10        362.31        378.68        52.19 o                         
  -6   1  10       4161.71       4146.55       131.18 o                         
  -5   1  10        985.25        966.60        34.22 o                         
  -4   1  10         79.10         77.02        14.21 o                         
  -3   1  10       1137.52       1144.63        42.93 o                         
  -2   1  10          3.87        -16.25        16.25 o                         
  -1   1  10       1130.06       1192.10        42.69 o                         
   0   1  10         26.07         21.40        21.57 o                         
   1   1  10       3232.36       3273.91        79.55 o                         
   2   1  10        300.85        230.59        30.13 o                         
   3   1  10       1231.56       1137.38        54.86 o                         
   4   1  10        427.80        436.35        51.57 o                         
   5   1  10        128.24        132.04        34.65 o                         
   6   1  10        362.28        365.08        45.44 o                         
   7   1  10        340.35        229.09        46.54 o                         
   8   1  10        123.39        197.09        47.60 o                         
   9   1  10         49.35          8.93        49.62 o                         
  10   1  10         75.89         77.47        54.60 o                         
 -15   2  10          0.62         15.79        94.48 o                         
 -14   2  10         15.76        -33.13        78.84 o                         
 -13   2  10          7.06         76.55        69.65 o                         
 -12   2  10          2.59        -77.30        77.30 o                         
 -11   2  10         29.57        -12.04        58.27 o                         
 -10   2  10         18.18          8.55        50.33 o                         
  -9   2  10        758.29        637.09        68.56 o                         
  -8   2  10         45.51         -0.43        61.84 o                         
  -7   2  10         45.03         -1.53        39.46 o                         
  -6   2  10        419.30        424.92       116.81 o                         
  -5   2  10        474.41        507.58        21.30 o                         
  -4   2  10         52.48         81.53        15.75 o                         
  -3   2  10        154.82        199.48        20.95 o                         
  -2   2  10        750.77        854.62        37.65 o                         
  -1   2  10         11.97         13.21        22.28 o                         
   0   2  10       1388.48       1400.08        44.70 o                         
   1   2  10        257.58        244.12        25.04 o                         
   2   2  10       1452.00       1374.37        75.27 o                         
   3   2  10         38.21         54.97        22.38 o                         
   4   2  10        109.20        173.90        34.71 o                         
   5   2  10         96.00        104.76        34.89 o                         
   6   2  10        428.25        446.52        67.19 o                         
   7   2  10          1.84         14.62        38.02 o                         
   8   2  10          8.71         22.99        46.12 o                         
   9   2  10         25.67        123.00        53.51 o                         
  10   2  10          2.84         65.46        55.79 o                         
 -14   3  10         87.33         75.60        73.62 o                         
 -13   3  10        183.85        315.92        85.00 o                         
 -12   3  10         71.74        152.24       132.27 o                         
 -11   3  10          1.70          4.45        56.47 o                         
 -10   3  10        468.53        572.08        74.69 o                         
  -9   3  10        652.67        518.85        85.03 o                         
  -8   3  10        420.93        429.51        55.18 o                         
  -7   3  10       2662.63       2468.78       195.74 o                         
  -6   3  10       5642.96       5526.46       124.11 o                         
  -5   3  10       5556.83       5664.23       142.87 o                         
  -4   3  10       1149.94       1088.98        55.13 o                         
  -3   3  10       4236.36       4047.63       110.18 o                         
  -2   3  10        360.51        335.62        25.25 o                         
  -1   3  10       3104.49       2982.41        63.21 o                         
   0   3  10         10.65         12.25        18.58 o                         
   1   3  10       3672.21       3696.36        75.69 o                         
   2   3  10       2203.62       2048.34        56.84 o                         
   3   3  10       2997.70       2972.56        70.94 o                         
   4   3  10       1456.70       1400.74        89.93 o                         
   5   3  10        273.50        359.73        42.51 o                         
   6   3  10       2225.59       2132.60        93.72 o                         
   7   3  10        681.57        595.39        64.47 o                         
   8   3  10        377.62        388.80        58.60 o                         
   9   3  10          0.55         89.37        72.41 o                         
  10   3  10        209.56        221.80        61.39 o                         
 -14   4  10        185.12        286.42       206.14 o                         
 -13   4  10        220.41        136.14        75.28 o                         
 -12   4  10        276.46        419.85       188.96 o                         
 -11   4  10        113.06        130.88        66.67 o                         
 -10   4  10         27.03        -33.50        49.80 o                         
  -9   4  10        276.07        132.80        50.97 o                         
  -8   4  10         43.80        -41.25        41.25 o                         
  -7   4  10       2115.09       2153.21        91.27 o                         
  -6   4  10        798.65        764.56        48.57 o                         
  -5   4  10       1621.08       1453.02        57.02 o                         
  -4   4  10       3480.77       3329.79        66.56 o                         
  -3   4  10         92.50         97.75        24.41 o                         
  -2   4  10        871.57        871.66        36.63 o                         
  -1   4  10         68.05         69.38        20.03 o                         
   0   4  10       3073.93       2882.78       123.91 o                         
   1   4  10        673.00        609.48        34.72 o                         
   2   4  10       2785.44       2799.01        67.56 o                         
   3   4  10       1248.93       1227.03        50.13 o                         
   4   4  10       2208.18       2093.58        73.45 o                         
   5   4  10       1273.60       1103.68        62.31 o                         
   6   4  10         87.27         19.35        52.81 o                         
   7   4  10        772.12        732.63        62.43 o                         
   8   4  10         11.14         81.17        47.43 o                         
   9   4  10          3.93         14.36        48.92 o                         
  10   4  10        130.97        223.67        60.72 o                         
 -14   5  10         45.39        -65.43       115.95 o                         
 -13   5  10         88.13         93.43        73.81 o                         
 -12   5  10          1.22        -24.58        77.30 o                         
 -11   5  10         20.52        -26.93        54.85 o                         
 -10   5  10        695.62        729.06        82.57 o                         
  -9   5  10         74.97        105.75        47.33 o                         
  -8   5  10          9.00         22.04        39.46 o                         
  -7   5  10        730.37        683.53        78.92 o                         
  -6   5  10        668.45        718.33        34.73 o                         
  -5   5  10        290.24        276.42        24.67 o                         
  -4   5  10         27.41         33.27        19.48 o                         
  -3   5  10        354.74        383.29        27.94 o                         
  -2   5  10         10.72         10.75        18.28 o                         
  -1   5  10        602.71        577.37        50.69 o                         
   0   5  10        340.60        432.90        40.37 o                         
   1   5  10        257.26        294.38        37.86 o                         
   2   5  10       1887.59       1908.30        57.49 o                         
   3   5  10        169.03        193.42        29.22 o                         
   4   5  10         75.43        100.62        29.61 o                         
   5   5  10          0.26         21.14        33.77 o                         
   6   5  10        636.60        707.57        88.76 o                         
   7   5  10         20.63        -26.26        40.82 o                         
   8   5  10          9.11         16.50        48.02 o                         
   9   5  10        152.92        115.12        65.95 o                         
 -14   6  10          2.66         33.84       106.50 o                         
 -13   6  10         98.40        161.52        85.89 o                         
 -12   6  10         12.40         13.88        67.98 o                         
 -11   6  10        220.24        249.22        71.29 o                         
 -10   6  10         24.66          3.97        50.97 o                         
  -9   6  10       1600.56       1685.72       146.01 o                         
  -8   6  10        862.45        874.70       165.68 o                         
  -7   6  10       1842.01       1787.15        62.78 o                         
  -6   6  10       1172.57       1194.57        44.19 o                         
  -5   6  10        505.44        570.19        33.46 o                         
  -4   6  10        716.07        728.69        36.10 o                         
  -3   6  10         17.68         -3.76        19.26 o                         
  -2   6  10       3272.28       3178.65        69.69 o                         
  -1   6  10        232.38        229.27        35.22 o                         
   0   6  10       3735.36       3590.69        93.19 o                         
   1   6  10       1468.64       1364.99        82.58 o                         
   2   6  10       4566.97       4264.89        90.37 o                         
   3   6  10        556.27        580.44        42.79 o                         
   4   6  10        374.07        401.40        38.43 o                         
   5   6  10        278.97        321.21        38.44 o                         
   6   6  10        495.68        441.91        53.61 o                         
   7   6  10        470.38        451.87        57.07 o                         
   8   6  10         80.88         21.78        48.27 o                         
   9   6  10        158.11        241.72        59.85 o                         
 -13   7  10        189.18        207.93        82.45 o                         
 -12   7  10        232.80        249.49        77.95 o                         
 -11   7  10         12.88         -1.75        61.81 o                         
 -10   7  10         11.24        -51.61        51.61 o                         
  -9   7  10         51.60         35.41        54.97 o                         
  -8   7  10        134.82        201.72        43.28 o                         
  -7   7  10        462.58        497.95        35.08 o                         
  -6   7  10       1775.68       1780.56        54.72 o                         
  -5   7  10       2293.80       2318.70        71.31 o                         
  -4   7  10       1211.72       1206.01        45.76 o                         
  -3   7  10        429.77        407.55        30.14 o                         
  -2   7  10        286.45        296.59        27.91 o                         
  -1   7  10        328.31        309.07        35.54 o                         
   0   7  10         41.52         14.22        23.51 o                         
   1   7  10       1381.41       1437.09        53.53 o                         
   2   7  10         86.26        116.93        28.11 o                         
   3   7  10        640.47        683.10        43.65 o                         
   4   7  10        742.33        678.63        46.15 o                         
   5   7  10        615.81        672.13        50.12 o                         
   6   7  10        286.03        399.78        54.70 o                         
   7   7  10        137.11        228.05        53.62 o                         
   8   7  10         94.49         64.67        51.62 o                         
   9   7  10          4.77         29.39        68.76 o                         
 -13   8  10          6.27        -61.23        71.81 o                         
 -12   8  10         33.18         52.99        68.43 o                         
 -11   8  10          0.10        -19.57        61.06 o                         
 -10   8  10          8.68        -53.28        53.28 o                         
  -9   8  10        171.04        192.54       118.53 o                         
  -8   8  10        118.11        109.20        35.14 o                         
  -7   8  10        344.41        354.40        33.96 o                         
  -6   8  10        133.78        145.55        27.97 o                         
  -5   8  10        306.76        329.28        40.66 o                         
  -4   8  10         29.06         21.86        23.98 o                         
  -3   8  10        114.79        143.54        26.16 o                         
  -2   8  10        878.16        832.43        43.67 o                         
  -1   8  10         29.95         26.62        24.99 o                         
   0   8  10        836.81        848.11        41.72 o                         
   1   8  10        376.41        322.88        32.34 o                         
   2   8  10          3.54         22.28        24.84 o                         
   3   8  10          0.97         25.81        28.34 o                         
   4   8  10        164.98        191.19        36.29 o                         
   5   8  10         14.76         52.51        42.50 o                         
   6   8  10         13.95         36.88        56.96 o                         
   7   8  10          2.12          6.00        54.95 o                         
   8   8  10          5.03         16.00        64.54 o                         
 -13   9  10         57.83          5.87        74.69 o                         
 -12   9  10          2.61         73.21        73.12 o                         
 -11   9  10          0.26         -2.89       118.53 o                         
 -10   9  10         48.32         50.98        56.47 o                         
  -9   9  10        253.29        193.78        63.08 o                         
  -8   9  10        486.59        559.18        47.99 o                         
  -7   9  10        714.05        750.58        44.34 o                         
  -6   9  10         11.74        -13.36        28.13 o                         
  -5   9  10        242.02        278.76        35.20 o                         
  -4   9  10        146.44        240.47        30.04 o                         
  -3   9  10        134.43        139.14        26.83 o                         
  -2   9  10        133.91        177.24        40.57 o                         
  -1   9  10       1375.68       1359.79       123.97 o                         
   0   9  10        221.08        265.56        57.03 o                         
   1   9  10        810.58        897.04        51.04 o                         
   2   9  10        859.94        814.73        58.25 o                         
   3   9  10        308.87        332.37        58.51 o                         
   4   9  10        239.38        159.53        45.55 o                         
   5   9  10        561.13        610.08        62.11 o                         
   6   9  10        188.61        187.65        60.82 o                         
   7   9  10        162.53        207.78        94.73 o                         
   8   9  10         31.43        107.25        69.42 o                         
 -12  10  10         20.34        -14.72        92.76 o                         
 -11  10  10         56.99         63.37       133.99 o                         
 -10  10  10         49.95         91.10       103.93 o                         
  -9  10  10        397.61        463.99        58.71 o                         
  -8  10  10        766.43        716.58        53.06 o                         
  -7  10  10        999.65       1108.34        53.33 o                         
  -6  10  10        734.11        764.50        45.13 o                         
  -5  10  10        460.11        569.52        40.02 o                         
  -4  10  10        423.15        547.89        46.19 o                         
  -3  10  10        722.19        633.74        68.62 o                         
  -2  10  10        138.63        161.09        36.52 o                         
  -1  10  10        342.84        358.53        43.12 o                         
   0  10  10       1287.11       1316.75        66.48 o                         
   1  10  10         14.37         -5.28        27.49 o                         
   2  10  10        527.55        602.85        55.71 o                         
   3  10  10        234.71        251.81        48.39 o                         
   4  10  10         36.48         70.21        43.78 o                         
   5  10  10         57.10         46.02        62.13 o                         
   6  10  10        363.07        494.60        81.25 o                         
   7  10  10        182.80        313.46       100.22 o                         
 -11  11  10          8.34        -94.48        94.48 o                         
 -10  11  10         84.36         92.76        97.91 o                         
  -9  11  10         51.00        109.94       108.22 o                         
  -8  11  10        121.58        142.44        52.67 o                         
  -7  11  10          0.41         -2.55        35.37 o                         
  -6  11  10        128.83        160.11        39.01 o                         
  -5  11  10        149.26        167.14        38.63 o                         
  -4  11  10         22.03         68.25        36.15 o                         
  -3  11  10         19.27         16.83        35.31 o                         
  -2  11  10          3.26          8.23        33.98 o                         
  -1  11  10         10.86         22.33        35.09 o                         
   0  11  10          0.61        -28.48        28.48 o                         
   1  11  10         84.40         91.63        35.11 o                         
   2  11  10         34.89         38.60        39.79 o                         
   3  11  10        124.62        102.02        44.65 o                         
   4  11  10         33.64         36.31        58.51 o                         
   5  11  10         88.66         41.86        49.12 o                         
   6  11  10          9.11         40.44        53.64 o                         
   7  11  10          2.58        -31.82        59.44 o                         
 -10  12  10          2.62        -91.04        91.04 o                         
  -9  12  10         32.77        147.73       115.09 o                         
  -8  12  10        245.75         79.69        69.20 o                         
  -7  12  10          5.04         -7.54        49.19 o                         
  -6  12  10        304.42        292.22        71.22 o                         
  -5  12  10         53.23        -21.72        44.74 o                         
  -4  12  10        134.38         96.82        44.38 o                         
  -3  12  10        106.48        165.10        96.00 o                         
  -2  12  10        289.29        346.15        56.78 o                         
  -1  12  10        169.74        234.36        43.21 o                         
   0  12  10         47.92         16.63        32.26 o                         
   1  12  10        151.49        172.91        48.35 o                         
   2  12  10          3.57         38.09        43.02 o                         
   3  12  10        292.65        311.89        58.76 o                         
   4  12  10         46.44         84.07        52.53 o                         
   5  12  10         28.12         -2.94        51.69 o                         
   6  12  10         31.81         29.96        53.57 o                         
 -10  13  10          5.19         17.18       108.22 o                         
  -9  13  10         13.68        -18.90        97.91 o                         
  -8  13  10        912.49        886.34       106.37 o                         
  -7  13  10        413.93        364.33        81.93 o                         
  -6  13  10          3.64         38.78        51.20 o                         
  -5  13  10         26.72         78.92        52.85 o                         
  -4  13  10         20.73         39.94        49.85 o                         
  -3  13  10         51.48         76.95        51.78 o                         
  -2  13  10        282.39        275.76        96.55 o                         
  -1  13  10        556.95        529.81        61.03 o                         
   0  13  10         65.57         65.64        37.04 o                         
   1  13  10        948.60        938.93        69.75 o                         
   2  13  10        297.78        335.16        54.85 o                         
   3  13  10        101.15         98.19        51.67 o                         
   4  13  10         10.60        -19.34        59.26 o                         
   5  13  10        254.85        157.89        60.33 o                         
  -8  14  10         91.58        -35.03       148.59 o                         
  -7  14  10        133.00        167.60        80.14 o                         
  -6  14  10        179.69         92.38        57.02 o                         
  -5  14  10        203.95         69.91        59.26 o                         
  -4  14  10          2.10        -53.72        53.72 o                         
  -3  14  10        316.90        327.75        67.96 o                         
  -2  14  10         36.40         36.30        45.44 o                         
  -1  14  10        251.24        258.43        52.94 o                         
   0  14  10          0.65        -53.28        53.28 o                         
   1  14  10        106.44         36.86        57.47 o                         
   2  14  10         19.07        -41.12        61.67 o                         
   3  14  10         10.58          2.04        60.24 o                         
   4  14  10         10.27        -79.63        79.63 o                         
  -7  15  10         32.68        -73.97        76.78 o                         
  -6  15  10         10.89         52.40        62.74 o                         
  -5  15  10          1.07        -23.82        58.25 o                         
  -4  15  10          8.13          2.97        48.21 o                         
  -3  15  10        450.48        399.53        60.02 o                         
  -2  15  10         80.82         11.94        49.57 o                         
  -1  15  10          5.03          7.52        47.43 o                         
   0  15  10         24.66         63.52        70.04 o                         
   1  15  10          1.01        -60.55        60.55 o                         
   2  15  10          3.66         17.91        65.42 o                         
  -4  16  10          1.78         -7.84        50.73 o                         
  -3  16  10        181.31        241.15        84.55 o                         
  -2  16  10          6.88          7.87        51.43 o                         
  -1  16  10          9.67         -3.80        56.78 o                         
 -15   1  11         68.62         36.78       115.09 o                         
 -14   1  11        107.98        188.08        83.15 o                         
 -13   1  11        920.57        767.58       103.05 o                         
 -12   1  11        100.55         29.20        59.52 o                         
 -11   1  11          2.67        -49.08        91.04 o                         
 -10   1  11       1049.17       1117.22       143.44 o                         
  -9   1  11       1364.21       1257.20        98.77 o                         
  -8   1  11         18.01         26.77        43.27 o                         
  -7   1  11       5010.56       4687.59       153.05 o                         
  -6   1  11       1869.57       1885.88       141.72 o                         
  -5   1  11       1084.78       1069.28        33.47 o                         
  -4   1  11       1756.34       1809.26        47.62 o                         
  -3   1  11       5194.28       5070.08        96.83 o                         
  -2   1  11       1430.54       1405.80        61.49 o                         
  -1   1  11       1413.04       1382.86        68.13 o                         
   0   1  11        901.99        841.57        43.64 o                         
   1   1  11        225.15        243.57        30.85 o                         
   2   1  11        103.07         83.65        29.31 o                         
   3   1  11       1821.36       1355.37        81.08 o                         
   4   1  11         47.97         56.00        32.29 o                         
   5   1  11        140.45        123.58        38.19 o                         
   6   1  11         70.15        105.78        39.46 o                         
   7   1  11          1.65        -14.83        41.35 o                         
   8   1  11         22.87         -7.61        43.57 o                         
   9   1  11          0.92        -18.45        49.09 o                         
 -14   2  11         29.29         89.80        78.93 o                         
 -13   2  11          4.73         -3.04        74.69 o                         
 -12   2  11        114.70        102.99        68.56 o                         
 -11   2  11         28.80         21.79        59.37 o                         
 -10   2  11         73.86        -11.26        50.31 o                         
  -9   2  11        137.08        143.94        52.58 o                         
  -8   2  11       9022.84       8282.33       228.96 o                         
  -7   2  11        158.01        232.62        67.85 o                         
  -6   2  11       3267.48       3067.53       114.55 o                         
  -5   2  11       1385.47       1272.43        60.42 o                         
  -4   2  11       3327.36       3343.29        70.88 o                         
  -3   2  11        275.66        247.15        24.90 o                         
  -2   2  11       5266.58       5239.95       102.77 o                         
  -1   2  11       3416.86       3402.48        79.40 o                         
   0   2  11        658.30        619.31        34.40 o                         
   1   2  11       5819.50       5541.35       101.72 o                         
   2   2  11        629.45        614.41        36.85 o                         
   3   2  11        173.51        227.14        27.67 o                         
   4   2  11         16.95         22.54        29.69 o                         
   5   2  11       1551.82       1627.12        77.95 o                         
   6   2  11        336.43        320.94        53.56 o                         
   7   2  11        362.86        457.73        56.84 o                         
   8   2  11         62.64         54.96        48.99 o                         
   9   2  11         13.90         87.43        52.46 o                         
 -14   3  11        274.19        147.94        87.56 o                         
 -13   3  11        226.63        171.33        73.42 o                         
 -12   3  11          0.17          4.31        76.44 o                         
 -11   3  11        165.82        108.17        65.99 o                         
 -10   3  11        416.41        440.13        70.12 o                         
  -9   3  11        805.63        783.28        86.66 o                         
  -8   3  11        712.01        664.64       121.11 o                         
  -7   3  11        328.43        227.53        60.98 o                         
  -6   3  11       1733.08       1705.48        57.35 o                         
  -5   3  11          2.28        -15.56        15.56 o                         
  -4   3  11          3.38         11.15        17.65 o                         
  -3   3  11        445.80        507.19        29.04 o                         
  -2   3  11         87.43         86.07        21.48 o                         
  -1   3  11        162.75        136.11        22.94 o                         
   0   3  11        537.94        563.00        35.25 o                         
   1   3  11          2.16        -13.75        20.55 o                         
   2   3  11        165.75        167.45        30.84 o                         
   3   3  11        565.06        508.96        37.71 o                         
   4   3  11        796.12        743.11        52.13 o                         
   5   3  11          2.17        -14.62        33.37 o                         
   6   3  11        218.06        222.52        43.81 o                         
   7   3  11        163.74        194.04        47.66 o                         
   8   3  11         22.52         54.07        47.36 o                         
   9   3  11         20.89        -47.69        49.14 o                         
 -14   4  11         43.98         18.87        79.73 o                         
 -13   4  11         30.41        -56.96        68.09 o                         
 -12   4  11        202.92        188.00        69.84 o                         
 -11   4  11        440.05        579.79       122.82 o                         
 -10   4  11         49.75         -4.35        51.36 o                         
  -9   4  11        152.46        138.66        55.84 o                         
  -8   4  11       2210.92       2264.10       242.21 o                         
  -7   4  11        266.55        283.28        52.83 o                         
  -6   4  11       1304.85       1298.68        62.98 o                         
  -5   4  11        860.21        862.33        39.40 o                         
  -4   4  11       4831.99       4677.12       127.45 o                         
  -3   4  11        145.05        161.77        23.75 o                         
  -2   4  11       2263.83       2309.35        58.53 o                         
  -1   4  11        347.47        332.02        28.49 o                         
   0   4  11        937.77       1025.17        43.87 o                         
   1   4  11        304.40        302.59        30.60 o                         
   2   4  11         30.00         25.33        23.93 o                         
   3   4  11        355.20        338.66        39.02 o                         
   4   4  11        160.45        118.85        39.92 o                         
   5   4  11        420.99        394.39        48.24 o                         
   6   4  11         18.32         79.40        68.93 o                         
   7   4  11        122.98         28.83        45.42 o                         
   8   4  11         28.86        -56.90        62.00 o                         
   9   4  11          1.56         25.72        51.68 o                         
 -14   5  11        384.71        427.96        94.51 o                         
 -13   5  11        237.32        266.34        91.04 o                         
 -12   5  11        168.15        116.20        93.62 o                         
 -11   5  11         24.05         97.75        63.52 o                         
 -10   5  11        502.69        727.93       161.39 o                         
  -9   5  11       3130.46       2836.35       129.36 o                         
  -8   5  11        130.53        217.00        66.99 o                         
  -7   5  11       4723.58       4538.54       150.56 o                         
  -6   5  11        640.86        639.79        36.15 o                         
  -5   5  11       1906.36       1829.07        51.49 o                         
  -4   5  11        812.62        820.85        37.62 o                         
  -3   5  11       4744.68       4736.84        92.97 o                         
  -2   5  11        723.05        772.84        38.63 o                         
  -1   5  11        798.99        835.52        40.16 o                         
   0   5  11       2706.46       2654.84        65.72 o                         
   1   5  11         32.51         13.72        22.33 o                         
   2   5  11        578.33        472.33        37.02 o                         
   3   5  11        344.36        298.67        33.97 o                         
   4   5  11        202.69        188.27        32.90 o                         
   5   5  11         48.25         37.43        38.50 o                         
   6   5  11        772.58        778.22        62.63 o                         
   7   5  11         65.52        112.84        48.72 o                         
   8   5  11         97.59        113.86        53.24 o                         
   9   5  11          1.61        -32.80        52.34 o                         
 -14   6  11         94.55         53.01        84.18 o                         
 -13   6  11          3.73         44.87        74.29 o                         
 -12   6  11         40.78        -23.24        65.29 o                         
 -11   6  11        178.44        207.14        66.77 o                         
 -10   6  11         88.76         11.02        82.45 o                         
  -9   6  11        310.60        352.54        65.56 o                         
  -8   6  11        446.52        433.44        60.59 o                         
  -7   6  11       1763.80       1595.88        83.74 o                         
  -6   6  11        391.56        373.92        30.56 o                         
  -5   6  11        743.90        732.15        40.56 o                         
  -4   6  11        176.32        145.53        25.46 o                         
  -3   6  11        869.68        822.37        54.79 o                         
  -2   6  11       1250.12       1247.44        48.16 o                         
  -1   6  11        318.26        335.34        29.76 o                         
   0   6  11        254.71        247.50        34.35 o                         
   1   6  11        469.01        431.61        34.47 o                         
   2   6  11        812.37        855.52        66.77 o                         
   3   6  11        276.26        299.06        42.62 o                         
   4   6  11          2.40        -29.03        29.03 o                         
   5   6  11          3.36         -6.46        38.88 o                         
   6   6  11         55.07        105.54        44.11 o                         
   7   6  11         13.28         42.82        45.01 o                         
   8   6  11         71.45          4.78        52.37 o                         
   9   6  11         68.47        101.67        57.25 o                         
 -13   7  11         64.53        149.37       134.85 o                         
 -12   7  11        325.59        268.76        79.18 o                         
 -11   7  11         62.43         54.87        66.99 o                         
 -10   7  11         27.35         36.07       131.41 o                         
  -9   7  11         21.07        -42.75        49.09 o                         
  -8   7  11         21.32        234.49        54.50 o                         
  -7   7  11        166.78        199.58        33.65 o                         
  -6   7  11        360.46        389.50        43.93 o                         
  -5   7  11       1455.20       1558.06        52.79 o                         
  -4   7  11       1194.37       1193.01        47.96 o                         
  -3   7  11       2803.62       2743.84        67.81 o                         
  -2   7  11          4.03         19.57        24.09 o                         
  -1   7  11        694.60        660.56        41.48 o                         
   0   7  11       2587.70       2542.64        68.37 o                         
   1   7  11        773.75        705.12        41.51 o                         
   2   7  11         18.30         40.63        26.86 o                         
   3   7  11        772.10        703.78        63.61 o                         
   4   7  11        975.51       1048.41       106.71 o                         
   5   7  11         38.60         13.63        40.03 o                         
   6   7  11         48.22         70.58        46.78 o                         
   7   7  11        102.98        186.89        66.20 o                         
   8   7  11          2.17         44.03        64.34 o                         
 -13   8  11         54.23        -61.30        75.53 o                         
 -12   8  11         65.14        211.17        77.78 o                         
 -11   8  11        168.74        221.60        70.43 o                         
 -10   8  11        149.92        117.73        87.61 o                         
  -9   8  11        258.47        360.13        63.69 o                         
  -8   8  11        700.37        753.58        88.35 o                         
  -7   8  11         55.34         36.96        32.62 o                         
  -6   8  11       1596.12       1547.58        54.89 o                         
  -5   8  11        278.22        236.17        30.74 o                         
  -4   8  11       1339.92       1346.00        52.57 o                         
  -3   8  11        721.87        638.76        46.41 o                         
  -2   8  11       1167.57       1158.65        50.40 o                         
  -1   8  11        248.06        280.03        30.42 o                         
   0   8  11        110.69        142.87        27.83 o                         
   1   8  11         22.89         29.99        28.85 o                         
   2   8  11        212.66        162.45        50.26 o                         
   3   8  11        237.66        265.85        37.81 o                         
   4   8  11        285.00        242.22        46.44 o                         
   5   8  11        153.87        155.53        60.20 o                         
   6   8  11          6.42         -0.77        55.52 o                         
   7   8  11         53.20         -1.22        69.35 o                         
   8   8  11         21.61        -24.45        65.23 o                         
 -12   9  11         26.57         28.68        74.84 o                         
 -11   9  11         48.27         25.92        66.51 o                         
 -10   9  11         32.41        -32.64        75.58 o                         
  -9   9  11        870.27        869.43       123.60 o                         
  -8   9  11        136.66        195.13        48.71 o                         
  -7   9  11       1137.38       1165.57        61.15 o                         
  -6   9  11        441.27        557.64        40.78 o                         
  -5   9  11        136.60        134.54        29.87 o                         
  -4   9  11         49.30         83.78        26.79 o                         
  -3   9  11          5.98         42.18        25.92 o                         
  -2   9  11        567.23        527.90        37.49 o                         
  -1   9  11         45.51        121.70        35.25 o                         
   0   9  11        469.96        447.42        47.21 o                         
   1   9  11       1477.14       1264.51        66.93 o                         
   2   9  11         38.85        -10.80        36.70 o                         
   3   9  11        221.09        168.98        46.10 o                         
   4   9  11          9.01          4.30        42.03 o                         
   5   9  11         34.27         50.33        46.83 o                         
   6   9  11        110.07        211.39        67.26 o                         
   7   9  11         48.72         88.53        70.03 o                         
 -12  10  11        118.32         86.20        73.62 o                         
 -11  10  11        224.52        201.38        73.98 o                         
 -10  10  11        225.97        352.51        70.42 o                         
  -9  10  11        396.18        490.28        66.23 o                         
  -8  10  11          0.96         11.79        43.18 o                         
  -7  10  11        312.74        323.42        43.46 o                         
  -6  10  11        216.22        251.91        35.53 o                         
  -5  10  11        357.63        362.14        63.97 o                         
  -4  10  11        511.15        536.21        58.51 o                         
  -3  10  11         23.03         53.89        33.41 o                         
  -2  10  11         21.04          1.04        34.07 o                         
  -1  10  11        113.86        136.42        38.53 o                         
   0  10  11        162.37         96.71        38.26 o                         
   1  10  11         14.08         76.65        52.26 o                         
   2  10  11        191.93        245.15        46.55 o                         
   3  10  11        452.16        575.49        70.18 o                         
   4  10  11          0.45        -43.63        43.63 o                         
   5  10  11        298.98        309.68        68.18 o                         
   6  10  11         14.42        101.48        64.54 o                         
   7  10  11         33.95         30.43        70.78 o                         
  -9  11  11         26.22        -24.64        59.90 o                         
  -8  11  11          1.29         22.59        59.34 o                         
  -7  11  11        163.33        190.77        51.03 o                         
  -6  11  11          4.01        -25.08        37.47 o                         
  -5  11  11       1317.00       1403.64        70.75 o                         
  -4  11  11        502.16        522.22        50.51 o                         
  -3  11  11        697.50        786.65        79.07 o                         
  -2  11  11        209.13        213.98        50.12 o                         
  -1  11  11        972.16       1065.22        77.48 o                         
   0  11  11        355.35        376.76        45.41 o                         
   1  11  11          6.10         28.76        39.61 o                         
   2  11  11         92.49        156.36        47.24 o                         
   3  11  11        122.71        133.87        49.57 o                         
   4  11  11        381.33        530.38        74.01 o                         
   5  11  11        103.22         32.45        52.91 o                         
   6  11  11        156.53        293.74        74.91 o                         
 -10  12  11        219.41         49.82       118.53 o                         
  -9  12  11        152.52        255.95       113.37 o                         
  -8  12  11         88.93        -10.31       108.22 o                         
  -7  12  11         20.75        -64.75        64.75 o                         
  -6  12  11        173.79        142.67        82.62 o                         
  -5  12  11        108.02        136.09        42.88 o                         
  -4  12  11        240.96        303.55        46.14 o                         
  -3  12  11        161.07        173.12        51.24 o                         
  -2  12  11        126.98        220.42        45.12 o                         
  -1  12  11         74.54        114.16        35.09 o                         
   0  12  11         99.53        134.97        37.43 o                         
   1  12  11         25.56         71.01        44.06 o                         
   2  12  11        115.72        164.30        50.35 o                         
   3  12  11          9.90        -41.39        41.39 o                         
   4  12  11         36.76         87.41        52.73 o                         
   5  12  11          1.97         -3.48        54.81 o                         
  -9  13  11        125.93        302.33       135.71 o                         
  -8  13  11        140.87         -6.87       103.07 o                         
  -7  13  11         74.18        164.18        73.98 o                         
  -6  13  11        217.91        279.37       128.61 o                         
  -5  13  11        101.53        -13.45        54.32 o                         
  -4  13  11        182.72        247.34        59.15 o                         
  -3  13  11        168.57        131.46        56.99 o                         
  -2  13  11         31.08        -19.31        53.32 o                         
  -1  13  11         38.58        -29.50        36.93 o                         
   0  13  11        110.43         54.77        43.09 o                         
   1  13  11        556.15        495.48        60.22 o                         
   2  13  11        159.78        131.10        52.31 o                         
   3  13  11        112.38        131.06        54.55 o                         
   4  13  11         45.40         32.04        53.75 o                         
  -8  14  11         19.33        -99.63        99.63 o                         
  -7  14  11         23.37         69.98        79.62 o                         
  -6  14  11        176.83        102.30        63.43 o                         
  -5  14  11          0.41         -1.98        59.46 o                         
  -4  14  11        458.52        507.21        73.24 o                         
  -3  14  11         45.91         57.05        56.18 o                         
  -2  14  11        146.21         99.71        46.77 o                         
  -1  14  11        131.74         45.42        47.23 o                         
   0  14  11         48.48         39.98        61.23 o                         
   1  14  11        118.99        134.69        67.55 o                         
   2  14  11        178.17        135.37        66.67 o                         
   3  14  11         75.22          9.28        68.73 o                         
  -6  15  11         32.90        -75.73        75.73 o                         
  -5  15  11        231.83        309.86        73.93 o                         
  -4  15  11         91.20         88.18        51.40 o                         
  -3  15  11          2.43         79.12        50.26 o                         
  -2  15  11         35.09         62.05        51.57 o                         
  -1  15  11         43.12         26.00        50.64 o                         
   0  15  11          0.54          1.14        64.26 o                         
   1  15  11        173.04         96.68        70.08 o                         
 -14   0  12         21.35       -109.94       109.94 o                         
 -13   0  12        106.36         65.28       115.09 o                         
 -12   0  12         88.64         73.87       103.07 o                         
 -11   0  12          8.44         -6.87        77.30 o                         
 -10   0  12       1031.13       1169.65       139.14 o                         
  -9   0  12          1.65          3.44        65.28 o                         
  -8   0  12         98.11         48.10        68.71 o                         
  -7   0  12        411.06        539.39        92.76 o                         
  -6   0  12       1163.94        936.03        99.63 o                         
  -5   0  12        461.95        458.81        41.23 o                         
  -4   0  12       2395.36       2473.35        84.95 o                         
  -3   0  12       3768.01       3712.88       156.32 o                         
  -2   0  12       6183.39       6475.68       174.60 o                         
  -1   0  12      11185.35      10491.09       258.69 o                         
   0   0  12        739.37        684.41        59.52 o                         
   1   0  12        884.94        892.33        71.05 o                         
   2   0  12       1281.53       1053.30       171.78 o                         
   3   0  12       4524.96       4692.51       163.86 o                         
   4   0  12         71.97         58.11        51.09 o                         
   5   0  12        316.88        344.22        68.51 o                         
   6   0  12       1276.62       1463.16       114.91 o                         
   7   0  12          4.38        -42.17        59.48 o                         
   8   0  12        540.04        456.94        89.98 o                         
   9   0  12        145.86        203.76       116.81 o                         
 -14   1  12          3.00         71.99        93.62 o                         
 -13   1  12         66.24         61.77        76.44 o                         
 -12   1  12         28.81         43.76        76.44 o                         
 -11   1  12        360.36        400.29        78.17 o                         
 -10   1  12          2.49         55.05        51.53 o                         
  -9   1  12         11.25        -10.87        48.18 o                         
  -8   1  12        150.45        133.41        50.31 o                         
  -7   1  12         38.94         38.54        44.66 o                         
  -6   1  12         67.67         78.27        51.53 o                         
  -5   1  12       1138.52       1212.11        36.74 o                         
  -4   1  12         85.94         49.66        18.90 o                         
  -3   1  12       2347.83       2287.25        95.91 o                         
  -2   1  12        400.69        353.19        35.21 o                         
  -1   1  12         39.00         25.55        24.29 o                         
   0   1  12        342.37        354.31        35.27 o                         
   1   1  12        643.34        637.32        55.29 o                         
   2   1  12        684.67        637.90        48.60 o                         
   3   1  12        189.34        162.43        37.16 o                         
   4   1  12        694.99        645.66        52.35 o                         
   5   1  12        294.44        279.86        46.82 o                         
   6   1  12         60.60          5.87        40.36 o                         
   7   1  12         35.22         38.44        44.51 o                         
   8   1  12          8.13        -47.01        47.01 o                         
   9   1  12          1.20        -43.57       105.13 o                         
 -14   2  12        113.70        219.00        87.56 o                         
 -13   2  12         37.82         86.58       103.07 o                         
 -12   2  12         62.82         18.09        61.91 o                         
 -11   2  12         11.63        -56.47        56.47 o                         
 -10   2  12         14.33         39.68        54.50 o                         
  -9   2  12          3.73        -39.10        47.42 o                         
  -8   2  12        135.25         86.14        46.66 o                         
  -7   2  12        181.64        177.46        88.47 o                         
  -6   2  12        351.86        396.69        53.07 o                         
  -5   2  12         50.54         54.44        18.60 o                         
  -4   2  12        629.89        600.01        40.41 o                         
  -3   2  12        875.52        862.67        59.34 o                         
  -2   2  12        327.46        300.47        30.57 o                         
  -1   2  12         47.56         25.95        23.62 o                         
   0   2  12        120.63        125.05        41.65 o                         
   1   2  12         34.10          1.73        27.70 o                         
   2   2  12        300.72        233.83        36.02 o                         
   3   2  12        113.36         85.65        35.34 o                         
   4   2  12        229.63        221.06        41.13 o                         
   5   2  12          7.62        -12.44        34.54 o                         
   6   2  12        310.21        328.63        53.80 o                         
   7   2  12          8.79          1.14        45.07 o                         
   8   2  12        143.76        181.48        56.47 o                         
   9   2  12         11.30          8.88        69.92 o                         
 -14   3  12         26.32        -43.06        81.44 o                         
 -13   3  12        137.53        168.29        82.40 o                         
 -12   3  12        177.15        271.94        81.27 o                         
 -11   3  12        780.77        850.21        91.56 o                         
 -10   3  12         21.21          0.42        97.06 o                         
  -9   3  12        897.52        803.25        77.12 o                         
  -8   3  12        701.57        621.61        89.33 o                         
  -7   3  12         31.86         31.55        46.11 o                         
  -6   3  12        105.04         65.35        40.68 o                         
  -5   3  12       1860.61       1923.33        52.58 o                         
  -4   3  12        177.30        175.96        25.57 o                         
  -3   3  12       2728.85       2577.59        70.61 o                         
  -2   3  12       2942.16       2800.74        66.27 o                         
  -1   3  12        161.04        204.23        27.94 o                         
   0   3  12        766.68        867.35        50.63 o                         
   1   3  12        545.31        542.43        36.56 o                         
   2   3  12       2083.00       2007.21        66.75 o                         
   3   3  12          8.26         27.35        31.71 o                         
   4   3  12       1465.56       1500.02        86.78 o                         
   5   3  12        450.49        515.24        52.59 o                         
   6   3  12        148.72        113.87        44.99 o                         
   7   3  12         64.83         35.48        47.00 o                         
   8   3  12         16.18         43.70        51.64 o                         
   9   3  12         71.09         28.28        56.71 o                         
 -14   4  12        148.82        194.34        91.45 o                         
 -13   4  12          9.03         83.36        96.20 o                         
 -12   4  12          2.90         11.86        69.84 o                         
 -11   4  12         25.53         76.81        67.41 o                         
 -10   4  12        194.83        129.24        57.05 o                         
  -9   4  12         10.74        -47.17        47.33 o                         
  -8   4  12        261.09        263.85        55.72 o                         
  -7   4  12       1011.05        978.45        76.52 o                         
  -6   4  12        137.24         85.30        27.81 o                         
  -5   4  12        182.76        180.89        25.01 o                         
  -4   4  12       2519.35       2528.60        61.43 o                         
  -3   4  12        278.28        289.86        33.71 o                         
  -2   4  12       3099.26       3177.47        71.71 o                         
  -1   4  12       3589.39       3357.38        75.44 o                         
   0   4  12        637.95        583.57        37.36 o                         
   1   4  12        267.88        289.91        32.08 o                         
   2   4  12       2206.83       2218.06        66.74 o                         
   3   4  12       2155.32       2035.17        64.78 o                         
   4   4  12         10.82         -1.10        42.22 o                         
   5   4  12        557.54        426.06        50.53 o                         
   6   4  12        288.51        302.46        50.34 o                         
   7   4  12         28.07         14.23        45.66 o                         
   8   4  12         20.10         33.87        52.71 o                         
 -14   5  12         21.71        241.22        92.02 o                         
 -13   5  12          6.34        -36.34        78.00 o                         
 -12   5  12         34.05         50.26        78.16 o                         
 -11   5  12         47.18        124.34        64.98 o                         
 -10   5  12          8.26        -52.83        52.83 o                         
  -9   5  12       1317.94       1346.30       176.07 o                         
  -8   5  12        216.35        212.59        54.62 o                         
  -7   5  12         20.39          6.10        41.26 o                         
  -6   5  12        177.34        143.89        32.20 o                         
  -5   5  12        204.64        186.83        27.79 o                         
  -4   5  12         62.69        108.42        25.06 o                         
  -3   5  12        284.33        253.26        29.47 o                         
  -2   5  12        207.07        182.17        27.52 o                         
  -1   5  12        885.17        898.40        43.30 o                         
   0   5  12       2352.53       2271.07        65.48 o                         
   1   5  12        474.78        448.37        36.94 o                         
   2   5  12         12.67         45.45        26.83 o                         
   3   5  12        133.75        117.42        32.54 o                         
   4   5  12         42.50         18.23        37.12 o                         
   5   5  12         11.84         31.33        40.58 o                         
   6   5  12         27.82         58.61        45.06 o                         
   7   5  12          0.73        -45.49        45.49 o                         
   8   5  12          8.90         13.12        72.15 o                         
 -13   6  12         89.57         24.65        77.03 o                         
 -12   6  12         17.73         -8.21        65.99 o                         
 -11   6  12         40.13         33.28        66.67 o                         
 -10   6  12         40.76         96.82        75.58 o                         
  -9   6  12        347.16        305.40        64.34 o                         
  -8   6  12        227.10        338.52        61.33 o                         
  -7   6  12          6.87        -18.32        41.58 o                         
  -6   6  12         75.68         47.53        28.90 o                         
  -5   6  12        133.12        148.77        26.56 o                         
  -4   6  12       3951.42       3676.65        80.22 o                         
  -3   6  12        729.64        754.71        55.87 o                         
  -2   6  12        541.47        554.64        39.66 o                         
  -1   6  12        129.88        161.00        27.74 o                         
   0   6  12        709.54        649.17        40.57 o                         
   1   6  12        550.69        569.00        58.88 o                         
   2   6  12         11.69         45.82        28.24 o                         
   3   6  12        148.74        195.05        35.75 o                         
   4   6  12        487.87        405.68        49.70 o                         
   5   6  12        337.54        425.18        66.69 o                         
   6   6  12        301.91        383.42        56.42 o                         
   7   6  12          5.50         -9.12        50.33 o                         
   8   6  12         87.34         76.51        56.90 o                         
 -13   7  12         13.87         64.92       130.55 o                         
 -12   7  12         10.26         52.67        69.77 o                         
 -11   7  12        472.79        511.72       103.07 o                         
 -10   7  12          0.96         24.97        57.69 o                         
  -9   7  12        102.12        170.06        57.09 o                         
  -8   7  12          9.72        -45.25        45.25 o                         
  -7   7  12         29.51        -24.12        47.76 o                         
  -6   7  12        143.83        139.31        41.16 o                         
  -5   7  12         99.24        133.30        28.66 o                         
  -4   7  12        460.07        476.63        38.89 o                         
  -3   7  12       1469.81       1421.03        54.36 o                         
  -2   7  12       2231.45       2212.69        68.85 o                         
  -1   7  12        326.98        288.65        32.63 o                         
   0   7  12       1111.77       1077.39        55.54 o                         
   1   7  12        330.97        432.94        45.53 o                         
   2   7  12        625.56        632.47        69.09 o                         
   3   7  12        162.42        227.90        39.11 o                         
   4   7  12       1230.98       1239.23        65.52 o                         
   5   7  12        101.85        134.93        46.42 o                         
   6   7  12         12.06         22.92        45.22 o                         
   7   7  12        168.76         58.07        68.75 o                         
 -13   8  12         99.93         25.25       106.50 o                         
 -12   8  12         44.02        -68.44        68.44 o                         
 -11   8  12        109.46        100.49        68.02 o                         
 -10   8  12        298.21        357.40        72.08 o                         
  -9   8  12         61.97         91.90        53.45 o                         
  -8   8  12        427.38        419.53        56.46 o                         
  -7   8  12        259.98        189.34        47.35 o                         
  -6   8  12          4.99         52.92        30.48 o                         
  -5   8  12         38.21         60.23        27.74 o                         
  -4   8  12         89.68        132.10        32.62 o                         
  -3   8  12          6.17         13.36        33.88 o                         
  -2   8  12        445.35        439.77        36.76 o                         
  -1   8  12          3.41         29.58        27.26 o                         
   0   8  12         46.71         46.51        26.90 o                         
   1   8  12         86.54         97.45        31.33 o                         
   2   8  12        463.81        552.82        44.29 o                         
   3   8  12       1001.01        822.31        61.81 o                         
   4   8  12         30.39        104.29        50.47 o                         
   5   8  12        179.90        129.03        61.35 o                         
   6   8  12          9.65        -35.52        75.84 o                         
   7   8  12          3.48        -66.47        66.47 o                         
 -12   9  12          1.79        116.01        74.64 o                         
 -11   9  12          5.50        -50.49        76.44 o                         
 -10   9  12         11.51         27.48        60.73 o                         
  -9   9  12        573.69        633.15        76.50 o                         
  -8   9  12         21.13        -42.39        42.39 o                         
  -7   9  12        303.10        368.93        52.23 o                         
  -6   9  12        220.24        136.80        34.79 o                         
  -5   9  12        386.45        463.91        38.83 o                         
  -4   9  12        406.07        444.96        38.17 o                         
  -3   9  12        154.82        158.97        30.50 o                         
  -2   9  12        654.57        618.03        42.19 o                         
  -1   9  12        961.55       1081.05        63.89 o                         
   0   9  12       2344.98       2257.31        84.29 o                         
   1   9  12        165.41        173.65        43.56 o                         
   2   9  12        100.55        150.14        45.03 o                         
   3   9  12        117.97        193.73        47.52 o                         
   4   9  12        202.43        204.64        70.66 o                         
   5   9  12        126.21        237.43        66.13 o                         
   6   9  12          9.55         86.50        67.68 o                         
   7   9  12        337.74        458.48        87.50 o                         
 -11  10  12        102.48        128.54        70.86 o                         
 -10  10  12          5.42        -21.08        60.70 o                         
  -9  10  12         51.85        102.56        51.73 o                         
  -8  10  12         60.96         56.94        46.09 o                         
  -7  10  12          3.14         29.54        39.45 o                         
  -6  10  12        151.17         29.56        41.80 o                         
  -5  10  12        103.56         80.57        37.83 o                         
  -4  10  12        775.81        748.62       109.96 o                         
  -3  10  12        585.92        506.53        48.76 o                         
  -2  10  12        142.24        249.05        42.49 o                         
  -1  10  12         72.59        101.10        39.20 o                         
   0  10  12        271.37        332.23        49.17 o                         
   1  10  12        590.14        564.37        60.02 o                         
   2  10  12          1.64          7.48        42.06 o                         
   3  10  12        311.31        239.76        66.94 o                         
   4  10  12          6.43         22.37        47.51 o                         
   5  10  12        323.07        403.11        72.94 o                         
   6  10  12         15.37          6.32        63.16 o                         
  -9  11  12         40.32         95.04        66.33 o                         
  -8  11  12          0.07        -67.52        79.02 o                         
  -7  11  12        461.50        407.19        75.33 o                         
  -6  11  12         54.58         -2.68        44.08 o                         
  -5  11  12          1.02        -36.63        36.63 o                         
  -4  11  12          5.71         -9.35        36.98 o                         
  -3  11  12        486.83        560.59        60.75 o                         
  -2  11  12         34.41         38.97        42.89 o                         
  -1  11  12        382.76        397.79        50.71 o                         
   0  11  12         23.20         19.89        41.02 o                         
   1  11  12        226.94        186.31        49.79 o                         
   2  11  12          0.28         70.42        48.71 o                         
   3  11  12        773.72        750.81        67.79 o                         
   4  11  12        178.72        108.21        77.11 o                         
   5  11  12         20.66        -28.01        65.12 o                         
  -9  12  12         41.38        -53.25       109.94 o                         
  -8  12  12        503.68        637.30       152.88 o                         
  -7  12  12         55.68         59.73        87.40 o                         
  -6  12  12         60.39         25.95        58.12 o                         
  -5  12  12        138.10        159.57        57.27 o                         
  -4  12  12          2.29        -19.08        39.23 o                         
  -3  12  12         61.81        -12.83        46.62 o                         
  -2  12  12          0.84         21.89        40.37 o                         
  -1  12  12        651.97        610.21        69.02 o                         
   0  12  12          0.24          2.78        44.36 o                         
   1  12  12        242.66        294.55        55.43 o                         
   2  12  12        170.68         78.33        52.14 o                         
   3  12  12         70.20         25.29        51.32 o                         
   4  12  12         41.44         76.20        56.95 o                         
  -9  13  12         10.74        135.71       118.53 o                         
  -8  13  12          0.26         22.33       104.79 o                         
  -7  13  12         19.37        -97.91       108.22 o                         
  -6  13  12         51.62        126.92        73.35 o                         
  -5  13  12         67.02         97.53        55.61 o                         
  -4  13  12        207.80        161.03        59.34 o                         
  -3  13  12        500.34        718.43        78.35 o                         
  -2  13  12         15.02        114.32        57.57 o                         
  -1  13  12        546.57        488.42        51.96 o                         
   0  13  12        754.19        848.67        68.92 o                         
   1  13  12        110.44        117.07        51.34 o                         
   2  13  12         13.55          8.08        51.14 o                         
   3  13  12          0.17        -36.35        52.54 o                         
  -7  14  12          3.19         18.90       121.96 o                         
  -6  14  12        271.45        315.53        92.68 o                         
  -5  14  12        455.13        257.21        69.93 o                         
  -4  14  12         17.57          6.11        55.81 o                         
  -3  14  12         53.21         96.44        61.23 o                         
  -2  14  12         43.03         42.49        47.42 o                         
  -1  14  12          5.48        -57.65        57.66 o                         
   0  14  12         22.63          2.93        60.56 o                         
   1  14  12        131.35        209.63        71.06 o                         
   2  14  12         35.05         96.65        70.73 o                         
  -5  15  12          0.59        -23.89        61.29 o                         
  -4  15  12         64.00         11.00        91.34 o                         
  -3  15  12          0.90        -19.21        49.38 o                         
  -2  15  12          1.86        -49.84        49.84 o                         
  -1  15  12        194.91        155.13        67.38 o                         
 -14   1  13         52.15        -12.34        86.14 o                         
 -13   1  13        370.76        384.79        93.53 o                         
 -12   1  13         10.06         -2.78        64.77 o                         
 -11   1  13        549.64        566.04        85.47 o                         
 -10   1  13        287.09        274.85        69.11 o                         
  -9   1  13        650.82        578.71        72.88 o                         
  -8   1  13       1195.16       1028.75       163.96 o                         
  -7   1  13        547.27        529.57        88.47 o                         
  -6   1  13        821.40        796.87        71.63 o                         
  -5   1  13        158.26        119.31        34.19 o                         
  -4   1  13       2663.24       2662.11        66.04 o                         
  -3   1  13        290.22        253.19        35.70 o                         
  -2   1  13        513.36        586.27        46.61 o                         
  -1   1  13        875.50        819.77        62.82 o                         
   0   1  13       1674.93       1581.07        63.23 o                         
   1   1  13       1619.09       1512.95        83.39 o                         
   2   1  13       1015.82       1095.85        67.71 o                         
   3   1  13       1254.07       1250.74        89.01 o                         
   4   1  13        293.73        228.33        44.60 o                         
   5   1  13        326.53        298.58        49.76 o                         
   6   1  13         55.52         85.65        44.21 o                         
   7   1  13        870.99        834.20        72.59 o                         
   8   1  13         12.78         49.19        57.03 o                         
 -14   2  13         11.46        -75.93        75.93 o                         
 -13   2  13         28.54        -39.14        71.05 o                         
 -12   2  13        308.78        254.85        75.73 o                         
 -11   2  13          4.55         19.76        62.12 o                         
 -10   2  13       1084.64       1272.33       270.55 o                         
  -9   2  13        268.52        408.05        69.11 o                         
  -8   2  13        372.98        336.88        60.04 o                         
  -7   2  13        456.10        550.37        81.60 o                         
  -6   2  13        252.01        252.51        55.26 o                         
  -5   2  13       4123.21       3920.26        82.45 o                         
  -4   2  13        351.01        312.60        31.25 o                         
  -3   2  13        816.65        844.74        42.76 o                         
  -2   2  13        230.35        263.87        31.13 o                         
  -1   2  13       8282.25       8125.52       154.29 o                         
   0   2  13        858.16        846.69        66.87 o                         
   1   2  13       2187.17       2083.33        73.31 o                         
   2   2  13         84.17        116.19        35.04 o                         
   3   2  13        448.08        304.87        42.20 o                         
   4   2  13        352.30        410.98        49.30 o                         
   5   2  13          4.15         28.97        38.47 o                         
   6   2  13        160.73        168.61        48.72 o                         
   7   2  13         70.28        103.70        49.13 o                         
   8   2  13        539.05        627.17        71.59 o                         
 -14   3  13          0.87        -93.62        93.62 o                         
 -13   3  13         67.22         64.89        75.12 o                         
 -12   3  13         43.12         63.06        74.64 o                         
 -11   3  13         12.56        -24.86        66.99 o                         
 -10   3  13         40.76        125.24        57.69 o                         
  -9   3  13        188.16        140.19        56.24 o                         
  -8   3  13         19.50         71.96        94.48 o                         
  -7   3  13        280.10        249.12        57.55 o                         
  -6   3  13         55.17        -32.64        41.30 o                         
  -5   3  13        470.51        457.13        40.97 o                         
  -4   3  13        106.51        102.55        33.08 o                         
  -3   3  13       1013.35       1049.43        48.39 o                         
  -2   3  13        332.92        294.74        33.30 o                         
  -1   3  13        194.44        187.66        32.64 o                         
   0   3  13          2.18          4.20        24.92 o                         
   1   3  13        463.30        469.73        37.23 o                         
   2   3  13        140.50        112.27        28.84 o                         
   3   3  13          1.15         38.47        35.41 o                         
   4   3  13         15.26         14.48        37.51 o                         
   5   3  13          2.92         -3.50        61.49 o                         
   6   3  13         42.22         84.56        47.14 o                         
   7   3  13         59.25         57.46        48.79 o                         
   8   3  13         69.11          8.32        53.72 o                         
 -14   4  13         10.89        -68.91       146.87 o                         
 -13   4  13         36.80        -72.88        72.88 o                         
 -12   4  13        276.27        360.39       106.50 o                         
 -11   4  13        154.10         16.90        87.61 o                         
 -10   4  13        148.22         90.27        56.39 o                         
  -9   4  13          5.51         11.26        51.53 o                         
  -8   4  13        174.98        193.64        55.84 o                         
  -7   4  13         45.20          7.55        44.22 o                         
  -6   4  13         71.82        105.00        47.88 o                         
  -5   4  13        275.56        327.84        36.13 o                         
  -4   4  13          2.01         -8.46        23.74 o                         
  -3   4  13        460.37        504.74        39.88 o                         
  -2   4  13       2747.19       2770.59        73.17 o                         
  -1   4  13        131.70        119.42        27.67 o                         
   0   4  13        491.49        505.24        38.64 o                         
   1   4  13       1176.42       1125.60        56.06 o                         
   2   4  13        876.96        810.45        47.65 o                         
   3   4  13        457.18        449.26        47.63 o                         
   4   4  13        413.81        422.63        49.78 o                         
   5   4  13         34.53         31.68        40.70 o                         
   6   4  13         71.81        128.60        49.50 o                         
   7   4  13        172.92        192.38        54.40 o                         
   8   4  13         47.63         47.32        55.60 o                         
 -13   5  13         24.73        122.92        91.90 o                         
 -12   5  13          8.16        -61.22        65.98 o                         
 -11   5  13        911.97        823.01       144.21 o                         
 -10   5  13        324.40        292.09        85.03 o                         
  -9   5  13        401.91        401.56        67.98 o                         
  -8   5  13        344.19        360.59       124.54 o                         
  -7   5  13         36.28         31.36        50.13 o                         
  -6   5  13       1918.32       2021.29       106.37 o                         
  -5   5  13         50.47         63.54        23.54 o                         
  -4   5  13       1301.98       1362.51        54.67 o                         
  -3   5  13        240.16        232.08        29.88 o                         
  -2   5  13       1012.71       1007.93        46.85 o                         
  -1   5  13        306.53        334.44        33.51 o                         
   0   5  13       2244.69       2263.85        77.01 o                         
   1   5  13        194.61        156.15        31.35 o                         
   2   5  13        457.37        436.14        56.67 o                         
   3   5  13        401.99        361.56        47.03 o                         
   4   5  13         30.69         -6.36        38.00 o                         
   5   5  13        181.38        166.98        49.52 o                         
   6   5  13         21.57         62.67        48.41 o                         
   7   5  13        265.94        246.01        58.00 o                         
 -13   6  13          3.21         21.14        70.68 o                         
 -12   6  13         59.77         51.78        72.08 o                         
 -11   6  13         20.41         62.42        62.29 o                         
 -10   6  13        176.19        249.77        64.91 o                         
  -9   6  13        152.82        203.73        99.63 o                         
  -8   6  13         91.61         85.76        54.78 o                         
  -7   6  13        277.88        310.69       161.47 o                         
  -6   6  13        582.33        631.26        79.55 o                         
  -5   6  13        796.66        707.97        44.45 o                         
  -4   6  13         13.87         46.57        26.54 o                         
  -3   6  13         73.57         91.42        27.72 o                         
  -2   6  13        872.06        789.27        44.91 o                         
  -1   6  13       1156.81       1171.48        51.89 o                         
   0   6  13        177.49        177.23        44.29 o                         
   1   6  13        530.97        486.53        43.75 o                         
   2   6  13          3.25         41.98        30.22 o                         
   3   6  13        416.59        413.21        53.35 o                         
   4   6  13          1.92         12.81        37.87 o                         
   5   6  13         20.00         -4.63        47.11 o                         
   6   6  13         74.07         88.80        49.74 o                         
   7   6  13          6.34          3.80        51.45 o                         
 -13   7  13         71.51        137.61        97.91 o                         
 -12   7  13         23.61        118.53        76.52 o                         
 -11   7  13         49.32         85.80        66.67 o                         
 -10   7  13         35.86         60.81        62.55 o                         
  -9   7  13         13.88        -10.06        55.18 o                         
  -8   7  13          4.00         19.85        68.71 o                         
  -7   7  13        303.52        231.49        53.35 o                         
  -6   7  13        321.46        314.96        44.06 o                         
  -5   7  13          3.08        -29.56        29.56 o                         
  -4   7  13        399.76        421.23        37.24 o                         
  -3   7  13        124.50        132.79        29.67 o                         
  -2   7  13        606.22        670.17        42.83 o                         
  -1   7  13        213.63        165.10        31.87 o                         
   0   7  13        433.71        478.03        39.81 o                         
   1   7  13         73.19         96.42        31.72 o                         
   2   7  13          6.40         61.26        33.11 o                         
   3   7  13        668.18        636.93        49.37 o                         
   4   7  13         51.00         20.76        39.61 o                         
   5   7  13        237.39        304.09        53.82 o                         
   6   7  13         27.39         63.01        64.76 o                         
   7   7  13         95.25        230.47        77.43 o                         
 -12   8  13        359.29        490.82        90.00 o                         
 -11   8  13        335.40        453.81        83.39 o                         
 -10   8  13        175.64        277.42        71.05 o                         
  -9   8  13        112.67         66.02        56.47 o                         
  -8   8  13        221.00        228.08        59.68 o                         
  -7   8  13        328.45        387.02        53.43 o                         
  -6   8  13        309.96        319.02        42.11 o                         
  -5   8  13        369.76        405.09        38.19 o                         
  -4   8  13         39.14         11.50        27.62 o                         
  -3   8  13       1589.98       1586.80       120.96 o                         
  -2   8  13       1320.82       1369.34        58.16 o                         
  -1   8  13        102.23         82.09        36.13 o                         
   0   8  13         37.29         26.09        29.08 o                         
   1   8  13       1493.40       1441.02        62.76 o                         
   2   8  13        731.89        661.63        58.10 o                         
   3   8  13        909.01        968.86        68.55 o                         
   4   8  13        143.47        290.21        65.88 o                         
   5   8  13          2.07        -56.57        56.57 o                         
   6   8  13        321.06        414.24       109.78 o                         
 -12   9  13          3.29         60.83        73.62 o                         
 -11   9  13        816.19        746.71        94.65 o                         
 -10   9  13        194.81        127.93        67.99 o                         
  -9   9  13        160.10        178.23        62.55 o                         
  -8   9  13         30.10         68.04        47.67 o                         
  -7   9  13        143.11        200.19        59.74 o                         
  -6   9  13        353.30        436.04        47.06 o                         
  -5   9  13         36.92         34.59        30.92 o                         
  -4   9  13        186.35        224.15        35.84 o                         
  -3   9  13         10.73         12.41        29.13 o                         
  -2   9  13        423.63        434.08        46.73 o                         
  -1   9  13         32.72         65.49        38.83 o                         
   0   9  13        606.20        597.60        64.22 o                         
   1   9  13          6.58         71.12        42.98 o                         
   2   9  13        662.61        582.43        57.61 o                         
   3   9  13         89.48         49.49        46.22 o                         
   4   9  13         20.07        -55.30        55.30 o                         
   5   9  13          4.35        -12.20        62.37 o                         
   6   9  13          7.73        -53.19        62.34 o                         
 -11  10  13          7.64          2.25        65.99 o                         
 -10  10  13        137.24        216.90        68.56 o                         
  -9  10  13         14.68        -23.90        55.26 o                         
  -8  10  13        140.73        148.18        51.04 o                         
  -7  10  13         15.05         35.61        62.29 o                         
  -6  10  13         43.28         -8.53        46.26 o                         
  -5  10  13          2.53         44.28        38.61 o                         
  -4  10  13         34.86         42.56        38.03 o                         
  -3  10  13        468.58        452.45        49.52 o                         
  -2  10  13        247.85        226.67        78.57 o                         
  -1  10  13        114.18        136.00        43.56 o                         
   0  10  13          3.07        -11.41        40.34 o                         
   1  10  13         11.95         32.85        45.19 o                         
   2  10  13        131.97        141.98        49.62 o                         
   3  10  13         29.46         35.21        47.31 o                         
   4  10  13        107.88        102.25        62.62 o                         
   5  10  13         14.40         23.27        62.89 o                         
 -10  11  13        185.33        158.04       101.35 o                         
  -9  11  13         15.44        -38.87       137.42 o                         
  -8  11  13          7.03          6.14        62.29 o                         
  -7  11  13        283.36        285.95        76.77 o                         
  -6  11  13        196.12        101.54        50.34 o                         
  -5  11  13        108.77        151.39        44.94 o                         
  -4  11  13        255.74        287.93        46.55 o                         
  -3  11  13         23.16         23.29        40.18 o                         
  -2  11  13        672.29        675.83       102.62 o                         
  -1  11  13         39.49         35.24        42.85 o                         
   0  11  13        160.16        150.31        48.06 o                         
   1  11  13          3.66         19.14        56.04 o                         
   2  11  13        926.36       1090.58       120.68 o                         
   3  11  13         71.04        180.04        59.26 o                         
   4  11  13        121.62        110.29        64.04 o                         
  -9  12  13         31.95         56.69       121.96 o                         
  -8  12  13         14.89        -75.58        94.48 o                         
  -7  12  13        122.78         27.48       116.81 o                         
  -6  12  13         18.62         61.18        87.70 o                         
  -5  12  13         44.22         15.13        44.64 o                         
  -4  12  13        103.06        126.03        56.78 o                         
  -3  12  13        113.25        127.48        45.79 o                         
  -2  12  13        331.86        254.56        52.16 o                         
  -1  12  13         62.57         66.37        44.71 o                         
   0  12  13        215.45        226.29        84.91 o                         
   1  12  13        250.71        380.65        59.75 o                         
   2  12  13          0.57         -1.63        50.45 o                         
   3  12  13         33.84          1.36        54.06 o                         
  -8  13  13          0.07        -97.91       118.53 o                         
  -7  13  13        119.62        190.68       120.25 o                         
  -6  13  13         11.47        -47.57        67.98 o                         
  -5  13  13         86.12        106.03       157.18 o                         
  -4  13  13          1.06        -41.44        52.40 o                         
  -3  13  13         46.68        -13.76        66.41 o                         
  -2  13  13         38.19         40.30        48.93 o                         
  -1  13  13          2.32          9.15        49.59 o                         
   0  13  13         64.26         24.30        49.51 o                         
   1  13  13         46.69         -2.92        51.57 o                         
   2  13  13         35.85        127.70        55.47 o                         
  -6  14  13          5.68        -78.72        78.72 o                         
  -5  14  13         26.70        129.18        83.15 o                         
  -4  14  13          0.23         13.58        60.97 o                         
  -3  14  13         32.07         71.60        62.74 o                         
  -2  14  13         51.14        -16.90        89.01 o                         
  -1  14  13        112.84         91.35        63.04 o                         
   0  14  13         35.37         34.40        64.31 o                         
 -14   0  14        241.00        261.11       125.40 o                         
 -13   0  14         79.27        -65.28       111.66 o                         
 -12   0  14        101.79        171.78        99.63 o                         
 -11   0  14        239.90        300.62        99.63 o                         
 -10   0  14         12.38         92.76        82.45 o                         
  -9   0  14        528.65        494.73        99.63 o                         
  -8   0  14        688.61        468.96        92.76 o                         
  -7   0  14       5752.32       5680.25       255.95 o                         
  -6   0  14        143.22        149.45        70.43 o                         
  -5   0  14       5433.61       5204.42       237.06 o                         
  -4   0  14        169.41        170.25        38.88 o                         
  -3   0  14       1880.78       1874.26       127.12 o                         
  -2   0  14        372.20        381.73        51.36 o                         
  -1   0  14       1365.96       1363.41        86.79 o                         
   0   0  14        893.53        949.05       175.99 o                         
   1   0  14        213.69        219.12        50.63 o                         
   2   0  14       3659.39       3216.52       135.78 o                         
   3   0  14         90.01         57.39        51.53 o                         
   4   0  14        566.40        547.71        75.80 o                         
   5   0  14         37.37         34.40        63.83 o                         
   6   0  14       1189.80       1250.78       269.69 o                         
   7   0  14        272.01        201.56        75.83 o                         
 -14   1  14         20.96        -90.18        90.18 o                         
 -13   1  14        144.26        143.39        83.32 o                         
 -12   1  14        130.96         44.92        75.91 o                         
 -11   1  14          3.75         54.21        64.24 o                         
 -10   1  14        161.95        140.16        66.14 o                         
  -9   1  14          0.48        -52.83        52.83 o
[truncated: 94,204 more chars]
